# Supplementary material for: An integrated multi-omic analysis of iPSC-derived motor neurons from C9ORF72 ALS patients
Source: iScience. 2021 Oct 12;24(11):103221. doi: 10.1016/j.isci.2021.103221 (PMC8554488; doi:10.1016/j.isci.2021.103221)
Supplement: Table S9. List of genes analyzed for statistically significant differences from RNA-Seq, see Table S6 [file mmc2.xlsx]

## Sheet: Table S2 - RNA DEGs DEseq unfil
iMN DEGs									Human Spinal Cervical DEGs									diMN day18 replication cohort DEGs
Ensembl Gene ID	Gene Symbol	baseMean	log2FoldChange	lfcSE	stat	pvalue	padj		Ensembl Gene ID	Gene Symbol	baseMean	log2FoldChange	lfcSE	stat	pvalue	padj		Ensembl Gene ID	Gene Symbol	baseMean	log2FoldChange	lfcSE	stat	pvalue	padj
ENSG00000148677	ANKRD1	1210.49	5.64776	0.455544	12.3978	2.68e-35	6e-31		ENSG00000136235.16	GPNMB	8857.09	3.83043	0.409091	9.36328	7.73e-21	1.46e-16		ENSG00000163873	GRIK3	1158.46	-1.98053	0.38448	-5.15118	2.58852e-07	0.00556712
ENSG00000187634	SAMD11	1189.87	2.53551	0.282198	8.98485	2.59e-19	2.89e-15		ENSG00000102575.12	ACP5	72.5043	3.24849	0.370725	8.76254	1.91e-18	1.8e-14		ENSG00000162998	FRZB	528.021	3.09529	0.633924	4.88274	1.0462e-06	0.00691623
ENSG00000165072	MAMDC2	745.8	3.79849	0.431856	8.79573	1.42e-18	1.06e-14		ENSG00000090382.6	LYZ	680.789	3.38283	0.403914	8.37512	5.52e-17	3.46e-13		ENSG00000162694	EXTL2	846.994	0.418197	0.0849035	4.92556	8.41201e-07	0.00691623
ENSG00000162645	GBP2	393.834	3.23235	0.370393	8.72682	2.62e-18	1.46e-14		ENSG00000042493.16	CAPG	501.17	2.0444	0.25129	8.13561	4.1e-16	1.93e-12		ENSG00000181291	TMEM132E	1657.04	-1.32486	0.273626	-4.84186	1.28632e-06	0.00691623
ENSG00000113263	ITK	223.485	4.25605	0.498243	8.54212	1.32e-17	5.89e-14		ENSG00000107593.17	PKD2L1	25.2678	4.61709	0.607647	7.59831	3e-14	9.41e-11		ENSG00000235779	AC079779.5	12.4328	-4.08107	0.889207	-4.58957	4.44167e-06	0.0188246
ENSG00000223764	RP11-54O7.3	556.598	2.27973	0.284701	8.00747	1.17e-15	3.74e-12		ENSG00000133063.16	CHIT1	719.409	4.48246	0.588354	7.61864	2.56e-14	9.41e-11		ENSG00000136630	HLX	30.2677	4.13603	0.908125	4.55447	5.25168e-06	0.0188246
ENSG00000178776	C5orf46	342.782	4.46975	0.609977	7.32774	2.34e-13	6.53e-10		ENSG00000130208.9	APOC1	1859.79	2.97799	0.417929	7.1256	1.04e-12	2.44e-09		ENSG00000164742	ADCY1	1398.63	-0.633662	0.142218	-4.45558	8.36668e-06	0.025706
ENSG00000182968	SOX1	947.533	-3.96736	0.550438	-7.20764	5.69e-13	1.41e-09		ENSG00000147570.9	DNAJC5B	54.2056	3.88163	0.543483	7.14213	9.19e-13	2.44e-09		ENSG00000239474	KLHL41	23.8643	3.23052	0.738667	4.37344	1.22302e-05	0.0263035
ENSG00000144810	COL8A1	8733.61	4.2982	0.612993	7.01183	2.35e-12	4.78e-09		ENSG00000137976.7	DNASE2B	92.9985	4.12106	0.582428	7.07566	1.49e-12	3.11e-09		ENSG00000132405	TBC1D14	1010.27	-0.301206	0.068693	-4.38481	1.16088e-05	0.0263035
ENSG00000111907	TPD52L1	408.185	2.63854	0.377484	6.98981	2.75e-12	5.07e-09		ENSG00000135404.11	CD63	3002.18	1.25389	0.17868	7.01754	2.26e-12	4.25e-09		ENSG00000225630	MTND2P28	447.67	2.5667	0.585144	4.38645	1.15217e-05	0.0263035
ENSG00000105808	RASA4	657.899	-1.5757	0.233687	-6.74276	1.55e-11	2.17e-08		ENSG00000165140.10	FBP1	121.148	2.61204	0.382412	6.83043	8.47e-12	1.45e-08		ENSG00000164093	PITX2	48.017	4.31554	0.994346	4.34007	1.42435e-05	0.0278486
ENSG00000144452	ABCA12	156.596	2.5218	0.380657	6.62485	3.48e-11	4.57e-08		ENSG00000197747.9	S100A10	628.317	1.6478	0.241777	6.81539	9.4e-12	1.47e-08		ENSG00000226278	PSPHP1	44.4727	8.66828	2.01817	4.29511	1.74606e-05	0.0285432
ENSG00000214548	MEG3	210.076	-4.59227	0.697265	-6.58611	4.51e-11	5.6e-08		ENSG00000141504.11	SAT2	521.282	0.863959	0.127544	6.77379	1.25e-11	1.82e-08		ENSG00000155465	SLC7A7	66.3883	2.80478	0.653017	4.29511	1.74606e-05	0.0285432
ENSG00000163873	GRIK3	1440.45	-3.10125	0.475437	-6.52296	6.89e-11	8.1e-08		ENSG00000146070.16	PLA2G7	446.662	2.70557	0.401721	6.73494	1.64e-11	2.21e-08		ENSG00000197635	DPP4	59.0567	4.32887	1.01111	4.2813	1.85802e-05	0.0285432
ENSG00000130720	FIBCD1	665.332	3.47254	0.53835	6.45033	1.12e-10	1.19e-07		ENSG00000168286.2	THAP11	316.821	0.782975	0.116506	6.72049	1.81e-11	2.27e-08		ENSG00000171408	PDE7B	48.7681	2.59627	0.609494	4.25972	2.04684e-05	0.0293476
ENSG00000188624	IGFL3	459.534	4.8059	0.744344	6.45657	1.07e-10	1.19e-07		ENSG00000163131.11	CTSS	512.995	2.47331	0.370746	6.67116	2.54e-11	2.99e-08		ENSG00000019505	SYT13	138.677	-2.46444	0.58431	-4.21769	2.46819e-05	0.0312255
ENSG00000103888	KIAA1199	3798.51	4.34603	0.678513	6.40523	1.5e-10	1.52e-07		ENSG00000177426.20	TGIF1	527.388	0.831663	0.124842	6.66174	2.71e-11	3e-08		ENSG00000115392	FANCL	264.491	0.568986	0.134903	4.21773	2.46778e-05	0.0312255
ENSG00000108001	EBF3	1469.93	-1.91504	0.299826	-6.38717	1.69e-10	1.57e-07		ENSG00000182117.5	NOP10	243.785	1.05606	0.159508	6.62075	3.57e-11	3.74e-08		ENSG00000135824	RGS8	526.142	-1.64474	0.403996	-4.07117	4.67766e-05	0.0437402
ENSG00000146674	IGFBP3	15849.5	4.12327	0.645117	6.39151	1.64e-10	1.57e-07		ENSG00000164342.12	TLR3	302.46	1.44139	0.219275	6.57342	4.92e-11	4.87e-08		ENSG00000168743	NPNT	394.021	5.27436	1.29244	4.08094	4.48546e-05	0.0437402
ENSG00000197614	MFAP5	476.503	4.19076	0.658377	6.36529	1.95e-10	1.72e-07		ENSG00000019991.18	HGF	201.014	1.50743	0.23085	6.52989	6.58e-11	6.2e-08		ENSG00000133030	MPRIP	5781.99	-0.260731	0.0632957	-4.11925	3.80107e-05	0.0437402
ENSG00000185567	AHNAK2	4182.73	1.86553	0.299097	6.2372	4.45e-10	3.47e-07		ENSG00000117280.13	RAB7L1	304.412	1.17696	0.182436	6.45136	1.11e-10	9.94e-08		ENSG00000171385	KCND3	462.404	-0.983665	0.240461	-4.09074	4.3e-05	0.0437402
ENSG00000214456	PLIN5	45.9835	-3.02881	0.485736	-6.23552	4.5e-10	3.47e-07		ENSG00000168802.13	CHTF8	465.561	0.854393	0.132839	6.43181	1.26e-10	1.08e-07		ENSG00000145362	ANK2	4872.97	-0.681246	0.166486	-4.09191	4.27836e-05	0.0437402
ENSG00000130176	CNN1	1059.64	3.30476	0.534414	6.18389	6.25e-10	4.66e-07		ENSG00000197766.7	CFD	111.629	3.1056	0.487354	6.37238	1.86e-10	1.52e-07		ENSG00000160007	ARHGAP35	4049.47	-0.262432	0.064455	-4.07156	4.66999e-05	0.0437402
ENSG00000174792	C4orf26	127.085	3.67191	0.598635	6.1338	8.58e-10	5.81e-07		ENSG00000113319.13	RASGRF2	1101.53	-0.916283	0.144757	-6.3298	2.45e-10	1.93e-07		ENSG00000232821	AC003986.6	8.26391	3.52281	0.886823	3.97239	7.1155e-05	0.0466966
ENSG00000059804	SLC2A3	4721.36	1.16762	0.191369	6.10142	1.05e-09	6.91e-07		ENSG00000089327.14	FXYD5	510.31	1.73223	0.27679	6.25831	3.89e-10	2.88e-07		ENSG00000099869	IGF2-AS	105.607	1.76986	0.441949	4.00467	6.21047e-05	0.0466966
ENSG00000235649	MXRA5P1	117.771	4.24891	0.702152	6.05126	1.44e-09	9.17e-07		ENSG00000124783.14	SSR1	1374.62	0.717933	0.114782	6.25478	3.98e-10	2.88e-07		ENSG00000240583	AQP1	76.7362	3.09952	0.777906	3.98444	6.76382e-05	0.0466966
ENSG00000092345	DAZL	65.7846	-3.9956	0.663113	-6.02552	1.69e-09	1.05e-06		ENSG00000108961.14	RANGRF	101.257	0.694274	0.111583	6.22207	4.91e-10	3.42e-07		ENSG00000115902	SLC1A4	1237.13	-0.420823	0.106281	-3.95952	7.51021e-05	0.0466966
ENSG00000255983	RP11-1038A11.1	13.6928	-3.78594	0.628838	-6.02054	1.74e-09	1.05e-06		ENSG00000164713.9	BRI3	779.254	1.07702	0.173776	6.19773	5.73e-10	3.85e-07		ENSG00000280916	NA	2.91904	4.27047	1.0793	3.9567	7.5993e-05	0.0466966
ENSG00000095587	TLL2	417.433	1.78139	0.29722	5.99353	2.05e-09	1.21e-06		ENSG00000130203.10	APOE	488.539	1.64072	0.267188	6.1407	8.22e-10	5.16e-07		ENSG00000130294	KIF1A	14216.7	-0.396605	0.0996136	-3.98143	6.85008e-05	0.0466966
ENSG00000161381	PLXDC1	316.53	2.22374	0.371787	5.98122	2.21e-09	1.27e-06		ENSG00000176046.8	NUPR1	2159	1.28699	0.209429	6.14523	7.98e-10	5.16e-07		ENSG00000278540	NA	4538.61	-0.413618	0.104449	-3.95999	7.49534e-05	0.0466966
ENSG00000184785	SMIM10	31.2059	-2.57812	0.432906	-5.95538	2.59e-09	1.45e-06		ENSG00000183578.7	TNFAIP8L3	148.755	1.48468	0.242919	6.11183	9.85e-10	5.98e-07		ENSG00000168016	TRANK1	90.635	2.69036	0.679732	3.95797	7.55901e-05	0.0466966
ENSG00000175745	NR2F1	3263.62	-1.53763	0.261307	-5.88437	4e-09	2.18e-06		ENSG00000197111.15	PCBP2	6551.58	0.52049	0.0853814	6.09605	1.09e-09	6.4e-07		ENSG00000197102	DYNC1H1	17036.2	-0.38448	0.0970254	-3.96268	7.41138e-05	0.0466966
ENSG00000147883	CDKN2B	3513.98	3.45496	0.588881	5.86699	4.44e-09	2.36e-06		ENSG00000181467.4	RAP2B	1119.67	1.05832	0.17421	6.07498	1.24e-09	7.07e-07		ENSG00000110881	ASIC1	2276.31	-0.72264	0.180606	-4.00119	6.3024e-05	0.0466966
ENSG00000087494	PTHLH	223.17	2.81665	0.482174	5.84157	5.17e-09	2.61e-06		ENSG00000173113.6	TRMT112	487.645	0.759502	0.126053	6.02527	1.69e-09	9.35e-07		ENSG00000177272	KCNA3	24.569	-1.48201	0.368244	-4.02452	5.70911e-05	0.0466966
ENSG00000166670	MMP10	89.3834	3.67537	0.629109	5.84219	5.15e-09	2.61e-06		ENSG00000120594.17	PLXDC2	1202.53	1.06209	0.176877	6.00471	1.92e-09	1.03e-06		ENSG00000125872	LRRN4	67.9364	5.03294	1.25439	4.01227	6.01368e-05	0.0466966
ENSG00000169067	ACTBL2	23.0783	4.18227	0.716747	5.83507	5.38e-09	2.61e-06		ENSG00000104904.12	OAZ1	3497	0.817281	0.136858	5.97173	2.35e-09	1.23e-06		ENSG00000177182	CLVS1	275.575	-0.937563	0.237819	-3.94234	8.06918e-05	0.0482066
ENSG00000174640	SLCO2A1	144.111	3.84484	0.658537	5.83846	5.27e-09	2.61e-06		ENSG00000047648.23	ARHGAP6	403.957	0.872897	0.14816	5.89157	3.83e-09	1.85e-06		ENSG00000180209	MYLPF	22.0657	4.34958	1.10847	3.92395	8.71073e-05	0.0506329
ENSG00000196611	MMP1	51.2352	3.92545	0.681996	5.75583	8.62e-09	4.01e-06		ENSG00000072694.20	FCGR2B	1139.57	2.84524	0.482704	5.89438	3.76e-09	1.85e-06		ENSG00000114999	TTL	2269.34	-0.348601	0.0891905	-3.9085	9.28718e-05	0.052563
ENSG00000204540	PSORS1C1	58.569	3.09562	0.537795	5.75614	8.61e-09	4.01e-06		ENSG00000138435.15	CHRNA1	88.0472	2.99742	0.508016	5.90025	3.63e-09	1.85e-06		ENSG00000197386	HTT	2776.77	-0.3246	0.0833068	-3.89644	9.76179e-05	0.0538325
ENSG00000198732	SMOC1	1266.73	-3.59188	0.630184	-5.69972	1.2e-08	5.26e-06		ENSG00000159685.10	CHCHD6	219.078	1.23113	0.209435	5.87837	4.14e-09	1.95e-06		ENSG00000180357	ZNF609	2865.69	-0.33771	0.0869932	-3.88202	0.00010359	0.055698
ENSG00000204950	LRRC10B	158.05	-3.32569	0.583339	-5.70112	1.19e-08	5.26e-06		ENSG00000164935.6	DCSTAMP	15.0816	5.87091	1.01192	5.80174	6.56e-09	3.01e-06		ENSG00000092847	AGO1	5008.2	-0.518604	0.13429	-3.86182	0.000112547	0.0578919
ENSG00000228789	HCG22	48.0459	-2.52754	0.443456	-5.69964	1.2e-08	5.26e-06		ENSG00000172594.13	SMPDL3A	88.1384	1.41764	0.246507	5.7509	8.88e-09	3.97e-06		ENSG00000160145	KALRN	2692.56	-0.468769	0.12142	-3.86072	0.000113054	0.0578919
ENSG00000143303	RRNAD1	551.231	-1.03281	0.181834	-5.67995	1.35e-08	5.69e-06		ENSG00000184900.15	SUMO3	953.548	0.736219	0.128097	5.74733	9.07e-09	3.97e-06		ENSG00000260260	RP11-304L19.5	156	0.783853	0.203883	3.84463	0.000120736	0.059015
ENSG00000084453	SLCO1A2	110.181	-2.02423	0.35796	-5.6549	1.56e-08	6.45e-06		ENSG00000110921.14	MVK	232.412	-1.17179	0.204172	-5.73923	9.51e-09	4.07e-06		ENSG00000164080	RAD54L2	2024.57	-0.371226	0.0964778	-3.84779	0.00011919	0.059015
ENSG00000224243	LINC00403	103.587	-3.71612	0.658463	-5.64363	1.67e-08	6.76e-06		ENSG00000166295.9	ANAPC16	674.127	0.985665	0.17295	5.69914	1.2e-08	5.04e-06		ENSG00000221866	PLXNA4	1066.35	-1.53253	0.399747	-3.83374	0.000126209	0.0603197
ENSG00000156265	MAP3K7CL	436.699	3.03644	0.544733	5.57418	2.49e-08	9.58e-06		ENSG00000117408.11	IPO13	117.581	-1.42503	0.251206	-5.67275	1.41e-08	5.75e-06		ENSG00000277048	NA	2585.19	0.97716	0.255656	3.82217	0.000132284	0.0618484
ENSG00000154511	FAM69A	1301.95	0.894154	0.160825	5.55978	2.7e-08	1.02e-05		ENSG00000260027.4	HOXB7	212.158	0.898519	0.158639	5.66393	1.48e-08	5.93e-06		ENSG00000180176	TH	37.5069	-2.72667	0.716408	-3.80604	0.000141212	0.0628325
ENSG00000186439	TRDN	28.0486	-2.72547	0.490933	-5.5516	2.83e-08	1.05e-05		ENSG00000138449.10	SLC40A1	937.695	1.24371	0.219795	5.6585	1.53e-08	5.99e-06		ENSG00000115593	SMYD1	5.76403	4.84866	1.27567	3.80089	0.000144177	0.0628325
ENSG00000182541	LIMK2	6107.38	1.86057	0.335609	5.54385	2.96e-08	1.08e-05		ENSG00000067177.15	PHKA1	858.958	1.07656	0.190488	5.65161	1.59e-08	6.11e-06		ENSG00000065675	PRKCQ	55.814	-0.979329	0.259068	-3.78019	0.000156707	0.0628325
ENSG00000178033	FAM26E	379.383	2.9453	0.53194	5.5369	3.08e-08	1.11e-05		ENSG00000105695.15	MAG	322.761	-1.27043	0.225002	-5.64629	1.64e-08	6.17e-06		ENSG00000124191	TOX2	198.524	-1.80947	0.477366	-3.79053	0.000150323	0.0628325
ENSG00000259439	RP11-89K21.1	58.8749	-3.76153	0.685482	-5.48742	4.08e-08	1.45e-05		ENSG00000069329.17	VPS35	2656.54	0.772419	0.136903	5.64207	1.68e-08	6.2e-06		ENSG00000142197	DOPEY2	910.673	-0.437954	0.115261	-3.79968	0.000144885	0.0628325
ENSG00000105976	MET	1440.13	2.14751	0.393718	5.45444	4.91e-08	1.64e-05		ENSG00000104894.12	CD37	263.498	1.87909	0.333319	5.6375	1.73e-08	6.25e-06		ENSG00000142910	TINAGL1	27.7002	4.37226	1.15992	3.76946	0.000163603	0.0628325
ENSG00000106366	SERPINE1	6838.17	3.55662	0.652029	5.4547	4.91e-08	1.64e-05		ENSG00000135047.15	CTSL	960.492	1.26357	0.224619	5.62539	1.85e-08	6.58e-06		ENSG00000089116	LHX5	110.859	-1.66631	0.441991	-3.77001	0.000163243	0.0628325
ENSG00000261425	RP11-709B3.2	349.721	3.60464	0.660277	5.45928	4.78e-08	1.64e-05		ENSG00000145703.16	IQGAP2	219.279	1.55591	0.276947	5.61809	1.93e-08	6.73e-06		ENSG00000237973	hsa-mir-6723	1090.59	0.90759	0.239721	3.78602	0.000153078	0.0628325
ENSG00000172965	MIR4435-1HG	996.77	2.59613	0.478217	5.42877	5.67e-08	1.84e-05		ENSG00000087302.9	C14orf166	369.372	0.629388	0.112246	5.60723	2.06e-08	6.9e-06		ENSG00000142606	MMEL1	12.9173	-3.18739	0.845056	-3.77181	0.000162065	0.0628325
ENSG00000174175	SELP	16.0751	4.05763	0.747191	5.43052	5.62e-08	1.84e-05		ENSG00000113732.9	ATP6V0E1	398.953	0.984189	0.175604	5.60459	2.09e-08	6.9e-06		ENSG00000182612	TSPAN10	10.6653	1.65803	0.438898	3.7777	0.000158282	0.0628325
ENSG00000170323	FABP4	64.9566	3.37339	0.622105	5.42254	5.88e-08	1.87e-05		ENSG00000229961.3	RP11-71G12.1	44.4794	-0.82675	0.147385	-5.60947	2.03e-08	6.9e-06		ENSG00000184675	AMER1	553.016	-0.322304	0.0862032	-3.73889	0.000184833	0.0697403
ENSG00000147041	SYTL5	242.202	2.46368	0.455009	5.41456	6.14e-08	1.91e-05		ENSG00000112759.18	SLC29A1	414.806	1.36342	0.243637	5.59611	2.19e-08	7.12e-06		ENSG00000170100	ZNF778	946.687	-0.261556	0.0701533	-3.72835	0.000192735	0.071468
ENSG00000248905	FMN1	503.482	2.93626	0.542315	5.41431	6.15e-08	1.91e-05		ENSG00000026025.16	VIM	22697.6	1.95552	0.350918	5.57258	2.51e-08	7.88e-06		ENSG00000076864	RAP1GAP	527.655	-0.988703	0.265557	-3.72313	0.000196772	0.0717284
ENSG00000168386	FILIP1L	2505.31	2.91944	0.54058	5.40057	6.64e-08	2.03e-05		ENSG00000152601.17	MBNL1	3384.44	0.52237	0.0937249	5.57343	2.5e-08	7.88e-06		ENSG00000139438	FAM222A	573.367	-0.755795	0.203938	-3.70601	0.000210552	0.072169
ENSG00000075223	SEMA3C	7630.7	2.45468	0.454779	5.39752	6.76e-08	2.04e-05		ENSG00000204272.12	RP11-622K12.1	295.184	0.49752	0.0895451	5.55609	2.76e-08	8.52e-06		ENSG00000225127	LINC00237	52.2728	-3.22274	0.868481	-3.71077	0.000206626	0.072169
ENSG00000259727	RP11-1069G10.2	15.3489	3.53291	0.655871	5.38659	7.18e-08	2.14e-05		ENSG00000108439.10	PNPO	864.684	0.576188	0.103831	5.54929	2.87e-08	8.71e-06		ENSG00000235984	GPC5-AS1	20.611	-2.45011	0.661302	-3.70499	0.000211403	0.072169
ENSG00000198523	PLN	313.089	3.78007	0.703713	5.37161	7.8e-08	2.26e-05		ENSG00000110876.9	SELPLG	759.852	1.59902	0.288817	5.53643	3.09e-08	9.23e-06		ENSG00000166736	HTR3A	255.485	-3.42667	0.921832	-3.71724	0.000201411	0.072169
ENSG00000212916	MAP10	178.532	-1.85558	0.345326	-5.37341	7.73e-08	2.26e-05		ENSG00000160791.13	CCR5	115.104	1.80677	0.326765	5.52927	3.22e-08	9.46e-06		ENSG00000185432	METTL7A	52.0728	2.74206	0.743427	3.6884	0.000225666	0.0758345
ENSG00000116016	EPAS1	1623.91	3.78245	0.70632	5.35515	8.55e-08	2.45e-05		ENSG00000119655.10	NPC2	1805.76	1.02496	0.185707	5.51922	3.41e-08	9.86e-06		ENSG00000086758	HUWE1	7064.92	-0.274025	0.0744298	-3.68166	0.000231723	0.0766717
ENSG00000137745	MMP13	103.019	4.09619	0.766527	5.34383	9.1e-08	2.57e-05		ENSG00000184840.11	TMED9	676.198	0.746677	0.13551	5.51012	3.59e-08	1.02e-05		ENSG00000101470	TNNC2	20.153	3.19107	0.868783	3.67303	0.000239689	0.0781061
ENSG00000243742	RPLP0P2	589.429	3.52558	0.660686	5.33624	9.49e-08	2.65e-05		ENSG00000001036.13	FUCA2	816.33	0.712949	0.129757	5.49449	3.92e-08	1.1e-05		ENSG00000117697	NSL1	462.91	0.24588	0.0679016	3.62112	0.000293327	0.085074
ENSG00000095752	IL11	348.779	3.26448	0.614442	5.31292	1.08e-07	2.92e-05		ENSG00000182718.16	ANXA2	3397.61	1.43649	0.261941	5.484	4.16e-08	1.15e-05		ENSG00000078804	TP53INP2	2483.62	-0.301273	0.0830392	-3.62808	0.000285533	0.085074
ENSG00000148848	ADAM12	7690.56	3.23646	0.609516	5.30988	1.1e-07	2.92e-05		ENSG00000188846.13	RPL14	3197.08	0.916032	0.167224	5.47787	4.3e-08	1.17e-05		ENSG00000005243	COPZ2	40.3115	1.83464	0.504442	3.63697	0.000275862	0.085074
ENSG00000168685	IL7R	123.357	3.11788	0.587037	5.31122	1.09e-07	2.92e-05		ENSG00000185591.10	SP1	2029.19	0.550321	0.100643	5.46803	4.55e-08	1.21e-05		ENSG00000137959	IFI44L	4.29436	5.2811	1.45305	3.6345	0.000278522	0.085074
ENSG00000183831	ANKRD45	162.889	-1.9117	0.359756	-5.31387	1.07e-07	2.92e-05		ENSG00000205403.13	CFI	548.768	1.44556	0.264272	5.46999	4.5e-08	1.21e-05		ENSG00000112137	PHACTR1	428.469	-0.621919	0.17171	-3.62192	0.000292427	0.085074
ENSG00000060656	PTPRU	2368.26	2.74988	0.519148	5.29691	1.18e-07	3.09e-05		ENSG00000197081.14	IGF2R	4113.3	0.689079	0.126487	5.44783	5.1e-08	1.33e-05		ENSG00000011465	DCN	1078.99	3.13298	0.865899	3.61819	0.000296673	0.085074
ENSG00000204866	IGFL2	424.342	3.96276	0.749204	5.2893	1.23e-07	3.19e-05		ENSG00000258818.4	RNASE4	102.641	1.51212	0.27903	5.41919	5.99e-08	1.54e-05		ENSG00000145911	N4BP3	717.752	-0.861944	0.237181	-3.63412	0.000278932	0.085074
ENSG00000138119	MYOF	6173.63	2.80388	0.5309	5.28138	1.28e-07	3.29e-05		ENSG00000270011.7	ZNF559-ZNF177	231.757	-0.538991	0.0995426	-5.41468	6.14e-08	1.56e-05		ENSG00000253308	RP1-170O19.17	4.93246	-4.60036	1.26932	-3.62427	0.000289783	0.085074
ENSG00000227496	RP11-145A3.1	41.2424	3.19689	0.609504	5.24508	1.56e-07	3.97e-05		ENSG00000165898.13	ISCA2	361.694	0.793926	0.148037	5.36302	8.18e-08	2.05e-05		ENSG00000259555	RP11-335K5.2	13.7797	-1.34417	0.370904	-3.62404	0.000290031	0.085074
ENSG00000170989	S1PR1	1222.28	-2.49818	0.478468	-5.2212	1.78e-07	4.46e-05		ENSG00000253495.1	RP11-99I9.2	17.7047	-1.52371	0.284196	-5.36146	8.26e-08	2.05e-05		ENSG00000114805	PLCH1	368.013	-0.878023	0.245013	-3.58358	0.000338917	0.0901676
ENSG00000166396	SERPINB7	34.9758	3.68909	0.711346	5.18608	2.15e-07	5.33e-05		ENSG00000166272.18	WBP1L	840.986	0.769951	0.143865	5.35191	8.7e-08	2.13e-05		ENSG00000166833	NAV2	3847.18	-0.612606	0.170896	-3.58467	0.000337508	0.0901676
ENSG00000116701	NCF2	54.9364	3.77219	0.728042	5.18127	2.2e-07	5.41e-05		ENSG00000166130.15	IKBIP	72.2513	1.27274	0.238653	5.33301	9.66e-08	2.33e-05		ENSG00000070366	SMG6	1277.51	-0.280665	0.0780214	-3.59728	0.000321559	0.0901676
ENSG00000137809	ITGA11	10804.6	3.45972	0.670587	5.15924	2.48e-07	6.02e-05		ENSG00000165983.14	PTER	101.992	1.33833	0.251153	5.32875	9.89e-08	2.36e-05		ENSG00000274735	NA	7.22941	2.4341	0.677839	3.59097	0.000329454	0.0901676
ENSG00000132561	MATN2	1481.2	1.70549	0.331452	5.14553	2.67e-07	6.41e-05		ENSG00000065361.15	ERBB3	2570.68	-1.04534	0.196787	-5.31206	1.08e-07	2.52e-05		ENSG00000134762	DSC3	365.481	2.7892	0.778773	3.58153	0.000341587	0.0901676
ENSG00000108846	ABCC3	317.658	3.57656	0.696236	5.13699	2.79e-07	6.63e-05		ENSG00000179933.6	C14orf119	66.8456	0.97864	0.184233	5.31195	1.08e-07	2.52e-05		ENSG00000033327	GAB2	3659.87	-0.569511	0.158923	-3.58357	0.000338928	0.0901676
ENSG00000128342	LIF	4350.17	3.36448	0.657347	5.11827	3.08e-07	7.25e-05		ENSG00000007350.17	TKTL1	21.3127	2.06384	0.39047	5.28554	1.25e-07	2.88e-05		ENSG00000204894	RP11-208G20.2	3.53362	5.42678	1.51592	3.57986	0.000343783	0.0901676
ENSG00000107819	SFXN3	2439.42	1.19274	0.233763	5.10234	3.35e-07	7.81e-05		ENSG00000232388.4	LINC00493	237.305	0.699469	0.132578	5.2759	1.32e-07	3e-05		ENSG00000278195	NA	41.2838	-1.95792	0.548202	-3.57153	0.0003549	0.0917887
ENSG00000251577	RP11-297P16.3	7.35793	-3.88724	0.762236	-5.09978	3.4e-07	7.83e-05		ENSG00000182199.11	SHMT2	423.152	0.937734	0.178081	5.26578	1.4e-07	3.13e-05		ENSG00000140836	ZFHX3	2127.04	-1.0814	0.303222	-3.56637	0.000361957	0.0917887
ENSG00000071282	LMCD1	1184.55	2.91559	0.57201	5.09709	3.45e-07	7.86e-05		ENSG00000176641.11	RNF152	82.6327	-0.799146	0.151993	-5.25777	1.46e-07	3.23e-05		ENSG00000259834	RP11-284N8.3	41.3139	-1.35665	0.380551	-3.56496	0.000363905	0.0917887
ENSG00000120217	CD274	120.539	3.325	0.655273	5.07422	3.89e-07	8.71e-05		ENSG00000164188.8	RANBP3L	845.849	1.14966	0.21893	5.25126	1.51e-07	3.31e-05		ENSG00000122691	TWIST1	146.579	2.30289	0.646385	3.56272	0.000367035	0.0917887
ENSG00000174606	ANGEL2	3203.03	-0.608325	0.11994	-5.07192	3.94e-07	8.71e-05		ENSG00000178573.7	MAF	1464.43	0.954689	0.181977	5.2462	1.55e-07	3.36e-05		ENSG00000178162	FAR2P2	56.2726	-1.9798	0.556893	-3.55509	0.000377853	0.0934078
ENSG00000189275	AL450307.1	122.602	3.81799	0.752709	5.07234	3.93e-07	8.71e-05		ENSG00000136156.15	ITM2B	3511.84	0.793136	0.151392	5.23896	1.61e-07	3.45e-05		ENSG00000028277	POU2F2	924.176	-1.61647	0.456139	-3.54381	0.000394386	0.0963869
ENSG00000170667	RASA4B	46.8136	-1.73392	0.342472	-5.06295	4.13e-07	9.04e-05		ENSG00000131238.17	PPT1	2354.96	0.936105	0.178753	5.23686	1.63e-07	3.46e-05		ENSG00000182326	C1S	162.162	1.98866	0.562906	3.53285	0.000411107	0.0979194
ENSG00000118523	CTGF	14197.9	2.95098	0.583218	5.05982	4.2e-07	9.1e-05		ENSG00000243678.11	NME1-NME2	1248.88	0.93878	0.179686	5.22457	1.75e-07	3.65e-05		ENSG00000165462	PHOX2A	643.688	-1.87797	0.53161	-3.53261	0.00041148	0.0979194
ENSG00000162618	ELTD1	55.424	2.60883	0.517124	5.04487	4.54e-07	9.75e-05		ENSG00000011600.11	TYROBP	620.77	1.85555	0.356123	5.21041	1.88e-07	3.81e-05		ENSG00000160801	PTH1R	25.6518	2.80374	0.794083	3.53079	0.000414315	0.0979194
ENSG00000149591	TAGLN	23239.3	2.8384	0.56808	4.99648	5.84e-07	0.000124202		ENSG00000106952.7	TNFSF8	91.9813	1.84077	0.353219	5.21142	1.87e-07	3.81e-05		ENSG00000267466	RP11-13K12.5	8.01485	-1.56432	0.447746	-3.49377	0.000476243	0.106744
ENSG00000135074	ADAM19	5694.26	2.00548	0.401718	4.99227	5.97e-07	0.000125743		ENSG00000148408.13	CACNA1B	653.412	-1.35923	0.260718	-5.21342	1.85e-07	3.81e-05		ENSG00000100994	PYGB	4364.49	-0.423155	0.12091	-3.49976	0.000465683	0.106744
ENSG00000222041	LINC00152	856.379	2.61794	0.52709	4.96677	6.81e-07	0.000142107		ENSG00000183570.16	PCBP3	217.87	-0.786485	0.151343	-5.19669	2.03e-07	4.06e-05		ENSG00000130433	CACNG6	58.8398	-1.40466	0.401635	-3.49736	0.000469883	0.106744
ENSG00000224959	AC017002.2	133.489	2.51867	0.507895	4.95903	7.08e-07	0.000146521		ENSG00000090013.10	BLVRB	373.515	1.08142	0.208453	5.18783	2.13e-07	4.22e-05		ENSG00000085871	MGST2	83.612	1.05558	0.302144	3.49365	0.00047647	0.106744
ENSG00000107796	ACTA2	24556.5	2.64724	0.534116	4.9563	7.18e-07	0.000147226		ENSG00000005075.15	POLR2J	410.075	0.573654	0.110677	5.18315	2.18e-07	4.28e-05		ENSG00000007944	MYLIP	342.904	0.933869	0.266679	3.50185	0.000462045	0.106744
ENSG00000162641	AKNAD1	36.8944	-2.47322	0.499351	-4.95288	7.31e-07	0.000148479		ENSG00000169564.6	PCBP1	3092.56	0.680731	0.131482	5.17737	2.25e-07	4.37e-05		ENSG00000264230	AC244230.1	17.2823	4.55269	1.30838	3.47965	0.000502071	0.11132
ENSG00000269895	AP000654.4	25.5466	2.48423	0.505899	4.91052	9.08e-07	0.000182779		ENSG00000158516.12	CPA2	55.422	-2.18438	0.423183	-5.16179	2.45e-07	4.7e-05		ENSG00000141622	RNF165	2695.3	-0.51668	0.148755	-3.47335	0.000514002	0.112497
ENSG00000127325	BEST3	68.3746	-2.85728	0.584276	-4.89029	1.01e-06	0.000200798		ENSG00000074071.14	MRPS34	380.571	0.544749	0.105679	5.15475	2.54e-07	4.83e-05		ENSG00000176840	MIR7-3HG	120.523	-1.28289	0.369566	-3.47135	0.000517839	0.112497
ENSG00000204381	LAYN	452.175	2.67832	0.552939	4.8438	1.27e-06	0.000251783		ENSG00000139044.11	B4GALNT3	43.1821	-1.52657	0.296363	-5.15101	2.59e-07	4.88e-05		ENSG00000111321	LTBR	15.0278	3.79842	1.09517	3.46834	0.000523689	0.11263
ENSG00000166741	NNMT	3504.53	3.41623	0.708248	4.8235	1.41e-06	0.000276381		ENSG00000165501.17	LRR1	29.5439	1.36808	0.265689	5.14916	2.62e-07	4.88e-05		ENSG00000260903	XKR7	2914.7	-0.715789	0.20687	-3.46008	0.000540008	0.11499
ENSG00000164100	NDST3	1447.41	-1.35121	0.280399	-4.81888	1.44e-06	0.000280399		ENSG00000120690.16	ELF1	620.981	0.632643	0.122986	5.14402	2.69e-07	4.96e-05		ENSG00000144028	SNRNP200	7277.98	-0.182341	0.0527918	-3.45396	0.000552421	0.11648
ENSG00000267313	RP11-142I20.1	275.461	-1.98008	0.411865	-4.80759	1.53e-06	0.00029415		ENSG00000112667.12	DNPH1	154.019	0.93979	0.183214	5.12946	2.91e-07	5.26e-05		ENSG00000253731	PCDHGA6	27.3242	2.44086	0.708239	3.44638	0.000568154	0.117493
ENSG00000102802	MEDAG	58.166	3.32948	0.695148	4.7896	1.67e-06	0.000319027		ENSG00000197956.10	S100A6	182.334	1.0222	0.199268	5.12978	2.9e-07	5.26e-05		ENSG00000186198	SLC51B	17.3878	-1.4844	0.43066	-3.4468	0.00056726	0.117493
ENSG00000135077	HAVCR2	83.4252	2.38695	0.498599	4.78731	1.69e-06	0.000319951		ENSG00000219200.11	RNASEK	736.366	0.677154	0.132131	5.12486	2.98e-07	5.34e-05		ENSG00000177374	HIC1	194.589	1.94598	0.566793	3.43332	0.000596242	0.120988
ENSG00000131015	ULBP2	79.1737	2.564	0.536761	4.7768	1.78e-06	0.000334295		ENSG00000241468.7	ATP5J2	413.645	0.741195	0.144713	5.12185	3.03e-07	5.37e-05		ENSG00000130595	TNNT3	14.237	4.76854	1.38891	3.43329	0.000596306	0.120988
ENSG00000103257	SLC7A5	8017.52	2.38383	0.500697	4.76103	1.93e-06	0.000358513		ENSG00000197965.12	MPZL1	906.771	0.682852	0.133472	5.11608	3.12e-07	5.49e-05		ENSG00000085741	WNT11	61.0994	2.75954	0.807687	3.4166	0.000634093	0.126723
ENSG00000253706	RP11-758M4.4	12.4574	-2.52648	0.532013	-4.7489	2.05e-06	0.000377549		ENSG00000213719.8	CLIC1	184.428	1.23984	0.242491	5.11294	3.17e-07	5.53e-05		ENSG00000104490	NCALD	2173.11	-0.878428	0.257179	-3.41563	0.000636356	0.126723
ENSG00000132965	ALOX5AP	29.2796	3.5129	0.740397	4.74461	2.09e-06	0.00038088		ENSG00000188612.12	SUMO2	324.428	0.711721	0.139468	5.1031	3.34e-07	5.77e-05		ENSG00000069011	PITX1	32.5481	4.85266	1.42551	3.40415	0.000663703	0.130957
ENSG00000147576	ADHFE1	201.704	-1.60101	0.337495	-4.7438	2.1e-06	0.00038088		ENSG00000180879.13	SSR4	643.414	0.666271	0.130778	5.09467	3.49e-07	5.98e-05		ENSG00000137507	LRRC32	167.44	2.48264	0.731253	3.39505	0.000686157	0.134156
ENSG00000130513	GDF15	1005.18	3.11943	0.660819	4.72056	2.35e-06	0.00042278		ENSG00000138495.6	COX17	262.134	0.565645	0.111399	5.07766	3.82e-07	6.48e-05		ENSG00000136883	KIF12	13.3418	-1.32517	0.391774	-3.3825	0.000718301	0.138366
ENSG00000171951	SCG2	9714.66	1.95463	0.414173	4.71935	2.37e-06	0.00042278		ENSG00000117862.12	TXNDC12	589.76	0.695079	0.137076	5.07076	3.96e-07	6.6e-05		ENSG00000102575	ACP5	45.8337	-1.45653	0.430717	-3.38163	0.000720558	0.138366
ENSG00000267702	RP11-53B2.2	345.386	2.12545	0.451689	4.70556	2.53e-06	0.000448798		ENSG00000185088.14	RPS27L	344.769	0.971911	0.191623	5.07199	3.94e-07	6.6e-05		ENSG00000108878	CACNG1	16.8851	-1.2007	0.355601	-3.37654	0.000734028	0.138657
ENSG00000203799	CCDC162P	57.2644	-2.1629	0.460175	-4.70018	2.6e-06	0.00045716		ENSG00000247315.3	AL034548.1	290.791	0.459048	0.0905972	5.06691	4.04e-07	6.68e-05		ENSG00000104714	ERICH1	560.865	-0.434728	0.128763	-3.37619	0.000734963	0.138657
ENSG00000146373	RNF217	4011.75	1.1705	0.250122	4.67969	2.87e-06	0.000501358		ENSG00000159023.21	EPB41	1013.9	0.800495	0.158116	5.06271	4.13e-07	6.77e-05		ENSG00000076258	FMO4	11.8843	1.75401	0.521551	3.36305	0.000770852	0.139241
ENSG00000197646	PDCD1LG2	35.8633	2.68453	0.574033	4.67661	2.92e-06	0.000502302		ENSG00000139278.10	GLIPR1	62.5533	1.72441	0.341157	5.05461	4.31e-07	6.94e-05		ENSG00000125730	C3	43.0166	4.35119	1.29496	3.36009	0.000779163	0.139241
ENSG00000234231	AC093616.4	92.2517	2.77788	0.594055	4.67612	2.92e-06	0.000502302		ENSG00000243156.8	MICAL3	1876.38	-1.31289	0.259672	-5.05596	4.28e-07	6.94e-05		ENSG00000184185	KCNJ12	1632.35	-0.944827	0.280287	-3.37092	0.000749173	0.139241
ENSG00000181211	HECW1-IT1	59.0475	1.49337	0.319995	4.66684	3.06e-06	0.00052151		ENSG00000162777.17	DENND2D	268.338	1.72334	0.341403	5.0478	4.47e-07	7.13e-05		ENSG00000145832	SLC25A48	10.2933	-1.71394	0.510314	-3.3586	0.000783383	0.139241
ENSG00000065534	MYLK	3004.56	2.71319	0.581792	4.66351	3.11e-06	0.000526022		ENSG00000179163.11	FUCA1	370.915	1.08781	0.215675	5.04376	4.56e-07	7.22e-05		ENSG00000179981	TSHZ1	2143.41	-0.783561	0.233134	-3.361	0.000776618	0.139241
ENSG00000135903	PAX3	308.3	3.41647	0.73412	4.65383	3.26e-06	0.000539738		ENSG00000127951.7	FGL2	62.2564	1.67419	0.332317	5.03794	4.71e-07	7.29e-05		ENSG00000122367	LDB3	456.507	-1.68822	0.502428	-3.36013	0.000779065	0.139241
ENSG00000156466	GDF6	535.657	2.89422	0.621586	4.65618	3.22e-06	0.000539738		ENSG00000157240.3	FZD1	428.482	0.895159	0.177729	5.03663	4.74e-07	7.29e-05		ENSG00000185338	SOCS1	123.56	0.991364	0.294238	3.36926	0.000753705	0.139241
ENSG00000207357	RNU6-2	275.654	-3.19202	0.685928	-4.65358	3.26e-06	0.000539738		ENSG00000160213.7	CSTB	431.202	1.36995	0.271989	5.03679	4.73e-07	7.29e-05		ENSG00000139329	LUM	1132.33	2.85963	0.852472	3.35452	0.000795032	0.140154
ENSG00000139445	FOXN4	59.6134	-3.27873	0.706525	-4.64064	3.47e-06	0.000570443		ENSG00000250317.8	SMIM20	221.885	0.806691	0.160196	5.03565	4.76e-07	7.29e-05		ENSG00000152931	PART1	4.0066	2.73947	0.8188	3.34571	0.000820712	0.140305
ENSG00000272746	RP11-53B2.6	79.8241	2.004	0.434542	4.61174	3.99e-06	0.000651019		ENSG00000147251.15	DOCK11	1110.16	1.06403	0.211556	5.02954	4.92e-07	7.47e-05		ENSG00000256393	AC138123.2	56.8852	0.917216	0.274182	3.34528	0.000821982	0.140305
ENSG00000224549	RP11-370B11.3	15.0407	3.01636	0.654479	4.6088	4.05e-06	0.000655515		ENSG00000132170.21	PPARG	56.8904	1.53611	0.306037	5.01935	5.18e-07	7.81e-05		ENSG00000168306	ACOX2	18.1184	1.60269	0.479027	3.34572	0.000820692	0.140305
ENSG00000223508	RPL23AP53	255.458	1.38685	0.301023	4.60712	4.08e-06	0.000656083		ENSG00000138764.15	CCNG2	334.743	0.861881	0.171944	5.01255	5.37e-07	8.03e-05		ENSG00000131149	GSE1	5654.56	-0.678071	0.20239	-3.35032	0.000807195	0.140305
ENSG00000173404	INSM1	664.957	-2.72118	0.59215	-4.59542	4.32e-06	0.000689032		ENSG00000155465.18	SLC7A7	363.575	1.45923	0.291294	5.00948	5.46e-07	8.09e-05		ENSG00000089250	NOS1	14.1126	-1.45789	0.436674	-3.33863	0.000841933	0.142578
ENSG00000125804	FAM182A	234.31	-2.64496	0.576703	-4.58634	4.51e-06	0.000714573		ENSG00000164463.12	CREBRF	2217.34	0.591069	0.118029	5.00781	5.51e-07	8.1e-05		ENSG00000129521	EGLN3	330.68	-1.06521	0.319528	-3.33369	0.00085703	0.144001
ENSG00000109991	P2RX3	268.719	-2.43364	0.53127	-4.5808	4.63e-06	0.000728592		ENSG00000104870.12	FCGRT	1270.39	1.10321	0.220676	4.99922	5.76e-07	8.4e-05		ENSG00000180992	MRPL14	485.133	0.482519	0.145353	3.31963	0.000901369	0.149471
ENSG00000133392	MYH11	161.023	3.28332	0.718629	4.56886	4.9e-06	0.000765946		ENSG00000196814.15	MVB12B	758.486	-0.833152	0.166885	-4.99238	5.96e-07	8.64e-05		ENSG00000230105	RP11-431N15.2	6.67618	1.64483	0.495584	3.31897	0.000903485	0.149471
ENSG00000270190	RP11-803D5.4	17.9639	2.91524	0.640277	4.55309	5.29e-06	0.000819958		ENSG00000142864.14	SERBP1	3826.99	0.461268	0.0924765	4.98795	6.1e-07	8.7e-05		ENSG00000109063	MYH3	193.651	2.32107	0.701016	3.31101	0.000929588	0.150892
ENSG00000250320	CTD-2269F5.1	256.515	2.47699	0.546804	4.52994	5.9e-06	0.000908858		ENSG00000143486.16	EIF2D	293.098	-0.555489	0.111353	-4.98854	6.08e-07	8.7e-05		ENSG00000260418	RP3-406A7.7	3.49318	-2.46125	0.743421	-3.31071	0.00093059	0.150892
ENSG00000128285	MCHR1	650.921	2.53391	0.560031	4.52459	6.05e-06	0.000922445		ENSG00000149554.13	CHEK1	21.91	1.69208	0.33952	4.98374	6.24e-07	8.76e-05		ENSG00000249307	LINC01088	9.79078	-1.46913	0.443853	-3.30995	0.000933124	0.150892
ENSG00000226383	AC093375.1	119.102	-2.48991	0.55039	-4.52391	6.07e-06	0.000922445		ENSG00000204628.11	GNB2L1	4763.04	0.83654	0.167808	4.98511	6.19e-07	8.76e-05		ENSG00000178726	THBD	456.018	2.71339	0.820521	3.30691	0.00094332	0.151403
ENSG00000079689	SCGN	19.3199	-3.40367	0.753597	-4.51656	6.29e-06	0.000943945		ENSG00000024862.17	CCDC28A	283.355	0.928435	0.186455	4.9794	6.38e-07	8.9e-05		ENSG00000124614	RPS10	105.916	0.663337	0.200801	3.30346	0.000955005	0.152143
ENSG00000081923	ATP8B1	152.597	2.80053	0.620111	4.51617	6.3e-06	0.000943945		ENSG00000122557.10	HERPUD2	593.349	0.546511	0.10985	4.97506	6.52e-07	8.96e-05		ENSG00000162402	USP24	2263.35	-0.296472	0.0898133	-3.30099	0.000963456	0.152361
ENSG00000087245	MMP2	15614.9	2.97358	0.658978	4.51241	6.41e-06	0.000949145		ENSG00000169813.16	HNRNPF	1861.9	0.601792	0.120956	4.97528	6.52e-07	8.96e-05		ENSG00000141744	PNMT	13.4689	-1.37308	0.416865	-3.29382	0.00098835	0.154032
ENSG00000137975	CLCA2	10.4839	2.61866	0.580354	4.51218	6.42e-06	0.000949145		ENSG00000131467.10	PSME3	1066.91	0.442204	0.0889585	4.97091	6.66e-07	9.03e-05		ENSG00000177464	GPR4	12.0894	-2.6183	0.794549	-3.29533	0.000983067	0.154032
ENSG00000234518	PTGES3P1	10.1869	2.88155	0.640209	4.50095	6.77e-06	0.000994127		ENSG00000259171.1	AL163636.6	78.6857	1.64753	0.331379	4.97175	6.64e-07	9.03e-05		ENSG00000177992	SPATA31E1	4.22867	-3.10051	0.944002	-3.28444	0.00102187	0.155868
ENSG00000087253	LPCAT2	1646.7	2.79644	0.623377	4.48596	7.26e-06	0.00104296		ENSG00000205730.6	ITPRIPL2	1186.85	0.956761	0.192971	4.95804	7.12e-07	9.58e-05		ENSG00000165672	PRDX3	2840.98	0.2444	0.0743586	3.28678	0.0010134	0.155868
ENSG00000100345	MYH9	41500.3	2.20222	0.4912	4.48335	7.35e-06	0.00104296		ENSG00000110079.18	MS4A4A	138.694	2.1653	0.436887	4.9562	7.19e-07	9.58e-05		ENSG00000196581	AJAP1	372.812	-1.5738	0.478973	-3.28577	0.00101704	0.155868
ENSG00000115414	FN1	488400	3.16081	0.704943	4.48378	7.33e-06	0.00104296		ENSG00000170275.14	CRTAP	4359.08	0.828494	0.167194	4.95528	7.22e-07	9.58e-05		ENSG00000187605	TET3	2531.1	-0.388616	0.118422	-3.28161	0.00103215	0.156328
ENSG00000140859	KIFC3	2000.6	1.26934	0.283262	4.48114	7.42e-06	0.00104296		ENSG00000132518.6	GUCY2D	8.43368	3.65483	0.739478	4.94245	7.71e-07	9.96e-05		ENSG00000245848	CEBPA	41.109	1.67277	0.510778	3.27494	0.00105686	0.156757
ENSG00000166603	MC4R	91.4152	2.61047	0.581683	4.48779	7.2e-06	0.00104296		ENSG00000138735.16	PDE5A	72.272	-1.33129	0.269341	-4.94277	7.7e-07	9.96e-05		ENSG00000130600	H19	9704.79	2.36735	0.722265	3.27768	0.00104664	0.156757
ENSG00000197376	OR8S1	136.959	3.18594	0.710859	4.48181	7.4e-06	0.00104296		ENSG00000198951.11	NAGA	554.435	0.886972	0.17942	4.94354	7.67e-07	9.96e-05		ENSG00000149451	ADAM33	30.0211	2.81943	0.860853	3.27516	0.00105604	0.156757
ENSG00000231734	RP6-206I17.2	29.1976	-1.86945	0.416634	-4.48704	7.22e-06	0.00104296		ENSG00000239627.3	RP11-124A7.1	47.2155	-0.868279	0.175684	-4.94228	7.72e-07	9.96e-05		ENSG00000231764	DLX6-AS1	213.976	-4.71543	1.44193	-3.27023	0.00107459	0.158295
ENSG00000188290	HES4	787.765	-1.13548	0.253735	-4.47507	7.64e-06	0.00106636		ENSG00000134955.11	SLC37A2	468.967	1.46033	0.295755	4.93763	7.91e-07	0.000101283		ENSG00000010932	FMO1	13.0156	4.47983	1.37075	3.26817	0.00108245	0.158369
ENSG00000060718	COL11A1	44749.3	2.16837	0.485617	4.46518	8e-06	0.0011099		ENSG00000180340.6	FZD2	105.11	1.92903	0.390873	4.9352	8.01e-07	0.000101863		ENSG00000148357	HMCN2	173.866	-1.4829	0.454099	-3.2656	0.00109234	0.158729
ENSG00000167767	KRT80	33.8446	2.95519	0.662674	4.45948	8.22e-06	0.00113275		ENSG00000204386.10	NEU1	59.7857	1.08735	0.220448	4.93247	8.12e-07	0.000102604		ENSG00000070729	CNGB1	523.193	-1.41827	0.43456	-3.2637	0.00109967	0.158729
ENSG00000125726	CD70	43.8784	3.23283	0.725878	4.45369	8.44e-06	0.00115664		ENSG00000106853.20	PTGR1	287.484	0.625121	0.126802	4.92988	8.23e-07	0.000103277		ENSG00000163132	MSX1	75.8103	1.94579	0.597573	3.25616	0.00112931	0.160406
ENSG00000182218	HHIPL1	126.185	-1.5632	0.352778	-4.43112	9.37e-06	0.00126904		ENSG00000174547.13	MRPL11	145.751	0.912819	0.185424	4.92287	8.53e-07	0.000106342		ENSG00000179085	DPM3	113.509	0.525725	0.161367	3.25794	0.00112224	0.160406
ENSG00000269729	AC006262.4	18.8039	3.24384	0.731855	4.43236	9.32e-06	0.00126904		ENSG00000116254.18	CHD5	33.848	-1.65317	0.336616	-4.91116	9.05e-07	0.000112152		ENSG00000144744	UBA3	1212.25	0.337698	0.103745	3.25507	0.00113366	0.160406
ENSG00000132031	MATN3	459.174	2.98207	0.675228	4.41639	1e-05	0.00135042		ENSG00000112799.9	LY86	193.775	1.71534	0.34976	4.90434	9.37e-07	0.000115358		ENSG00000139352	ASCL1	1029.92	-1.15235	0.354611	-3.24962	0.00115558	0.160915
ENSG00000101665	SMAD7	1089.54	1.75433	0.397747	4.41068	1.03e-05	0.00135702		ENSG00000092036.18	HAUS4	308.34	0.576483	0.117796	4.89392	9.88e-07	0.000120852		ENSG00000230417	LINC00856	13.1799	-1.2937	0.398232	-3.24861	0.00115971	0.160915
ENSG00000137331	IER3	2310.45	2.80219	0.635392	4.41018	1.03e-05	0.00135702		ENSG00000116701.14	NCF2	407.119	1.63722	0.334976	4.88757	1.02e-06	0.000122425		ENSG00000130303	BST2	32.9578	2.44127	0.750769	3.25169	0.00114721	0.160915
ENSG00000152402	GUCY1A2	9169.92	1.08618	0.24622	4.41141	1.03e-05	0.00135702		ENSG00000153029.14	MR1	682.29	0.898687	0.18381	4.88922	1.01e-06	0.000122425		ENSG00000159173	TNNI1	51.485	2.75469	0.849101	3.24425	0.00117762	0.162352
ENSG00000207501	RNVU1-14	123.937	-1.20602	0.273264	-4.41339	1.02e-05	0.00135702		ENSG00000165168.7	CYBB	2059.14	1.38803	0.283966	4.88801	1.02e-06	0.000122425		ENSG00000054598	FOXC1	310.396	2.65502	0.821977	3.23004	0.00123772	0.169552
ENSG00000258602	RP11-7F17.7	37.0197	3.45855	0.784499	4.40861	1.04e-05	0.0013589		ENSG00000132386.11	SERPINF1	134.714	1.43784	0.294352	4.88475	1.04e-06	0.000123405		ENSG00000151876	FBXO4	16.2066	1.30486	0.404893	3.22274	0.00126973	0.172836
ENSG00000187678	SPRY4	1268.46	1.46202	0.333384	4.38541	1.16e-05	0.00150335		ENSG00000081803.16	CADPS2	537.2	0.708333	0.145092	4.88197	1.05e-06	0.000124374		ENSG00000136750	GAD2	33.5021	-2.47389	0.768186	-3.22043	0.00127997	0.173135
ENSG00000131018	SYNE1	19312.8	1.23497	0.28213	4.3773	1.2e-05	0.00155137		ENSG00000163584.18	RPL22L1	98.1375	1.13012	0.231707	4.87735	1.08e-06	0.000126522		ENSG00000279483	NA	162.039	0.741185	0.230358	3.21754	0.00129295	0.17325
ENSG00000125347	IRF1	790.941	1.69045	0.387125	4.36668	1.26e-05	0.00161933		ENSG00000011638.10	TMEM159	64.7743	0.993369	0.203965	4.8703	1.11e-06	0.000129504		ENSG00000068976	PYGM	350.631	-1.10832	0.344556	-3.21666	0.00129694	0.17325
ENSG00000272870	RP11-798M19.6	102.388	-1.36234	0.312743	-4.35611	1.32e-05	0.00168979		ENSG00000172053.18	QARS	887.127	0.605577	0.124315	4.8713	1.11e-06	0.000129504		ENSG00000105048	TNNT1	38.0756	2.1545	0.670542	3.21308	0.00131321	0.174341
ENSG00000134376	CRB1	1753.65	-2.83663	0.652381	-4.34811	1.37e-05	0.00174263		ENSG00000165879.8	FRAT1	91.3028	1.08726	0.223483	4.86505	1.14e-06	0.000132172		ENSG00000122733	KIAA1045	1001.06	-1.50171	0.468012	-3.2087	0.00133338	0.175933
ENSG00000147434	CHRNA6	128.662	1.97733	0.455487	4.34113	1.42e-05	0.001775		ENSG00000106066.15	CPVL	310.444	1.74329	0.358486	4.86292	1.16e-06	0.000132792		ENSG00000131469	RPL27	7480.15	0.352722	0.110139	3.20253	0.00136228	0.178649
ENSG00000165474	GJB2	1546.97	3.08262	0.710222	4.34036	1.42e-05	0.001775		ENSG00000188243.12	COMMD6	439.019	0.866527	0.178296	4.86003	1.17e-06	0.000133925		ENSG00000139767	SRRM4	3278.77	-0.657149	0.20534	-3.20029	0.00137287	0.178948
ENSG00000254951	RP11-494M8.4	27.5607	2.80116	0.645164	4.34178	1.41e-05	0.001775		ENSG00000186470.14	BTN3A2	602.848	1.04791	0.215856	4.85466	1.21e-06	0.000136781		ENSG00000113389	NPR3	348.373	2.49852	0.782488	3.19304	0.00140781	0.179075
ENSG00000125657	TNFSF9	138.025	2.50874	0.578475	4.33682	1.45e-05	0.00178394		ENSG00000106633.16	GCK	60.6491	1.01277	0.208846	4.84935	1.24e-06	0.000139653		ENSG00000141448	GATA6	38.9694	3.23808	1.01381	3.19398	0.00140324	0.179075
ENSG00000131979	GCH1	363.599	1.90143	0.438319	4.33799	1.44e-05	0.00178394		ENSG00000151962.8	RBM46	15.4139	1.52683	0.315214	4.84378	1.27e-06	0.000142769		ENSG00000184156	KCNQ3	90.6634	-1.47181	0.46113	-3.19174	0.00141419	0.179075
ENSG00000179546	HTR1D	131.593	-2.67381	0.617106	-4.33282	1.47e-05	0.00180664		ENSG00000124733.4	MEA1	401.424	0.639515	0.132082	4.84179	1.29e-06	0.000143352		ENSG00000099954	CECR2	1959.94	-0.579089	0.181449	-3.19148	0.00141548	0.179075
ENSG00000134716	CYP2J2	19.5444	2.00352	0.462603	4.33098	1.48e-05	0.00181187		ENSG00000116132.12	PRRX1	445.917	1.24811	0.258007	4.8375	1.31e-06	0.000145623		ENSG00000245552	RP11-712B9.2	17.9571	1.06072	0.332282	3.19222	0.00141184	0.179075
ENSG00000182752	PAPPA	9917.28	3.16984	0.733843	4.3195	1.56e-05	0.00189835		ENSG00000164308.16	ERAP2	320.107	1.00823	0.208648	4.83223	1.35e-06	0.000148658		ENSG00000116857	TMEM9	2235.81	0.279657	0.0876847	3.18934	0.00142597	0.179347
ENSG00000225383	SFTA1P	14.4603	2.14821	0.498341	4.31072	1.63e-05	0.00196464		ENSG00000125691.13	RPL23	2791.08	0.953187	0.197383	4.82914	1.37e-06	0.000150105		ENSG00000272636	DOC2B	616.627	-1.54894	0.485925	-3.1876	0.00143457	0.17938
ENSG00000113319	RASGRF2	1333.06	2.77168	0.644511	4.30043	1.7e-05	0.00204706		ENSG00000147434.8	CHRNA6	29.4734	2.28546	0.474288	4.81873	1.44e-06	0.000157239		ENSG00000168843	FSTL5	70.574	-1.44839	0.45521	-3.1818	0.00146363	0.179875
ENSG00000258399	MEG8	11.1101	-3.22233	0.750194	-4.29532	1.74e-05	0.00208356		ENSG00000173369.16	C1QB	3669.37	2.03475	0.422397	4.81715	1.46e-06	0.000157577		ENSG00000171533	MAP6	6885.1	-0.848003	0.266477	-3.18228	0.00146122	0.179875
ENSG00000228061	Z83001.1	17.6887	2.73326	0.636837	4.29194	1.77e-05	0.00210436		ENSG00000150687.12	PRSS23	252.359	0.743465	0.154406	4.815	1.47e-06	0.000158369		ENSG00000104723	TUSC3	2597.1	0.281701	0.0884752	3.18396	0.00145276	0.179875
ENSG00000206190	ATP10A	864.523	2.95124	0.688302	4.28771	1.81e-05	0.00213347		ENSG00000133112.16	TPT1	22261.5	0.90942	0.189017	4.81131	1.5e-06	0.000160409		ENSG00000104967	NOVA2	3853.81	-0.567986	0.178643	-3.17944	0.00147559	0.180315
ENSG00000103522	IL21R	30.0592	2.78068	0.649582	4.28072	1.86e-05	0.0021877		ENSG00000115325.13	DOK1	265.494	1.01971	0.212148	4.80661	1.54e-06	0.000161803		ENSG00000132321	IQCA1	32.93	1.04972	0.330875	3.17256	0.00151099	0.181546
ENSG00000171223	JUNB	1072.86	1.52168	0.355552	4.27978	1.87e-05	0.0021877		ENSG00000144843.11	ADPRH	189.436	1.06148	0.220857	4.8062	1.54e-06	0.000161803		ENSG00000112559	MDFI	337.079	1.73425	0.546246	3.17486	0.00149909	0.181546
ENSG00000143167	GPA33	13.0363	2.51773	0.589008	4.27453	1.92e-05	0.00222039		ENSG00000146278.10	PNRC1	4171.92	0.861276	0.179121	4.80834	1.52e-06	0.000161803		ENSG00000215472	RPL17-C18orf32	13.2408	1.07728	0.339471	3.17341	0.00150659	0.181546
ENSG00000237697	LINC00312	56.7959	2.72476	0.637495	4.27416	1.92e-05	0.00222039		ENSG00000139921.13	TMX1	244.683	0.722437	0.150459	4.80155	1.57e-06	0.000163774		ENSG00000175040	CHST2	365.327	1.05809	0.333796	3.16987	0.00152505	0.182218
ENSG00000248740	RP11-328K4.1	9.08459	-2.91111	0.682642	-4.26447	2e-05	0.00230697		ENSG00000275832.5	NA	1419.89	-0.934406	0.194583	-4.8021	1.57e-06	0.000163774		ENSG00000243927	MRPS6	631.922	0.293423	0.0926714	3.16627	0.00154406	0.183205
ENSG00000198796	ALPK2	12913.7	2.34505	0.550424	4.26044	2.04e-05	0.00233694		ENSG00000168785.8	TSPAN5	265.764	-0.541271	0.113086	-4.78638	1.7e-06	0.000175625		ENSG00000250467	RP11-227F19.1	68.4386	-2.05433	0.64906	-3.16509	0.00155035	0.183205
ENSG00000131370	SH3BP5	4933.94	1.08626	0.255265	4.25541	2.09e-05	0.00237796		ENSG00000171940.13	ZNF217	704.822	0.757997	0.1584	4.78534	1.71e-06	0.000175625		ENSG00000272543	MIR4787	5.68217	-1.5014	0.475057	-3.16047	0.00157517	0.184747
ENSG00000197921	HES5	917.059	-2.94863	0.693542	-4.25155	2.12e-05	0.002407		ENSG00000237094.12	RP4-669L17.10	810.322	-0.706113	0.147853	-4.77579	1.79e-06	0.000183169		ENSG00000172020	GAP43	3397.37	-0.797411	0.252435	-3.15888	0.00158378	0.184747
ENSG00000113430	IRX4	23.8045	2.85477	0.67282	4.243	2.21e-05	0.00248802		ENSG00000102390.10	PBDC1	205.051	0.689105	0.144388	4.7726	1.82e-06	0.000184088		ENSG00000117016	RIMS3	5310.55	-0.790637	0.250369	-3.15789	0.00158916	0.184747
ENSG00000152726	FAM21B	167.523	2.96403	0.700184	4.23322	2.3e-05	0.00258569		ENSG00000167106.12	FAM102A	2181.97	-0.810587	0.169841	-4.77261	1.82e-06	0.000184088		ENSG00000164330	EBF1	1591.02	-0.874996	0.27857	-3.14102	0.00168359	0.190174
ENSG00000236502	SIX3-AS1	21.9273	-3.3623	0.797784	-4.21455	2.5e-05	0.00279511		ENSG00000049449.9	RCN1	1356.94	1.00225	0.210097	4.77039	1.84e-06	0.00018513		ENSG00000135314	KHDC1	22.2607	0.919603	0.292653	3.14229	0.0016763	0.190174
ENSG00000011422	PLAUR	539.494	2.55823	0.607379	4.21191	2.53e-05	0.00281385		ENSG00000105366.15	SIGLEC8	917.535	1.88893	0.396259	4.7669	1.87e-06	0.000186095		ENSG00000133055	MYBPH	17.2455	5.9785	1.90221	3.14292	0.00167272	0.190174
ENSG00000236548	RP11-510H23.1	56.48	1.28425	0.305243	4.2073	2.58e-05	0.00285766		ENSG00000140612.14	SEC11A	863.99	0.65512	0.137446	4.76639	1.88e-06	0.000186095		ENSG00000253304	TMEM200B	31.923	1.51601	0.4818	3.14655	0.0016521	0.190174
ENSG00000253161	RP11-150O12.1	20.2098	2.52134	0.601016	4.19513	2.73e-05	0.00300071		ENSG00000198483.13	ANKRD35	173.878	0.785916	0.164896	4.76613	1.88e-06	0.000186095		ENSG00000149654	CDH22	87.2512	-1.43527	0.457079	-3.1401	0.00168891	0.190174
ENSG00000176170	SPHK1	341.406	2.64849	0.631717	4.19253	2.76e-05	0.00302041		ENSG00000161955.16	TNFSF13	676.849	1.00488	0.210965	4.76326	1.9e-06	0.000187774		ENSG00000203727	SAMD5	700.542	-0.909833	0.289555	-3.14217	0.00167699	0.190174
ENSG00000197467	COL13A1	178.271	1.68438	0.402186	4.18807	2.81e-05	0.00306529		ENSG00000137161.16	CNPY3	968.001	0.775622	0.162879	4.76196	1.92e-06	0.000188005		ENSG00000138413	IDH1	6045.91	-0.280505	0.0893802	-3.13834	0.00169908	0.190323
ENSG00000162753	SLC9C2	56.5737	-2.15394	0.515135	-4.18131	2.9e-05	0.0031426		ENSG00000120948.17	TARDBP	2595.27	0.336668	0.0707912	4.75579	1.98e-06	0.000191004		ENSG00000129084	PSMA1	596.783	0.324332	0.103478	3.13432	0.00172252	0.190653
ENSG00000123610	TNFAIP6	887.01	3.08581	0.738745	4.1771	2.95e-05	0.00318584		ENSG00000122861.16	PLAU	34.5015	1.79901	0.37829	4.75564	1.98e-06	0.000191004		ENSG00000140807	NKD1	290.997	-0.725213	0.231454	-3.13328	0.00172862	0.190653
ENSG00000101335	MYL9	574.377	2.83876	0.681759	4.16388	3.13e-05	0.00335988		ENSG00000169403.12	PTAFR	442.785	1.44104	0.302965	4.75644	1.97e-06	0.000191004		ENSG00000166482	MFAP4	157.043	2.23684	0.713701	3.13414	0.00172359	0.190653
ENSG00000113739	STC2	2438.06	2.74779	0.660433	4.16059	3.17e-05	0.00339229		ENSG00000101916.11	TLR8	150.552	2.00485	0.421996	4.75087	2.03e-06	0.000193577		ENSG00000160293	VAV2	3761.4	-0.501895	0.160481	-3.12744	0.00176338	0.192513
ENSG00000103512	NOMO1	3153.41	1.08783	0.261577	4.15872	3.2e-05	0.00340401		ENSG00000196465.10	MYL6B	440.46	0.641947	0.13511	4.7513	2.02e-06	0.000193577		ENSG00000104722	NEFM	61412.7	-0.855813	0.273538	-3.12868	0.00175596	0.192513
ENSG00000128052	KDR	1034.11	1.39726	0.336228	4.15569	3.24e-05	0.00343307		ENSG00000023171.18	GRAMD1B	1547.68	0.679931	0.143184	4.74866	2.05e-06	0.00019472		ENSG00000197872	FAM49A	471.344	-0.646398	0.207161	-3.12027	0.00180688	0.194303
ENSG00000050730	TNIP3	21.8215	2.5151	0.605512	4.15367	3.27e-05	0.00344718		ENSG00000136305.11	CIDEB	55.7782	1.4794	0.311937	4.74261	2.11e-06	0.000196078		ENSG00000149970	CNKSR2	386.161	-0.51192	0.163933	-3.12273	0.00179183	0.194303
ENSG00000122786	CALD1	54192.5	2.12019	0.510907	4.14986	3.33e-05	0.00348854		ENSG00000163072.15	NOSTRIN	83.9388	-1.48041	0.311917	-4.74616	2.07e-06	0.000196078		ENSG00000198742	SMURF1	1382.54	-0.368223	0.117968	-3.12138	0.00180007	0.194303
ENSG00000225101	OR52K3P	19.3103	3.21483	0.774913	4.14863	3.34e-05	0.00349093		ENSG00000173085.14	COQ2	145.25	0.834464	0.175925	4.74329	2.1e-06	0.000196078		ENSG00000137142	IGFBPL1	2480.69	-0.727506	0.234061	-3.10819	0.00188239	0.197149
ENSG00000101825	MXRA5	19615.7	2.77498	0.669479	4.14498	3.4e-05	0.00352484		ENSG00000186047.10	DLEU7	75.614	1.20784	0.254624	4.74362	2.1e-06	0.000196078		ENSG00000068366	ACSL4	6108.89	-0.520127	0.167469	-3.10582	0.00189751	0.197149
ENSG00000138316	ADAMTS14	1302.22	2.31835	0.559408	4.14429	3.41e-05	0.00352484		ENSG00000213614.9	HEXA	1572.69	0.591283	0.124712	4.74121	2.12e-06	0.000196078		ENSG00000183801	OLFML1	56.1643	3.74266	1.20472	3.10666	0.00189214	0.197149
ENSG00000171786	NHLH1	144.935	-2.32872	0.563015	-4.13615	3.53e-05	0.00361862		ENSG00000221836.3	OR2A5	108.946	-0.635937	0.134114	-4.74177	2.12e-06	0.000196078		ENSG00000172830	SSH3	55.9003	1.74212	0.560187	3.1099	0.00187153	0.197149
ENSG00000234323	RP11-308N19.1	38.2456	2.43955	0.589804	4.13621	3.53e-05	0.00361862		ENSG00000134755.16	DSC2	194.696	1.19484	0.252171	4.73822	2.16e-06	0.000198018		ENSG00000278597	NA	2.78463	3.29427	1.05927	3.10993	0.00187129	0.197149
ENSG00000140511	HAPLN3	243.119	1.72632	0.417531	4.13459	3.56e-05	0.00362674		ENSG00000138085.16	ATRAID	518.289	0.593968	0.125548	4.731	2.23e-06	0.000202813		ENSG00000188559	RALGAPA2	895.597	-0.403332	0.129519	-3.11409	0.00184513	0.197149
ENSG00000124785	NRN1	153.2	-2.44845	0.592964	-4.12917	3.64e-05	0.0036963		ENSG00000162929.13	KIAA1841	714.023	-0.456063	0.0963813	-4.73186	2.22e-06	0.000202813		ENSG00000240240	RP11-146D12.2	39.6465	1.08295	0.348419	3.10819	0.00188239	0.197149
ENSG00000164687	FABP5	2138.39	0.877256	0.212565	4.12701	3.68e-05	0.00371442		ENSG00000184867.14	ARMCX2	455.078	0.676695	0.143074	4.72968	2.25e-06	0.000202813		ENSG00000130997	POLN	27.2532	0.727503	0.235245	3.09253	0.0019846	0.197615
ENSG00000111057	KRT18	1320.93	2.96145	0.71799	4.12465	3.71e-05	0.0037358		ENSG00000204397.7	CARD16	49.1958	1.56612	0.331142	4.72945	2.25e-06	0.000202813		ENSG00000235688	AC116614.1	11.177	1.5384	0.497405	3.09285	0.00198245	0.197615
ENSG00000005884	ITGA3	3299.15	2.02125	0.490506	4.12075	3.78e-05	0.00378188		ENSG00000123358.20	NR4A1	747.321	-1.52986	0.32358	-4.72793	2.27e-06	0.000203364		ENSG00000005156	LIG3	861.054	-0.27232	0.0879427	-3.09657	0.00195776	0.197615
ENSG00000171388	APLN	65.749	-1.46787	0.356344	-4.11924	3.8e-05	0.00378188		ENSG00000066322.15	ELOVL1	392.254	-1.11988	0.236973	-4.72577	2.29e-06	0.000204563		ENSG00000100095	SEZ6L	718.739	-1.29384	0.417373	-3.09997	0.00193543	0.197615
ENSG00000233030	RP11-196G18.3	30.9604	-2.0424	0.495881	-4.11873	3.81e-05	0.00378188		ENSG00000120457.12	KCNJ5	41.2077	2.80504	0.594015	4.72217	2.33e-06	0.000207234		ENSG00000117971	CHRNB4	790.669	-1.16186	0.375152	-3.09705	0.00195455	0.197615
ENSG00000163453	IGFBP7	6025.67	2.78536	0.678787	4.10343	4.07e-05	0.00402308		ENSG00000169967.16	MAP3K2	2962.75	0.517636	0.109782	4.71511	2.42e-06	0.000213548		ENSG00000140332	TLE3	1933.8	-0.76243	0.246012	-3.09916	0.00194071	0.197615
ENSG00000145632	PLK2	9421.39	1.548	0.377681	4.0987	4.15e-05	0.00406379		ENSG00000125037.12	EMC3	764.375	0.58147	0.123355	4.71379	2.43e-06	0.000213927		ENSG00000169926	KLF13	2109.15	-0.405846	0.130992	-3.09824	0.00194677	0.197615
ENSG00000227992	AC108463.2	60.8461	2.63293	0.642483	4.09805	4.17e-05	0.00406379		ENSG00000095970.16	TREM2	643.242	1.69964	0.361014	4.70798	2.5e-06	0.000219096		ENSG00000215252	GOLGA8B	1366.81	0.442344	0.143037	3.09251	0.0019847	0.197615
ENSG00000229647	AC007879.7	14.6642	2.99995	0.73193	4.09869	4.15e-05	0.00406379		ENSG00000119392.14	GLE1	362.123	0.571973	0.121611	4.70329	2.56e-06	0.000223144		ENSG00000214872	SMTNL1	59.0747	-0.766436	0.247773	-3.0933	0.00197947	0.197615
ENSG00000085377	PREP	2111.49	0.932274	0.228206	4.08522	4.4e-05	0.00427633		ENSG00000105519.16	CAPS	46.9327	1.73973	0.369991	4.70209	2.58e-06	0.000223357		ENSG00000123146	CD97	28.3074	0.674748	0.218338	3.09038	0.001999	0.198122
ENSG00000123307	NEUROD4	131.35	-3.06865	0.752287	-4.0791	4.52e-05	0.00437158		ENSG00000163463.11	KRTCAP2	506.21	0.499123	0.106169	4.70122	2.59e-06	0.000223357		ENSG00000115896	PLCL1	591.962	-0.911462	0.2951	-3.08865	0.00201068	0.198365
ENSG00000137558	PI15	3028.79	-2.51661	0.617369	-4.07635	4.57e-05	0.00438557		ENSG00000131236.17	CAP1	3261.62	0.475735	0.101308	4.69591	2.65e-06	0.000228194		ENSG00000103319	EEF2K	558.969	-0.375169	0.121591	-3.08551	0.00203202	0.198648
ENSG00000137760	ALKBH8	1009.02	0.653349	0.160269	4.07658	4.57e-05	0.00438557		ENSG00000131981.16	LGALS3	344.37	1.15465	0.246115	4.69152	2.71e-06	0.000232085		ENSG00000187147	RNF220	2456.64	-0.636956	0.206395	-3.0861	0.00202802	0.198648
ENSG00000173166	RAPH1	4796.4	1.55388	0.381338	4.0748	4.61e-05	0.00439598		ENSG00000171860.4	C3AR1	720.308	1.73088	0.369372	4.68603	2.79e-06	0.000237318		ENSG00000011347	SYT7	1996.56	-1.02117	0.331423	-3.08117	0.00206192	0.20066
ENSG00000234840	RP11-399D6.2	73.026	2.27134	0.55828	4.06847	4.73e-05	0.00449797		ENSG00000180336.18	C17orf104	49.2151	-0.811562	0.173267	-4.68388	2.81e-06	0.000238733		ENSG00000121440	PDZRN3	5828.28	-0.798209	0.25919	-3.07963	0.00207256	0.200786
ENSG00000107623	GDF10	300.164	2.53181	0.62273	4.06566	4.79e-05	0.00451913		ENSG00000213089.4	PDCL3P5	29.5734	-1.36562	0.291969	-4.67728	2.91e-06	0.000245441		ENSG00000123200	ZC3H13	4080.45	-0.254026	0.0826391	-3.07391	0.00211271	0.201054
ENSG00000115641	FHL2	2081.53	2.5044	0.61829	4.05052	5.11e-05	0.00479603		ENSG00000179918.18	SEPHS2	548.687	0.609092	0.130256	4.6761	2.92e-06	0.000245758		ENSG00000112837	TBX18	76.4686	3.00519	0.977374	3.07476	0.00210673	0.201054
ENSG00000257219	RP11-54A9.1	30.0462	2.71649	0.671039	4.04819	5.16e-05	0.00482382		ENSG00000115091.11	ACTR3	2649.74	0.538418	0.115465	4.66305	3.12e-06	0.00026071		ENSG00000125968	ID1	70.0445	2.1335	0.693829	3.07497	0.00210526	0.201054
ENSG00000254911	SCARNA9	4166.83	-0.74636	0.184443	-4.04656	5.2e-05	0.00483716		ENSG00000169689.15	STRA13	103.219	0.733195	0.157279	4.66174	3.14e-06	0.000261213		ENSG00000157851	DPYSL5	15681.4	-0.484062	0.157461	-3.07417	0.00211087	0.201054
ENSG00000006282	SPATA20	1602.5	1.16695	0.28871	4.04193	5.3e-05	0.00491335		ENSG00000130312.6	MRPL34	331.782	0.606181	0.13009	4.6597	3.17e-06	0.000262502		ENSG00000171316	CHD7	5328.35	-0.541248	0.176425	-3.06787	0.00215593	0.203367
ENSG00000106018	VIPR2	34.0593	-2.04563	0.506618	-4.03781	5.4e-05	0.00497973		ENSG00000138080.13	EMILIN1	751.416	1.22527	0.263097	4.65712	3.21e-06	0.000262502		ENSG00000133110	POSTN	737.518	2.4882	0.811003	3.06805	0.00215461	0.203367
ENSG00000072163	LIMS2	189.519	2.78262	0.689411	4.03624	5.43e-05	0.00499253		ENSG00000148671.13	ADIRF	878.222	1.70471	0.365974	4.658	3.19e-06	0.000262502		ENSG00000070886	EPHA8	44.5382	-2.10183	0.686453	-3.06186	0.00219965	0.20521
ENSG00000135636	DYSF	361.56	2.70038	0.669565	4.03303	5.51e-05	0.00501979		ENSG00000185475.11	TMEM179B	55.9422	0.867729	0.186273	4.65837	3.19e-06	0.000262502		ENSG00000121039	RDH10	182.367	1.58127	0.516944	3.05888	0.00222169	0.20521
ENSG00000175445	LPL	791.757	2.06991	0.513162	4.03364	5.49e-05	0.00501979		ENSG00000132965.9	ALOX5AP	490.453	1.92162	0.412837	4.65466	3.25e-06	0.000263359		ENSG00000138336	TET1	838.986	-0.643993	0.210389	-3.06097	0.00220622	0.20521
ENSG00000154678	PDE1C	2070.88	2.22511	0.551871	4.03194	5.53e-05	0.00502278		ENSG00000158714.11	SLAMF8	7.80603	3.23143	0.694147	4.65526	3.24e-06	0.000263359		ENSG00000109625	CPZ	12.5655	3.30137	1.07935	3.05868	0.00222318	0.20521
ENSG00000204217	BMPR2	17541.9	0.798897	0.198262	4.02949	5.59e-05	0.00505471		ENSG00000114859.16	CLCN2	372.412	-0.773021	0.166279	-4.64895	3.34e-06	0.000269595		ENSG00000152049	KCNE4	9.94569	2.55791	0.835338	3.06212	0.00219773	0.20521
ENSG00000064932	SBNO2	2483.44	1.33885	0.332518	4.0264	5.66e-05	0.00510096		ENSG00000188850.9	RP11-159F24.2	14.2621	-0.997011	0.214597	-4.64597	3.38e-06	0.000272349		ENSG00000087303	NID2	409.738	2.24866	0.736711	3.0523	0.00227093	0.205427
ENSG00000228109	MFI2-AS1	149.044	-1.03023	0.256219	-4.02089	5.8e-05	0.00520085		ENSG00000136404.15	TM6SF1	310.927	1.27963	0.275486	4.64499	3.4e-06	0.000272484		ENSG00000112309	B3GAT2	617.562	-0.810566	0.26529	-3.05539	0.00224766	0.205427
ENSG00000120937	NPPB	49.0595	2.6413	0.657347	4.01813	5.87e-05	0.0052411		ENSG00000101608.12	MYL12A	1116.06	0.755124	0.162627	4.64328	3.43e-06	0.000273578		ENSG00000265190	ANXA8	29.2663	8.91015	2.91945	3.05199	0.00227329	0.205427
ENSG00000248362	CTC-327F10.5	27.5553	3.04168	0.757712	4.01429	5.96e-05	0.00530588		ENSG00000125730.16	C3	14994.2	1.21865	0.262561	4.64139	3.46e-06	0.000273772		ENSG00000166446	CDYL2	238.467	-0.785788	0.257446	-3.05225	0.00227133	0.205427
ENSG00000134070	IRAK2	134.887	1.38284	0.345134	4.00668	6.16e-05	0.00545786		ENSG00000158406.4	HIST1H4H	289.476	0.990078	0.213285	4.64205	3.45e-06	0.000273772		ENSG00000239552	HOXB-AS2	143.008	-0.687053	0.225059	-3.05276	0.00226745	0.205427
ENSG00000146166	LGSN	153.102	3.10951	0.776484	4.0046	6.21e-05	0.00547435		ENSG00000135093.13	USP30	233.002	-0.588749	0.126987	-4.63629	3.55e-06	0.000279447		ENSG00000196569	LAMA2	95.4317	2.40244	0.787823	3.04946	0.00229251	0.206297
ENSG00000201448	SNORA63	34.3193	-1.89651	0.473642	-4.0041	6.23e-05	0.00547435		ENSG00000035141.8	FAM136A	194.078	0.670922	0.144773	4.63429	3.58e-06	0.00028098		ENSG00000146700	SRCRB4D	29.0677	2.23814	0.734679	3.04642	0.00231582	0.206665
ENSG00000135862	LAMC1	28977.7	1.66746	0.416724	4.00135	6.3e-05	0.00550042		ENSG00000136003.15	ISCU	1109.66	0.635076	0.137505	4.61856	3.86e-06	0.000301888		ENSG00000176148	TCP11L1	370.42	-0.415394	0.136353	-3.04646	0.00231554	0.206665
ENSG00000151176	PLBD2	561.837	1.18154	0.295371	4.0002	6.33e-05	0.00550042		ENSG00000166710.20	B2M	6917.54	1.16939	0.253665	4.60999	4.03e-06	0.000313294		ENSG00000138080	EMILIN1	685.975	2.24338	0.736707	3.04515	0.00232566	0.206686
ENSG00000258565	BLZF2P	45.7787	2.34739	0.5868	4.00032	6.33e-05	0.00550042		ENSG00000140157.14	NIPA2	451.47	0.549408	0.119218	4.60845	4.06e-06	0.000314335		ENSG00000125430	HS3ST3B1	557.071	-0.573535	0.188952	-3.03534	0.00240262	0.208139
ENSG00000163017	ACTG2	6139.11	2.46036	0.616818	3.9888	6.64e-05	0.00572696		ENSG00000196154.12	S100A4	44.351	2.54634	0.552936	4.60512	4.12e-06	0.000318085		ENSG00000248746	ACTN3	9.18901	2.79473	0.92026	3.03689	0.00239032	0.208139
ENSG00000122641	INHBA	11475.6	2.89847	0.728073	3.98101	6.86e-05	0.00589519		ENSG00000163931.16	TKT	3196.56	0.875463	0.190169	4.6036	4.15e-06	0.00031912		ENSG00000244476	ERVFRD-1	3.59896	5.01412	1.65184	3.03548	0.00240156	0.208139
ENSG00000155158	TTC39B	2033.69	0.848464	0.213192	3.97981	6.9e-05	0.00590247		ENSG00000181163.13	NPM1	4368.57	0.578473	0.125713	4.60153	4.19e-06	0.000319785		ENSG00000138459	SLC35A5	852.758	0.173868	0.0572471	3.03715	0.00238828	0.208139
ENSG00000188738	FSIP2	2918.26	-1.81847	0.457357	-3.97604	7.01e-05	0.00597379		ENSG00000204514.10	ZNF814	260.035	-0.524827	0.114056	-4.60147	4.2e-06	0.000319785		ENSG00000154258	ABCA9	16.4811	2.69449	0.885996	3.0412	0.00235634	0.208139
ENSG00000080166	DCT	94.7528	-2.57581	0.648087	-3.97447	7.05e-05	0.00599039		ENSG00000174748.21	RPL15	4180.68	0.884203	0.192287	4.59835	4.26e-06	0.000323299		ENSG00000126775	ATG14	667.073	-0.200002	0.0658405	-3.03767	0.00238416	0.208139
ENSG00000271824	AC009014.3	167.444	2.8002	0.704919	3.97238	7.12e-05	0.00602048		ENSG00000214274.9	ANG	82.7023	1.3045	0.283815	4.59631	4.3e-06	0.000325173		ENSG00000106511	MEOX2	17.5103	3.16916	1.04439	3.03445	0.00240976	0.208139
ENSG00000007350	TKTL1	148.136	-2.03495	0.512789	-3.96839	7.24e-05	0.00609893		ENSG00000145741.15	BTF3	2054.51	0.531587	0.115689	4.59498	4.33e-06	0.000325944		ENSG00000233895	RP1-122P22.2	35.9889	-0.691704	0.228399	-3.02848	0.00245786	0.211444
ENSG00000187498	COL4A1	63534	1.61861	0.408139	3.96583	7.31e-05	0.00612192		ENSG00000136895.19	GARNL3	799.772	-0.571838	0.124599	-4.58943	4.44e-06	0.000333391		ENSG00000143190	POU2F1	1791.59	-0.476215	0.157566	-3.02231	0.0025085	0.213242
ENSG00000253919	PRKRIRP7	18.4695	2.60037	0.655714	3.9657	7.32e-05	0.00612192		ENSG00000123395.14	C12orf44	202.173	0.688318	0.15027	4.58055	4.64e-06	0.000346498		ENSG00000003249	DBNDD1	617.5	-0.648073	0.214393	-3.02283	0.00250424	0.213242
ENSG00000133816	MICAL2	4297.11	2.87387	0.725558	3.96091	7.47e-05	0.00622283		ENSG00000172845.15	SP3	1480.58	0.490568	0.107251	4.57403	4.78e-06	0.000356041		ENSG00000221869	CEBPD	40.3946	2.32197	0.767971	3.02351	0.00249862	0.213242
ENSG00000111696	NT5DC3	976.358	1.3332	0.336702	3.95957	7.51e-05	0.00623464		ENSG00000139508.14	SLC46A3	373.141	0.768611	0.168124	4.57168	4.84e-06	0.000358636		ENSG00000115594	IL1R1	36.4036	2.4447	0.810029	3.01804	0.00254417	0.215423
ENSG00000167588	GPD1	89.3421	-2.376	0.600546	-3.95641	7.61e-05	0.00629428		ENSG00000157514.16	TSC22D3	2439.57	1.86169	0.407542	4.5681	4.92e-06	0.000363388		ENSG00000233038	AC011899.9	3.79385	-1.9285	0.639407	-3.01607	0.0025607	0.215973
ENSG00000083814	ZNF671	432.927	-1.57509	0.398377	-3.95376	7.69e-05	0.0063347		ENSG00000122406.14	RPL5	4581.92	0.692884	0.151756	4.56578	4.98e-06	0.000366001		ENSG00000159023	EPB41	5469.93	-0.611456	0.202821	-3.01475	0.00257188	0.216068
ENSG00000272512	RP11-54O7.17	98.0207	-1.34437	0.34008	-3.95311	7.71e-05	0.0063347		ENSG00000174600.14	CMKLR1	355.66	1.07534	0.235616	4.56394	5.02e-06	0.000367778		ENSG00000184937	WT1	18.5779	2.85543	0.947539	3.01352	0.00258232	0.216101
ENSG00000134013	LOXL2	7751.48	2.59085	0.655663	3.9515	7.77e-05	0.00635408		ENSG00000157510.14	AFAP1L1	53.5253	-2.33884	0.512844	-4.56053	5.1e-06	0.000372355		ENSG00000157657	ZNF618	3042.31	-0.395943	0.131445	-3.01223	0.00259336	0.216184
ENSG00000133110	POSTN	138329	3.00524	0.760877	3.94971	7.82e-05	0.00637857		ENSG00000133316.15	WDR74	1000.31	1.85535	0.406949	4.55917	5.14e-06	0.000373331		ENSG00000130203	APOE	787.259	2.24071	0.746842	3.00024	0.00269764	0.216485
ENSG00000198848	CES1	12.494	2.86959	0.729684	3.93264	8.4e-05	0.00682405		ENSG00000145494.11	NDUFS6	173.928	0.627103	0.137757	4.55225	5.31e-06	0.000383006		ENSG00000107984	DKK1	12.5834	1.74618	0.580158	3.00983	0.00261392	0.216485
ENSG00000163885	CCDC37	81.4495	-2.84359	0.723362	-3.93108	8.46e-05	0.00684372		ENSG00000149273.15	RPS3	4033.59	0.932081	0.204791	4.55137	5.33e-06	0.000383006		ENSG00000205403	CFI	237.495	3.21637	1.07198	3.00042	0.0026961	0.216485
ENSG00000198719	DLL1	2345.4	-2.09075	0.532127	-3.92905	8.53e-05	0.00687682		ENSG00000162614.18	NEXN	127.114	0.869776	0.191093	4.55158	5.32e-06	0.000383006		ENSG00000180011	ZADH2	1342.06	-0.529411	0.176252	-3.00372	0.00266701	0.216485
ENSG00000179256	SMCO3	135.043	2.75588	0.702074	3.92534	8.66e-05	0.00695849		ENSG00000130612.16	CYP2G1P	28.829	-1.11798	0.245689	-4.55039	5.35e-06	0.000383334		ENSG00000183287	CCBE1	529.089	-1.14981	0.383179	-3.00071	0.00269355	0.216485
ENSG00000136114	THSD1	483.05	2.00906	0.512178	3.92259	8.76e-05	0.0070133		ENSG00000216802.1	RP11-390P2.2	21.6207	1.73994	0.38247	4.54923	5.38e-06	0.000384004		ENSG00000124571	XPO5	2520.23	-0.211724	0.0704311	-3.00612	0.00264608	0.216485
ENSG00000142606	MMEL1	58.7914	-2.89665	0.738978	-3.91981	8.86e-05	0.00706936		ENSG00000144218.18	AFF3	1261.71	-0.696138	0.153164	-4.54504	5.49e-06	0.000390239		ENSG00000242516	LINC00960	38.4924	1.52034	0.506109	3.00397	0.00266483	0.216485
ENSG00000149243	KLHL35	277.474	-1.41384	0.360873	-3.91784	8.93e-05	0.00710183		ENSG00000275379.1	NA	44.3132	1.50907	0.332577	4.5375	5.69e-06	0.000402924		ENSG00000134533	RERG	22.4433	1.94073	0.646625	3.00132	0.00268814	0.216485
ENSG00000116151	MORN1	597.146	-0.972759	0.248613	-3.91275	9.13e-05	0.00722597		ENSG00000164116.16	GUCY1A3	1073.79	1.29389	0.285356	4.53432	5.78e-06	0.000407515		ENSG00000107130	NCS1	3447.7	-0.401534	0.133737	-3.00241	0.00267855	0.216485
ENSG00000153266	FEZF2	35.0668	-2.82017	0.720911	-3.91195	9.16e-05	0.00722597		ENSG00000116586.11	LAMTOR2	192.195	0.683321	0.150849	4.52985	5.9e-06	0.000414687		ENSG00000000971	CFH	33.2504	4.0664	1.35323	3.00496	0.00265615	0.216485
ENSG00000203685	C1orf95	568.787	-2.17049	0.554965	-3.91104	9.19e-05	0.00722762		ENSG00000128731.17	HERC2	334.132	-0.495948	0.109536	-4.52772	5.96e-06	0.00041732		ENSG00000155621	C9orf85	221.918	0.349195	0.116585	2.99518	0.00274279	0.218479
ENSG00000134668	SPOCD1	287.551	2.82555	0.722977	3.90822	9.3e-05	0.00723812		ENSG00000161203.13	AP2M1	2924.77	0.398925	0.0881346	4.52632	6e-06	0.000417932		ENSG00000128606	LRRC17	505.596	1.74508	0.5825	2.99584	0.00273693	0.218479
ENSG00000240764	PCDHGC5	204.045	1.7836	0.45642	3.90781	9.31e-05	0.00723812		ENSG00000162542.13	TMCO4	167.714	1.08946	0.240719	4.52584	6.02e-06	0.000417932		ENSG00000103269	RHBDL1	94.7631	0.654966	0.21884	2.99289	0.00276345	0.219312
ENSG00000259207	ITGB3	180.221	2.44809	0.626424	3.90804	9.3e-05	0.00723812		ENSG00000172578.12	KLHL6	334.415	1.54236	0.340897	4.52442	6.06e-06	0.000419205		ENSG00000163453	IGFBP7	313.68	2.3244	0.77708	2.9912	0.00277884	0.219722
ENSG00000267348	CTB-179K24.3	35.2319	-1.60605	0.411036	-3.90731	9.33e-05	0.00723812		ENSG00000130787.14	HIP1R	740.187	-1.22262	0.270446	-4.52074	6.16e-06	0.000424996		ENSG00000160710	ADAR	5790.18	-0.177473	0.0593921	-2.98817	0.00280656	0.220093
ENSG00000134748	PRPF38A	3162.06	-0.678662	0.173829	-3.90419	9.45e-05	0.00729247		ENSG00000149131.15	SERPING1	1793.27	1.23197	0.272664	4.51827	6.23e-06	0.000428426		ENSG00000100558	PLEK2	2.6452	2.88713	0.966263	2.98794	0.00280867	0.220093
ENSG00000173334	TRIB1	1027.62	1.10651	0.283442	3.90383	9.47e-05	0.00729247		ENSG00000213246.7	SUPT4H1	95.5449	0.801947	0.177531	4.51722	6.27e-06	0.000428991		ENSG00000124749	COL21A1	35.9412	2.91999	0.977457	2.98733	0.00281423	0.220093
ENSG00000198959	TGM2	524.895	3.03608	0.778817	3.89832	9.69e-05	0.00743468		ENSG00000108788.11	MLX	467.99	0.691194	0.153196	4.51182	6.43e-06	0.000436879		ENSG00000119559	C19orf25	438.727	0.321966	0.107848	2.98536	0.00283248	0.220718
ENSG00000165996	PTPLA	396.983	1.06204	0.272651	3.89525	9.81e-05	0.00750387		ENSG00000153551.13	CMTM7	232.45	0.936289	0.207507	4.51208	6.42e-06	0.000436879		ENSG00000112343	TRIM38	16.8775	2.26708	0.759913	2.98335	0.00285115	0.22137
ENSG00000225746	AL132709.5	28.4402	-2.28678	0.587689	-3.89113	9.98e-05	0.00760621		ENSG00000271121.2	AC243756.2	62.4992	1.61338	0.35772	4.51019	6.48e-06	0.000438661		ENSG00000266733	TBC1D29	13.5407	-2.79993	0.938912	-2.98211	0.00286273	0.22147
ENSG00000138083	SIX3	54.0933	-2.83616	0.729157	-3.88964	0.000100392	0.00761578		ENSG00000143398.20	PIP5K1A	823.739	-0.522002	0.115774	-4.50879	6.52e-06	0.000439974		ENSG00000178445	GLDC	1610.59	-0.508024	0.170491	-2.97978	0.0028846	0.222107
ENSG00000154134	ROBO3	2262.06	-1.71327	0.440523	-3.88918	0.000100584	0.00761578		ENSG00000147596.3	PRDM14	48.1953	-0.694722	0.154127	-4.50747	6.56e-06	0.000441147		ENSG00000187398	LUZP2	145.009	0.917531	0.308319	2.97592	0.00292115	0.222107
ENSG00000196588	MKL1	2545.69	0.85154	0.219803	3.8741	0.000107018	0.00804832		ENSG00000111275.13	ALDH2	3233.97	0.668357	0.148399	4.50377	6.68e-06	0.000445726		ENSG00000197177	GPR123	253.078	-0.973658	0.327017	-2.97739	0.00290717	0.222107
ENSG00000258385	RP11-629F19.1	27.6924	-2.49065	0.642814	-3.87461	0.000106797	0.00804832		ENSG00000258659.6	TRIM34	138.359	0.941655	0.209049	4.50448	6.65e-06	0.000445726		ENSG00000138039	LHCGR	17.5838	1.72406	0.579366	2.97576	0.0029226	0.222107
ENSG00000136603	SKIL	14918.7	1.40875	0.363938	3.87085	0.000108456	0.00810194		ENSG00000057252.13	SOAT1	317.995	1.25578	0.279225	4.49738	6.88e-06	0.000456093		ENSG00000235257	AC093415.2	42.1244	0.529961	0.177907	2.97886	0.00289322	0.222107
ENSG00000175592	FOSL1	57.7295	1.99992	0.51664	3.871	0.000108388	0.00810194		ENSG00000140319.10	SRP14	1484.98	0.672831	0.149599	4.49755	6.87e-06	0.000456093		ENSG00000080644	CHRNA3	1210.88	-1.04972	0.35299	-2.97379	0.00294148	0.222307
ENSG00000110092	CCND1	5704.92	1.69222	0.43825	3.86132	0.000112774	0.00832559		ENSG00000121579.13	NAA50	974.383	0.667887	0.148666	4.49253	7.04e-06	0.000464965		ENSG00000164061	BSN	1973.72	-0.485402	0.163252	-2.97333	0.0029459	0.222307
ENSG00000111981	ULBP1	380.958	2.11002	0.546598	3.86027	0.000113262	0.00832559		ENSG00000143575.14	HAX1	648.429	0.55663	0.124078	4.48612	7.25e-06	0.000477484		ENSG00000233608	TWIST2	24.8838	1.72324	0.580348	2.96932	0.00298459	0.224439
ENSG00000231035	RPL7L1P9	6.19818	2.89719	0.750538	3.86016	0.000113314	0.00832559		ENSG00000237550.5	UBE2Q2P6	63.2633	1.09936	0.245301	4.48169	7.41e-06	0.000485827		ENSG00000123612	ACVR1C	75.7675	-2.54099	0.856538	-2.96658	0.00301132	0.225562
ENSG00000232018	AL132709.8	6.79374	-2.49551	0.646308	-3.86117	0.000112843	0.00832559		ENSG00000166035.11	LIPC	36.7684	-0.962681	0.214845	-4.48082	7.44e-06	0.000486112		ENSG00000122375	OPN4	2.63693	-3.13733	1.05789	-2.96564	0.00302049	0.225562
ENSG00000256940	RP11-783K16.5	48.8439	1.93287	0.500457	3.8622	0.00011237	0.00832559		ENSG00000065427.14	KARS	1047.9	0.530407	0.118482	4.47669	7.58e-06	0.000493898		ENSG00000091664	SLC17A6	156.373	-2.22041	0.749666	-2.96186	0.00305783	0.225996
ENSG00000163235	TGFA	150.619	2.70707	0.701816	3.85723	0.000114677	0.00839815		ENSG00000142798.20	HSPG2	89.8768	-1.76896	0.395249	-4.47556	7.62e-06	0.000494789		ENSG00000118137	APOA1	15.9793	2.12716	0.717712	2.96381	0.00303851	0.225996
ENSG00000225938	RP4-575N6.4	8.2272	-2.70265	0.700913	-3.8559	0.000115305	0.0084165		ENSG00000149100.13	EIF3M	699.754	0.705739	0.15794	4.46841	7.88e-06	0.000509875		ENSG00000090861	AARS	3897.92	-0.300832	0.101564	-2.962	0.00305644	0.225996
ENSG00000197415	VEPH1	651.248	-2.51622	0.65392	-3.8479	0.000119135	0.00866773		ENSG00000138411.13	HECW2	1172.56	-0.588186	0.131663	-4.46736	7.92e-06	0.000510612		ENSG00000073282	TP63	3.09681	2.8454	0.962598	2.95596	0.00311695	0.226474
ENSG00000121957	GPSM2	2232.76	-1.58206	0.411583	-3.84384	0.000121125	0.00872767		ENSG00000110077.14	MS4A6A	1597.09	1.86396	0.4174	4.46564	7.98e-06	0.000512981		ENSG00000169856	ONECUT1	787.611	-0.502468	0.169864	-2.95805	0.0030959	0.226474
ENSG00000136153	LMO7	3169.92	2.44591	0.636322	3.84383	0.000121131	0.00872767		ENSG00000163214.21	DHX57	179.409	-0.522351	0.117172	-4.45797	8.27e-06	0.000529878		ENSG00000171914	TLN2	1149.93	-0.561854	0.190069	-2.95605	0.00311606	0.226474
ENSG00000156642	NPTN	5533.57	1.02242	0.265977	3.84402	0.000121035	0.00872767		ENSG00000171490.13	RSL1D1	686.459	0.659324	0.147929	4.45701	8.31e-06	0.000530435		ENSG00000136235	GPNMB	18.4662	3.0686	1.03745	2.95785	0.00309795	0.226474
ENSG00000126562	WNK4	64.7409	2.2964	0.597985	3.84024	0.000122915	0.00882776		ENSG00000162191.13	UBXN1	887.849	0.547301	0.122903	4.45313	8.46e-06	0.000538292		ENSG00000157193	LRP8	1738.4	-0.385356	0.130224	-2.95917	0.0030847	0.226474
ENSG00000112245	PTP4A1	12219.6	0.864319	0.225355	3.83537	0.000125377	0.00897571		ENSG00000168036.18	CTNNB1	6796.75	0.555271	0.124724	4.45199	8.51e-06	0.00053935		ENSG00000188783	PRELP	4.36667	4.03825	1.36677	2.9546	0.00313075	0.226711
ENSG00000198435	NRARP	512.871	-1.57192	0.410277	-3.83135	0.00012744	0.00909423		ENSG00000240342.3	RPS2P5	176.382	1.35766	0.305143	4.44926	8.62e-06	0.000544402		ENSG00000196208	GREB1	6085.88	-0.549841	0.186221	-2.95262	0.00315088	0.227403
ENSG00000161509	GRIN2C	34.4066	1.3435	0.3509	3.82873	0.000128808	0.00916263		ENSG00000126947.12	ARMCX1	408.94	0.607746	0.136756	4.44402	8.83e-06	0.00055598		ENSG00000223486	AC092198.1	26.5967	-1.03486	0.350738	-2.95054	0.00317222	0.227416
ENSG00000164176	EDIL3	24270.8	2.41032	0.630178	3.82483	0.000130865	0.00927936		ENSG00000163694.15	RBM47	411.937	1.05912	0.238389	4.44284	8.88e-06	0.000557177		ENSG00000225972	MTND1P23	24.235	1.08078	0.366292	2.9506	0.0031716	0.227416
ENSG00000154589	LY96	15.4472	2.66298	0.696435	3.82373	0.00013145	0.00929134		ENSG00000085063.16	CD59	6345.41	0.728053	0.164052	4.43794	9.08e-06	0.000564362		ENSG00000100354	TNRC6B	1387.39	-0.218826	0.0742419	-2.94748	0.0032038	0.228917
ENSG00000150938	CRIM1	6768.52	0.961139	0.251569	3.82057	0.000133142	0.00938125		ENSG00000139211.6	AMIGO2	233.203	1.40114	0.315687	4.43839	9.06e-06	0.000564362		ENSG00000151789	ZNF385D	1126.15	-0.941986	0.319832	-2.94525	0.00322694	0.229807
ENSG00000138363	ATIC	711.162	1.01822	0.266838	3.81587	0.000135702	0.00953158		ENSG00000205929.11	C21orf62	21.8516	1.18656	0.267344	4.43832	9.07e-06	0.000564362		ENSG00000114757	PEX5L	117.372	-1.49045	0.506314	-2.94373	0.00324281	0.230175
ENSG00000251450	CTC-459I6.1	10.301	2.6607	0.697947	3.81219	0.000137744	0.00964464		ENSG00000167004.13	PDIA3	2646.51	0.641351	0.144787	4.42962	9.44e-06	0.000584655		ENSG00000164035	EMCN	2.83902	3.04699	1.03687	2.93863	0.00329666	0.231109
ENSG00000272371	RP11-25O10.2	18.5155	-1.63151	0.428169	-3.81044	0.000138722	0.00968282		ENSG00000198198.16	SZT2	2902.79	-0.428601	0.0967739	-4.42889	9.47e-06	0.000584707		ENSG00000114648	KLHL18	878.537	-0.233521	0.0795197	-2.93665	0.00331782	0.231109
ENSG00000187908	DMBT1	18.6527	2.56195	0.6729	3.80733	0.000140474	0.00977455		ENSG00000111907.21	TPD52L1	573.558	1.02196	0.230852	4.42691	9.56e-06	0.000588163		ENSG00000167617	CDC42EP5	126.009	1.57647	0.536579	2.93799	0.00330342	0.231109
ENSG00000204262	COL5A2	82088	2.20364	0.57902	3.80581	0.000141342	0.00980441		ENSG00000167283.8	ATP5L	113.348	0.751933	0.170057	4.42165	9.79e-06	0.000600713		ENSG00000135902	CHRND	6.60333	2.7232	0.926331	2.93977	0.00328455	0.231109
ENSG00000124496	TRERF1	971.21	-1.18383	0.311988	-3.79446	0.000147965	0.010232		ENSG00000003147.19	ICA1	166.283	-0.663206	0.150028	-4.42054	9.85e-06	0.000601857		ENSG00000189050	RNFT1	148.399	0.449413	0.153049	2.9364	0.00332043	0.231109
ENSG00000256604	AC093668.2	59.8159	-1.17274	0.309632	-3.78753	0.000152151	0.010489		ENSG00000103723.14	AP3B2	288.492	-0.556976	0.126118	-4.41632	1e-05	0.000609764		ENSG00000173157	ADAMTS20	22.0043	1.22747	0.417464	2.94029	0.00327904	0.231109
ENSG00000105717	PBX4	130.284	-1.18508	0.312985	-3.78637	0.000152865	0.0105059		ENSG00000103811.16	CTSH	1309.61	1.19187	0.26984	4.41696	1e-05	0.000609764		ENSG00000127249	ATP13A4	67.3411	-1.34075	0.45717	-2.93271	0.00336021	0.232585
ENSG00000225806	RP1-309F20.3	52.8435	-1.23963	0.327545	-3.78461	0.000153947	0.0105478		ENSG00000239435.2	KCNMB3P1	8.07586	3.9794	0.901622	4.4136	1.02e-05	0.000615489		ENSG00000109083	IFT20	530.068	0.179987	0.0613781	2.93242	0.00336327	0.232585
ENSG00000161249	DMKN	138.659	2.34755	0.621016	3.78018	0.000156717	0.010672		ENSG00000229447.2	RP11-490K7.4	29.4012	-0.789555	0.178937	-4.41247	1.02e-05	0.000616723		ENSG00000180616	SSTR2	796.875	-0.949401	0.32397	-2.93052	0.00338395	0.233265
ENSG00000184985	SORCS2	2652.15	1.9017	0.503004	3.78068	0.000156398	0.010672		ENSG00000136040.9	PLXNC1	196.376	0.796729	0.180715	4.40876	1.04e-05	0.000625378		ENSG00000169181	GSG1L	8.46612	-1.64199	0.561072	-2.92653	0.00342766	0.235523
ENSG00000034152	MAP2K3	449.376	0.815714	0.215857	3.77897	0.000157481	0.0106915		ENSG00000150779.11	TIMM8B	227.858	0.677754	0.15379	4.40702	1.05e-05	0.000628414		ENSG00000171722	C1orf111	148.032	-1.20512	0.411964	-2.92531	0.0034411	0.235693
ENSG00000086570	FAT2	198.734	2.07809	0.550781	3.77299	0.000161301	0.0109177		ENSG00000110841.14	PPFIBP1	980.782	-0.688684	0.156705	-4.39479	1.11e-05	0.000662731		ENSG00000152785	BMP3	49.0241	0.713681	0.244457	2.91945	0.00350648	0.239409
ENSG00000260385	RP11-450H6.3	6.646	-2.96309	0.786324	-3.76828	0.000164379	0.0110589		ENSG00000104763.19	ASAH1	7872.71	1.18713	0.270208	4.3934	1.12e-05	0.000664878		ENSG00000008083	JARID2	2487.26	-0.581727	0.199627	-2.91407	0.00356745	0.239492
ENSG00000268364	SMC5-AS1	105.338	0.897093	0.238064	3.76828	0.000164376	0.0110589		ENSG00000138796.16	HADH	917.964	0.611179	0.13916	4.39191	1.12e-05	0.00066735		ENSG00000176532	PRR15	11.8845	2.73762	0.939908	2.91265	0.00358381	0.239492
ENSG00000271590	RP11-181E10.3	37.7527	2.33917	0.621201	3.76556	0.000166174	0.0111462		ENSG00000165178.9	NCF1C	37.7448	1.67634	0.381905	4.38943	1.14e-05	0.000672886		ENSG00000180964	TCEAL8	1033.06	0.211576	0.0726635	2.91173	0.00359437	0.239492
ENSG00000196754	S100A2	51.0834	2.57624	0.684899	3.76148	0.000168908	0.0112956		ENSG00000103089.9	FA2H	151.753	-1.34096	0.305772	-4.3855	1.16e-05	0.000683014		ENSG00000255031	RP11-802E16.3	4.5549	2.2813	0.783367	2.91218	0.0035892	0.239492
ENSG00000232679	RP11-400N13.3	37.4201	2.94613	0.784426	3.75577	0.000172807	0.0115219		ENSG00000241431.1	RP11-17A4.1	8.20754	-1.76238	0.401995	-4.38408	1.16e-05	0.000685314		ENSG00000259436	CTC-378H22.2	1322.72	-1.14616	0.392981	-2.91657	0.00353905	0.239492
ENSG00000256146	RP11-319E16.2	6.71557	-2.76019	0.73514	-3.75464	0.000173589	0.0115395		ENSG00000110400.11	PVRL1	71.9612	-1.18997	0.271507	-4.38282	1.17e-05	0.000687136		ENSG00000131094	C1QL1	189.818	-1.87762	0.643427	-2.91816	0.00352107	0.239492
ENSG00000124762	CDKN1A	12258.9	1.53636	0.409796	3.74908	0.000177487	0.0117451		ENSG00000145358.6	DDIT4L	298.584	1.37431	0.313618	4.38212	1.18e-05	0.000687231		ENSG00000071054	MAP4K4	15752.7	-0.407776	0.140056	-2.91152	0.00359678	0.239492
ENSG00000197506	SLC28A3	7.74007	2.75823	0.735777	3.74873	0.000177732	0.0117451		ENSG00000197063.11	MAFG	97.4896	1.10627	0.252593	4.37967	1.19e-05	0.000692856		ENSG00000223609	HBD	25.1504	8.7316	2.99601	2.91441	0.00356361	0.239492
ENSG00000247092	SNHG10	341.009	-0.61138	0.163124	-3.74795	0.000178286	0.0117469		ENSG00000177119.16	ANO6	1096.69	0.880547	0.201125	4.37811	1.2e-05	0.000695672		ENSG00000130723	PRRC2B	9162.47	-0.335077	0.115128	-2.91048	0.00360874	0.239547
ENSG00000163814	CDCP1	30.5568	2.51274	0.670991	3.74482	0.000180526	0.0118347		ENSG00000163638.13	ADAMTS9	1837.53	-1.03546	0.23671	-4.3744	1.22e-05	0.000705411		ENSG00000149639	SOGA1	4067.13	-0.292115	0.100659	-2.90201	0.00370775	0.2399
ENSG00000180044	C3orf80	110.293	2.1412	0.571809	3.7446	0.000180678	0.0118347		ENSG00000168282.5	MGAT2	291.715	0.580553	0.132791	4.37194	1.23e-05	0.000711222		ENSG00000115816	CEBPZ	1005.57	-0.273804	0.0943681	-2.90145	0.00371445	0.2399
ENSG00000119681	LTBP2	5257.14	2.68121	0.716522	3.74197	0.000182581	0.011855		ENSG00000270388.1	RP11-475J5.8	10.7384	-3.51567	0.804496	-4.37003	1.24e-05	0.000715281		ENSG00000156642	NPTN	1718.11	0.378956	0.130446	2.90508	0.00367165	0.2399
ENSG00000184489	PTP4A3	680.051	-0.779974	0.208405	-3.74259	0.000182131	0.011855		ENSG00000175538.10	KCNE3	180.558	1.48668	0.340275	4.36905	1.25e-05	0.000716314		ENSG00000168490	PHYHIP	49.7303	-1.22404	0.421777	-2.9021	0.00370675	0.2399
ENSG00000240476	LINC00973	23.3953	2.69516	0.720215	3.74216	0.000182447	0.011855		ENSG00000103196.12	CRISPLD2	119.852	-0.934391	0.213991	-4.3665	1.26e-05	0.000720332		ENSG00000125398	SOX9	539.219	0.778644	0.268089	2.90442	0.00367933	0.2399
ENSG00000128510	CPA4	2159.86	2.85798	0.764437	3.73867	0.000184993	0.011937		ENSG00000160856.21	FCRL3	56.0799	-0.630207	0.144323	-4.36664	1.26e-05	0.000720332		ENSG00000122859	NEUROG3	13.3991	-2.34801	0.808337	-2.90474	0.00367562	0.2399
ENSG00000175548	ALG10B	566.504	1.53619	0.410924	3.73837	0.000185218	0.011937		ENSG00000119431.9	HDHD3	183.536	0.629614	0.144314	4.36282	1.28e-05	0.000730344		ENSG00000158874	APOA2	2.83007	5.11462	1.76195	2.90282	0.00369816	0.2399
ENSG00000206532	RP11-553A10.1	3813.14	2.38606	0.638315	3.73806	0.000185447	0.011937		ENSG00000166927.13	MS4A7	928.866	1.76648	0.40506	4.36102	1.29e-05	0.000734162		ENSG00000089558	KCNH4	31.1069	-1.76059	0.605281	-2.90871	0.0036292	0.2399
ENSG00000238541	snoU13	7.16417	2.85277	0.764033	3.73383	0.000188588	0.0121043		ENSG00000141391.14	SLMO1	239.607	-0.51355	0.117807	-4.35926	1.31e-05	0.000735673		ENSG00000108852	MPP2	1876.07	-0.551601	0.190024	-2.9028	0.00369844	0.2399
ENSG00000174130	TLR6	49.9069	2.24542	0.602049	3.72963	0.000191761	0.0122727		ENSG00000215223.3	CYP51A1P3	28.5279	-0.881418	0.202188	-4.35941	1.3e-05	0.000735673		ENSG00000110719	TCIRG1	91.6965	1.5867	0.547278	2.89926	0.00374039	0.240852
ENSG00000214688	C10orf105	61.6063	-2.94195	0.789081	-3.72832	0.000192759	0.0123013		ENSG00000154589.6	LY96	91.9386	1.74756	0.400993	4.35807	1.31e-05	0.000737464		ENSG00000233922	AL133493.2	9.30933	-1.76625	0.610055	-2.89523	0.00378878	0.242975
ENSG00000231305	RP11-723O4.2	57.134	-1.63342	0.438331	-3.72646	0.000194191	0.0123574		ENSG00000116731.22	PRDM2	2607.52	-0.276463	0.0634895	-4.35447	1.33e-05	0.000747469		ENSG00000103489	XYLT1	856.209	-0.709514	0.245113	-2.89464	0.00379595	0.242975
ENSG00000048540	LMO3	3456.4	-2.21111	0.593643	-3.72465	0.000195585	0.0123756		ENSG00000124508.16	BTN2A2	234.22	0.899304	0.206705	4.35066	1.36e-05	0.000758296		ENSG00000109132	PHOX2B	2930.41	-1.36228	0.471168	-2.89128	0.00383673	0.244856
ENSG00000120254	MTHFD1L	2859.71	1.32748	0.356382	3.72487	0.000195418	0.0123756		ENSG00000078269.15	SYNJ2	8482.54	-1.09485	0.251948	-4.34552	1.39e-05	0.000773979		ENSG00000168418	KCNG4	6.61242	-2.53877	0.878513	-2.88985	0.00385426	0.245247
ENSG00000183378	OVCH2	31.3203	2.8547	0.766706	3.72334	0.000196607	0.0124051		ENSG00000101307.15	SIRPB1	167.017	1.26281	0.290692	4.34416	1.4e-05	0.000774216		ENSG00000168079	SCARA5	5.7311	3.67907	1.27386	2.88812	0.00387551	0.245425
ENSG00000253764	RP11-439C15.4	34.9592	-1.8208	0.489724	-3.718	0.000200804	0.0126343		ENSG00000163453.11	IGFBP7	2929.5	1.09261	0.251503	4.34431	1.4e-05	0.000774216		ENSG00000204963	PCDHA7	42.6781	1.39808	0.484138	2.88777	0.00387988	0.245425
ENSG00000144959	NCEH1	450.345	1.50602	0.40533	3.71555	0.000202765	0.0127218		ENSG00000125945.15	ZNF436	198.361	0.551704	0.127103	4.34059	1.42e-05	0.000777755		ENSG00000224687	RASAL2-AS1	20.8395	0.728878	0.252548	2.8861	0.00390051	0.246007
ENSG00000182983	ZNF662	60.0554	-2.84215	0.765089	-3.71479	0.000203373	0.0127242		ENSG00000138795.10	LEF1	170.945	-1.52207	0.350641	-4.34083	1.42e-05	0.000777755		ENSG00000132329	RAMP1	61.0351	-1.46845	0.509079	-2.88453	0.00391995	0.24651
ENSG00000204305	AGER	199.71	-0.870493	0.234608	-3.71042	0.000206915	0.0129097		ENSG00000143013.13	LMO4	458.267	1.09022	0.251061	4.34245	1.41e-05	0.000777755		ENSG00000267509	CTD-2043I16.1	7.01683	2.56432	0.889467	2.88299	0.00393918	0.246997
ENSG00000092054	MYH7	114.25	-1.39714	0.376721	-3.70868	0.000208344	0.0129626		ENSG00000278705.1	NA	195.783	1.62855	0.375124	4.34136	1.42e-05	0.000777755		ENSG00000103152	MPG	319.422	0.288489	0.100309	2.87599	0.00402766	0.251732
ENSG00000072110	ACTN1	17173.9	1.98101	0.534464	3.70655	0.000210106	0.0130359		ENSG00000066294.14	CD84	1051.82	1.37696	0.317279	4.33989	1.43e-05	0.000777977		ENSG00000113845	TIMMDC1	876.117	0.283283	0.0985477	2.87458	0.00404565	0.251732
ENSG00000212195	U3	241.479	-1.31254	0.354406	-3.70349	0.000212654	0.0131575		ENSG00000143374.17	TARS2	116.997	-0.726893	0.167587	-4.3374	1.44e-05	0.00078456		ENSG00000204822	MRPL53	49.562	0.49097	0.170816	2.87426	0.00404982	0.251732
ENSG00000236106	AC010729.2	45.7397	-2.16308	0.584364	-3.7016	0.000214242	0.0132191		ENSG00000166441.13	RPL27A	3222.83	0.909053	0.209647	4.33612	1.45e-05	0.000786873		ENSG00000105707	HPN	4.96319	1.61475	0.562727	2.8695	0.00411116	0.252493
ENSG00000111912	NCOA7	2430.75	1.36175	0.368217	3.69821	0.000217123	0.01336		ENSG00000229657.2	RP11-494K3.2	83.0177	-1.17715	0.271722	-4.33219	1.48e-05	0.000798764		ENSG00000124205	EDN3	61.4933	2.18627	0.761185	2.8722	0.00407625	0.252493
ENSG00000112297	AIM1	81.2885	2.21934	0.600387	3.69652	0.000218575	0.0133756		ENSG00000243749.1	ZMYM6NB	85.7117	0.987698	0.228215	4.32793	1.51e-05	0.000812015		ENSG00000101438	SLC32A1	36.7271	-2.17569	0.758404	-2.86877	0.00412076	0.252493
ENSG00000122547	EEPD1	697.28	-1.27833	0.345781	-3.69694	0.000218211	0.0133756		ENSG00000103569.9	AQP9	88.5647	2.56332	0.592663	4.32509	1.52e-05	0.000820183		ENSG00000181192	DHTKD1	692.759	-0.190327	0.0663377	-2.86906	0.0041169	0.252493
ENSG00000198768	APCDD1L	18.7186	2.87114	0.778168	3.68961	0.000224594	0.0137064		ENSG00000122376.11	FAM35A	457.058	0.505771	0.116986	4.32335	1.54e-05	0.000824354		ENSG00000175264	CHST1	85.1723	-0.723314	0.251989	-2.87042	0.00409931	0.252493
ENSG00000169683	LRRC45	760.229	-0.885956	0.240219	-3.68812	0.000225921	0.0137498		ENSG00000150782.12	IL18	170.982	1.13599	0.263237	4.31544	1.59e-05	0.000851989		ENSG00000185519	FAM131C	45.3319	-1.4924	0.520558	-2.86693	0.0041448	0.252527
ENSG00000118729	CASQ2	62.5759	-2.81796	0.764655	-3.68527	0.000228461	0.0138666		ENSG00000164265.9	SCGB3A2	173.561	-0.651762	0.151109	-4.3132	1.61e-05	0.000858243		ENSG00000055732	MCOLN3	20.6593	2.59614	0.905434	2.86728	0.00414013	0.252527
ENSG00000270022	RNU12	312.338	-1.06214	0.288314	-3.68397	0.000229634	0.0139		ENSG00000117360.13	PRPF3	328.353	-0.583515	0.13536	-4.31082	1.63e-05	0.000865066		ENSG00000110876	SELPLG	20.9084	1.16526	0.406925	2.86356	0.00418904	0.25313
ENSG00000147614	ATP6V0D2	7.33425	2.44882	0.665848	3.67774	0.000235306	0.0142048		ENSG00000142227.11	EMP3	71.1457	1.42339	0.330475	4.3071	1.65e-05	0.000877283		ENSG00000277149	NA	103.287	-0.848512	0.296492	-2.86184	0.00421186	0.25313
ENSG00000253414	RP11-150O12.6	22.353	2.54566	0.692849	3.67419	0.000238605	0.0143652		ENSG00000162733.18	DDR2	6777.81	1.06682	0.247728	4.3064	1.66e-05	0.000877571		ENSG00000261713	SSTR5-AS1	4.68083	-2.87183	1.00237	-2.86503	0.00416965	0.25313
ENSG00000065923	SLC9A7	2091.86	1.20085	0.326997	3.67236	0.000240323	0.0144297		ENSG00000153071.15	DAB2	578.431	1.06392	0.247162	4.30455	1.67e-05	0.000882481		ENSG00000126803	HSPA2	55.3427	2.01836	0.705298	2.86172	0.00421353	0.25313
ENSG00000186594	MIR22HG	1375.79	1.91117	0.521005	3.66823	0.000244235	0.0145862		ENSG00000113648.16	H2AFY	2522.1	0.651825	0.151452	4.30384	1.68e-05	0.00088284		ENSG00000112246	SIM1	48.4747	-2.6347	0.920474	-2.86233	0.00420541	0.25313
ENSG00000198088	NUP62CL	60.551	-1.59831	0.435681	-3.66854	0.000243939	0.0145862		ENSG00000116514.16	RNF19B	470.816	0.527902	0.122742	4.30091	1.7e-05	0.0008921		ENSG00000144730	IL17RD	2373.33	-0.745414	0.26142	-2.8514	0.0043527	0.258601
ENSG00000137507	LRRC32	1059.79	2.75574	0.751612	3.66644	0.000245949	0.0146153		ENSG00000145349.17	CAMK2D	1509.99	0.698305	0.162531	4.29644	1.74e-05	0.000907739		ENSG00000108786	HSD17B1	113.842	-0.598476	0.20977	-2.85301	0.00433073	0.258601
ENSG00000169429	IL8	6.59652	2.79348	0.761922	3.66636	0.000246032	0.0146153		ENSG00000156675.15	RAB11FIP1	361.507	0.937147	0.218248	4.29396	1.76e-05	0.000915397		ENSG00000178562	CD28	21.6123	-1.38385	0.484976	-2.85343	0.00432495	0.258601
ENSG00000119917	IFIT3	515.385	1.9843	0.542	3.66107	0.000251165	0.0148807		ENSG00000074755.15	ZZEF1	869.496	-0.482777	0.112489	-4.29179	1.77e-05	0.000921845		ENSG00000277765	NA	52.4216	2.43834	0.854942	2.85205	0.00434383	0.258601
ENSG00000254319	RP11-134O21.1	14.4931	2.83351	0.774629	3.65789	0.000254296	0.0149867		ENSG00000250420.8	AACSP1	59.0153	-0.767961	0.178966	-4.2911	1.78e-05	0.000922179		ENSG00000111046	MYF6	5.39405	3.73439	1.31013	2.8504	0.00436637	0.258698
ENSG00000179104	TMTC2	5764.92	-1.39765	0.38223	-3.65657	0.000255612	0.0150184		ENSG00000168314.17	MOBP	54669.4	-1.19766	0.279246	-4.28891	1.8e-05	0.000928735		ENSG00000157985	AGAP1	3044.34	-0.31781	0.111617	-2.84732	0.00440892	0.259108
ENSG00000197587	DMBX1	7.40722	2.80529	0.767311	3.656	0.000256178	0.0150184		ENSG00000184743.12	ATL3	2891.53	0.438252	0.102227	4.28706	1.81e-05	0.000933958		ENSG00000184672	RALYL	196.665	-1.40446	0.493447	-2.84622	0.00442415	0.259108
ENSG00000145832	SLC25A48	28.0163	-1.8018	0.493806	-3.64881	0.00026346	0.0154048		ENSG00000136869.16	TLR4	736.352	1.14928	0.268462	4.28097	1.86e-05	0.00095726		ENSG00000166426	CRABP1	8518.04	-0.73491	0.257969	-2.84883	0.00438797	0.259108
ENSG00000133101	CCNA1	89.3576	-1.32985	0.364915	-3.64427	0.000268148	0.015638		ENSG00000147804.9	SLC39A4	20.267	1.21861	0.284757	4.27949	1.87e-05	0.000961016		ENSG00000150782	IL18	12.3067	2.97842	1.04681	2.84523	0.00443788	0.259108
ENSG00000202048	SNORD114-20	7.30414	-2.58343	0.709651	-3.64042	0.000272189	0.0158323		ENSG00000141429.13	GALNT1	1008.36	0.582498	0.136374	4.27133	1.94e-05	0.000986132		ENSG00000082898	XPO1	4126.94	0.219505	0.0771633	2.84468	0.00444556	0.259108
ENSG00000164651	SP8	128.724	-2.44383	0.671571	-3.63897	0.000273731	0.0158515		ENSG00000151287.17	TEX30	34.3814	1.13737	0.266221	4.27228	1.93e-05	0.000986132		ENSG00000126603	GLIS2	1082.16	-0.413147	0.145224	-2.8449	0.0044426	0.259108
ENSG00000270066	SCARNA2	14730.3	-0.930217	0.25564	-3.63877	0.000273938	0.0158515		ENSG00000265681.7	RPL17	3351.58	0.762689	0.178536	4.27191	1.94e-05	0.000986132		ENSG00000138650	PCDH10	183.978	0.808943	0.284903	2.83937	0.00452033	0.25925
ENSG00000180672	AC007362.1	1968.9	1.33434	0.366992	3.63587	0.000277039	0.0159895		ENSG00000266472.5	AC242988.1	552.754	0.558663	0.130748	4.27283	1.93e-05	0.000986132		ENSG00000166387	PPFIBP2	76.1419	1.53505	0.540502	2.84004	0.00451082	0.25925
ENSG00000250280	RP11-305O6.3	78.4819	1.95185	0.537045	3.63442	0.00027861	0.0160388		ENSG00000117448.13	AKR1A1	616.854	0.476586	0.111601	4.27044	1.95e-05	0.00098722		ENSG00000132437	DDC	562.107	-1.72203	0.606164	-2.84087	0.00449907	0.25925
ENSG00000164465	DCBLD1	1264.23	1.56529	0.430983	3.63192	0.000281321	0.0161532		ENSG00000135604.9	STX11	87.5295	1.44954	0.339481	4.26988	1.96e-05	0.00098722		ENSG00000104324	CPQ	108.451	2.29624	0.808433	2.84036	0.00450631	0.25925
ENSG00000154080	CHST9	729.659	-2.55154	0.702675	-3.63118	0.000282126	0.0161579		ENSG00000154655.15	L3MBTL4	320.699	0.890237	0.208575	4.26818	1.97e-05	0.000992117		ENSG00000187676	B3GALTL	519.059	0.695015	0.244711	2.84015	0.00450925	0.25925
ENSG00000139438	FAM222A	486.858	-1.2148	0.334845	-3.62795	0.000285683	0.0163198		ENSG00000151376.16	ME3	352.675	0.6198	0.14525	4.26711	1.98e-05	0.000994207		ENSG00000134853	PDGFRA	211.709	2.29764	0.808991	2.84013	0.00450948	0.25925
ENSG00000270562	RP11-154H23.3	102.233	1.92018	0.529994	3.62302	0.000291184	0.0165915		ENSG00000230445.4	LRRC37A6P	170.265	1.24701	0.293192	4.2532	2.11e-05	0.00105524		ENSG00000171403	KRT9	11.3288	-1.96843	0.694579	-2.83399	0.00459701	0.262946
ENSG00000176244	ACBD7	324.689	-1.65421	0.456729	-3.62187	0.000292481	0.016623		ENSG00000125870.11	SNRPB2	312.238	0.618687	0.145523	4.25147	2.12e-05	0.00106061		ENSG00000128512	DOCK4	1694.97	-0.502092	0.17724	-2.83283	0.00461378	0.263205
ENSG00000128815	WDFY4	16.2695	2.11293	0.584009	3.61797	0.000296919	0.016736		ENSG00000164303.11	ENPP6	81.5333	-0.941535	0.221633	-4.24817	2.16e-05	0.00107069		ENSG00000125378	BMP4	204.91	1.98471	0.701627	2.82872	0.00467343	0.265904
ENSG00000137801	THBS1	41282.3	2.55189	0.705497	3.61715	0.000297867	0.016736		ENSG00000166928.10	MS4A14	325.779	1.9511	0.459241	4.24854	2.15e-05	0.00107069		ENSG00000163092	XIRP2	5.95943	2.69254	0.953742	2.82313	0.00475576	0.26771
ENSG00000145681	HAPLN1	1149.71	2.87114	0.793591	3.61791	0.000296989	0.016736		ENSG00000187764.11	SEMA4D	9857.62	-1.00446	0.236573	-4.24589	2.18e-05	0.00107878		ENSG00000165487	MICU2	989.982	0.169205	0.0599348	2.82316	0.00475533	0.26771
ENSG00000151023	ENKUR	535.567	-2.33565	0.645697	-3.61725	0.00029775	0.016736		ENSG00000076248.10	UNG	663.304	0.999383	0.236073	4.23337	2.3e-05	0.00113502		ENSG00000217716	RPS10P3	12.8758	0.973356	0.345056	2.82087	0.00478943	0.26771
ENSG00000183671	GPR1	391.36	2.39571	0.662408	3.61668	0.000298411	0.016736		ENSG00000127952.17	STYXL1	246.596	0.598546	0.14139	4.2333	2.3e-05	0.00113502		ENSG00000164440	TXLNB	8.65337	1.79559	0.636582	2.82067	0.00479231	0.26771
ENSG00000259070	LINC00639	54.5674	2.55253	0.70586	3.6162	0.000298964	0.016736		ENSG00000196724.12	ZNF418	417.159	-0.739288	0.174671	-4.23246	2.31e-05	0.0011363		ENSG00000135926	TMBIM1	80.8399	2.27763	0.807106	2.82198	0.00477288	0.26771
ENSG00000158793	NIT1	1124.24	-0.661246	0.182952	-3.61431	0.000301147	0.016816		ENSG00000233327.10	USP32P2	309.369	-0.917555	0.217089	-4.22663	2.37e-05	0.00116311		ENSG00000152689	RASGRP3	18.0633	2.05046	0.726389	2.82281	0.00476041	0.26771
ENSG00000170006	TMEM154	174.937	1.8547	0.513449	3.61225	0.000303556	0.0168663		ENSG00000065717.15	TLE2	186.443	-0.76814	0.181822	-4.22468	2.39e-05	0.00116712		ENSG00000229727	AC013460.1	15.47	-1.02146	0.36206	-2.82125	0.00478362	0.26771
ENSG00000261409	RP6-24A23.7	80.7314	-2.28672	0.63302	-3.6124	0.000303377	0.0168663		ENSG00000169105.7	CHST14	184.043	0.709477	0.167927	4.2249	2.39e-05	0.00116712		ENSG00000183273	CCDC60	194.058	-1.75892	0.624483	-2.8166	0.0048535	0.269032
ENSG00000115419	GLS	9784.96	1.49054	0.413808	3.602	0.000315772	0.017287		ENSG00000162704.16	ARPC5	1620.81	0.592993	0.14039	4.22389	2.4e-05	0.00116821		ENSG00000260702	LA16c-349E11.1	6.79227	-1.43499	0.509344	-2.81732	0.00484256	0.269032
ENSG00000134765	DSC1	76.5234	2.25412	0.625692	3.6026	0.000315046	0.017287		ENSG00000105967.16	TFEC	271.44	1.24183	0.294304	4.21956	2.45e-05	0.00117872		ENSG00000146109	ABT1	657.211	0.275151	0.0976437	2.8179	0.00483382	0.269032
ENSG00000134871	COL4A2	53800.6	1.26609	0.351346	3.60355	0.000313905	0.017287		ENSG00000203811.1	HIST2H3C	18.4452	1.98522	0.47046	4.21975	2.45e-05	0.00117872		ENSG00000179008	C14orf39	15.2738	1.54318	0.548284	2.81457	0.00488426	0.269299
ENSG00000141526	SLC16A3	171.215	2.45469	0.681345	3.60272	0.000314905	0.017287		ENSG00000203852.3	HIST2H3A	18.4452	1.98522	0.47046	4.21975	2.45e-05	0.00117872		ENSG00000144191	CNGA3	39.9403	-1.81309	0.644569	-2.81287	0.00491015	0.269299
ENSG00000171860	C3AR1	40.0945	2.67062	0.741364	3.60231	0.000315406	0.017287		ENSG00000270992.1	RP11-190G13.4	15.0561	-2.12211	0.502756	-4.22096	2.43e-05	0.00117872		ENSG00000104517	UBR5	3480.53	-0.289389	0.102906	-2.81216	0.00492093	0.269299
ENSG00000251003	RP11-152P17.2	31.3464	2.40987	0.668715	3.60374	0.000313674	0.017287		ENSG00000164741.15	DLC1	729.396	-0.663041	0.157159	-4.21893	2.45e-05	0.00117896		ENSG00000233198	RNF224	13.794	0.760921	0.270295	2.81515	0.00487548	0.269299
ENSG00000143318	CASQ1	44.3634	-1.92915	0.535809	-3.60044	0.000317678	0.0173488		ENSG00000100865.15	CINP	324.849	-0.525463	0.124583	-4.21778	2.47e-05	0.00118187		ENSG00000276402	NA	264.539	2.36342	0.840326	2.8125	0.00491585	0.269299
ENSG00000149090	PAMR1	1449.77	2.27723	0.633305	3.59579	0.000323405	0.0175818		ENSG00000106070.19	GRB10	1351.38	-0.725783	0.172099	-4.21723	2.47e-05	0.00118187		ENSG00000013293	SLC7A14	456.368	-0.947784	0.33722	-2.81058	0.00494521	0.269345
ENSG00000229271	AC091493.2	6.58498	-2.6983	0.750425	-3.5957	0.000323519	0.0175818		ENSG00000153208.16	MERTK	948.303	1.22638	0.290955	4.21503	2.5e-05	0.00119044		ENSG00000172403	SYNPO2	203.369	2.64941	0.942823	2.81008	0.00495286	0.269345
ENSG00000183346	C10orf107	92.1541	-2.18213	0.608055	-3.5887	0.000332334	0.018017		ENSG00000198003.12	CCDC151	42.2402	1.20106	0.285186	4.21149	2.54e-05	0.00120617		ENSG00000106789	CORO2A	355.534	-0.773922	0.27545	-2.80966	0.00495934	0.269345
ENSG00000242094	FOXP1-IT1	186.378	1.76078	0.490911	3.58677	0.000334805	0.0181071		ENSG00000103152.11	MPG	217.241	0.809358	0.19231	4.20861	2.57e-05	0.00121859		ENSG00000118495	PLAGL1	1394.77	0.672913	0.239757	2.80665	0.00500593	0.271191
ENSG00000060982	BCAT1	28480.7	1.6548	0.461541	3.58537	0.000336597	0.0181146		ENSG00000150316.12	CWC15	125.513	0.823589	0.195803	4.20621	2.6e-05	0.00122541		ENSG00000184227	ACOT1	4.46929	1.72857	0.616238	2.80503	0.00503121	0.271193
ENSG00000241978	AKAP2	21.0849	1.64408	0.45863	3.58477	0.000337378	0.0181146		ENSG00000178997.11	EXD1	26.7819	-0.957159	0.227549	-4.20639	2.59e-05	0.00122541		ENSG00000151693	ASAP2	861.935	-0.509253	0.181541	-2.80517	0.00502896	0.271193
ENSG00000267509	CTD-2043I16.1	8.24463	2.21152	0.616885	3.58498	0.000337107	0.0181146		ENSG00000151276.23	MAGI1	590.263	-0.632987	0.150517	-4.20542	2.61e-05	0.00122663		ENSG00000120733	KDM3B	3883.87	-0.265782	0.0947964	-2.80371	0.00505183	0.271624
ENSG00000130529	TRPM4	609.466	1.22571	0.342093	3.58298	0.000339693	0.0181737		ENSG00000033800.13	PIAS1	1442.4	0.557436	0.132593	4.20411	2.62e-05	0.00123069		ENSG00000100888	CHD8	3635.58	-0.308101	0.11003	-2.80014	0.00510799	0.272853
ENSG00000140105	WARS	9442.12	1.73636	0.484657	3.58267	0.000340106	0.0181737		ENSG00000197238.4	HIST1H4J	291.072	1.27624	0.30385	4.20023	2.67e-05	0.00124572		ENSG00000152127	MGAT5	4200.6	-0.71939	0.256939	-2.79984	0.00511274	0.272853
ENSG00000226702	AC011306.2	29.2826	-2.53283	0.707752	-3.5787	0.000345313	0.0184079		ENSG00000204070.10	SYS1	156.016	1.07761	0.256541	4.20055	2.66e-05	0.00124572		ENSG00000163071	SPATA18	149.97	0.920363	0.328666	2.8003	0.00510557	0.272853
ENSG00000166426	CRABP1	8763.16	-1.9286	0.540229	-3.56996	0.000357031	0.0189422		ENSG00000134028.14	ADAMDEC1	5.99244	2.1563	0.513789	4.19687	2.71e-05	0.00125815		ENSG00000131634	TMEM204	6.76314	2.47688	0.886844	2.79291	0.0052236	0.273343
ENSG00000173221	GLRX	558.587	0.749662	0.209986	3.57005	0.000356911	0.0189422		ENSG00000213376.4	GAPDHP71	27.4232	-1.32835	0.316478	-4.1973	2.7e-05	0.00125815		ENSG00000185008	ROBO2	1797.37	-1.08715	0.389132	-2.79378	0.00520953	0.273343
ENSG00000106689	LHX2	93.3063	-2.54152	0.712459	-3.56725	0.000360741	0.0190065		ENSG00000179029.14	TMEM107	213.466	0.768941	0.183475	4.19098	2.78e-05	0.00128803		ENSG00000256443	RP11-794G24.1	13.8768	-0.967477	0.345788	-2.79789	0.00514372	0.273343
ENSG00000187944	C2orf66	78.526	1.62475	0.455468	3.56721	0.000360797	0.0190065		ENSG00000135678.12	CPM	612.869	1.21145	0.289138	4.18986	2.79e-05	0.00129028		ENSG00000120875	DUSP4	9190.6	-0.541629	0.193889	-2.7935	0.00521404	0.273343
ENSG00000268357	VN1R81P	103.836	-0.937285	0.262671	-3.56829	0.000359323	0.0190065		ENSG00000172340.14	SUCLG2	885.289	0.634752	0.151511	4.18947	2.8e-05	0.00129028		ENSG00000164107	HAND2	16.7856	6.00833	2.15067	2.79371	0.00521074	0.273343
ENSG00000164692	COL1A2	307232	2.78311	0.78086	3.56416	0.000365021	0.0191838		ENSG00000213793.5	ZNF888	101.084	0.785916	0.187632	4.18861	2.81e-05	0.00129203		ENSG00000118263	KLF7	1712.75	-0.487105	0.174246	-2.7955	0.00518194	0.273343
ENSG00000111348	ARHGDIB	68.6299	2.26977	0.637062	3.56287	0.000366823	0.0191882		ENSG00000141552.17	ANAPC11	359.743	0.519124	0.124046	4.18493	2.85e-05	0.00130993		ENSG00000279878	NA	6.96668	-1.43744	0.514182	-2.79559	0.00518048	0.273343
ENSG00000235978	AC018816.3	17.2527	2.08139	0.58418	3.56292	0.000366746	0.0191882		ENSG00000126804.13	ZBTB1	1205.37	0.431007	0.103072	4.18161	2.89e-05	0.00132538		ENSG00000109743	BST1	40.4637	1.36898	0.489359	2.79749	0.00515016	0.273343
ENSG00000128641	MYO1B	10005.8	0.961869	0.270027	3.56212	0.000367875	0.0191983		ENSG00000137145.20	DENND4C	2252.65	0.632811	0.151366	4.18068	2.91e-05	0.00132538		ENSG00000090932	DLL3	2113.6	-0.992034	0.355802	-2.78816	0.00530077	0.275111
ENSG00000100867	DHRS2	49.1752	1.96534	0.552207	3.55907	0.00037217	0.0193656		ENSG00000158470.5	B4GALT5	1153.8	0.765232	0.183043	4.18061	2.91e-05	0.00132538		ENSG00000164920	OSR2	7.83741	2.78519	0.998941	2.78814	0.00530116	0.275111
ENSG00000189319	FAM53B	1877.04	-0.893669	0.251128	-3.55862	0.000372815	0.0193656		ENSG00000179766.19	ATP8B5P	9.13386	-1.4115	0.337974	-4.17637	2.96e-05	0.00134708		ENSG00000188878	FBF1	49.2133	0.542774	0.194704	2.78769	0.00530856	0.275111
ENSG00000156925	ZIC3	499.021	-2.06649	0.581226	-3.5554	0.0003774	0.0195267		ENSG00000118298.12	CA14	83.7154	-1.02637	0.245821	-4.17526	2.98e-05	0.0013504		ENSG00000164167	LSM6	310.348	0.29088	0.104315	2.78847	0.00529579	0.275111
ENSG00000164123	C4orf45	16.6819	-2.01797	0.567607	-3.55522	0.000377666	0.0195267		ENSG00000173068.18	BNC2	301.983	0.863567	0.206937	4.17309	3.01e-05	0.00136005		ENSG00000135744	AGT	17.3238	1.0316	0.370252	2.78622	0.0053327	0.275394
ENSG00000109846	CRYAB	742.738	2.26834	0.638664	3.5517	0.000382752	0.0196985		ENSG00000105887.11	MTPN	159.141	0.97635	0.234094	4.17077	3.04e-05	0.00136831		ENSG00000150630	VEGFC	69.2879	1.40998	0.506133	2.7858	0.00533963	0.275394
ENSG00000110906	KCTD10	4051.39	1.0652	0.299886	3.55201	0.000382304	0.0196985		ENSG00000189184.11	PCDH18	500.201	1.0242	0.245575	4.17062	3.04e-05	0.00136831		ENSG00000169213	RAB3B	1232.41	-0.940306	0.337862	-2.78311	0.00538406	0.277021
ENSG00000187695	RP11-723O4.6	29.8465	-2.30386	0.648951	-3.55013	0.000385048	0.019733		ENSG00000110321.17	EIF4G2	7040.25	0.562286	0.134912	4.1678	3.08e-05	0.00138202		ENSG00000232653	GOLGA8N	22.8341	1.29047	0.463924	2.78164	0.00540855	0.277537
ENSG00000259977	AL121578.2	9.7173	2.54785	0.717697	3.55003	0.000385189	0.019733		ENSG00000164751.15	PEX2	358.525	0.688394	0.165327	4.16383	3.13e-05	0.00139962		ENSG00000177238	TRIM72	3.48444	3.01009	1.08239	2.78096	0.00541989	0.277537
ENSG00000127603	MACF1	63921.7	0.721034	0.203338	3.54598	0.000391153	0.0199927		ENSG00000186862.20	PDZD7	213.156	-0.637368	0.153062	-4.16411	3.13e-05	0.00139962		ENSG00000131242	RAB11FIP4	2069.35	-0.599841	0.21709	-2.76309	0.00572564	0.27972
ENSG00000121207	LRAT	714.89	-2.46042	0.694101	-3.54476	0.000392972	0.0200398		ENSG00000204301.6	NOTCH4	89.1702	-2.07504	0.498906	-4.15918	3.19e-05	0.001425		ENSG00000263266	RPS7P1	24.1753	0.962537	0.347422	2.77051	0.00559682	0.27972
ENSG00000140545	MFGE8	2826.7	1.45111	0.4096	3.54275	0.000395975	0.0201469		ENSG00000143158.11	MPC2	389.2	0.527978	0.12708	4.15469	3.26e-05	0.00144982		ENSG00000198569	SLC34A3	17.0099	0.873229	0.315748	2.76558	0.00568209	0.27972
ENSG00000165272	AQP3	55.9862	2.14435	0.605468	3.54165	0.000397638	0.0201856		ENSG00000108821.13	COL1A1	201.126	-1.28943	0.3105	-4.15275	3.29e-05	0.00145873		ENSG00000112936	C7	15.2877	2.5606	0.923986	2.77125	0.00558411	0.27972
ENSG00000158747	NBL1	504.137	2.09369	0.591554	3.5393	0.000401182	0.0203193		ENSG00000173598.14	NUDT4	898.309	1.52559	0.367571	4.15047	3.32e-05	0.00146987		ENSG00000237290	RP11-214L19.1	4.78541	-1.99357	0.719325	-2.77144	0.00558091	0.27972
ENSG00000103966	EHD4	1348.94	1.68916	0.477556	3.5371	0.000404551	0.0204435		ENSG00000137693.14	YAP1	1477.34	0.814511	0.196322	4.14885	3.34e-05	0.00147687		ENSG00000172602	RND1	103.404	-0.693461	0.250489	-2.76843	0.00563273	0.27972
ENSG00000230666	CEACAM22P	21.6994	1.87744	0.531093	3.53506	0.000407687	0.0205555		ENSG00000054690.13	PLEKHH1	11912.1	-1.23905	0.298807	-4.14665	3.37e-05	0.00148527		ENSG00000125384	PTGER2	3.84859	1.55348	0.563013	2.75923	0.00579385	0.27972
ENSG00000169629	RGPD8	141.521	1.52003	0.430377	3.53186	0.000412644	0.0207586		ENSG00000119121.22	TRPM6	698.037	-0.745801	0.179864	-4.14647	3.38e-05	0.00148527		ENSG00000103546	SLC6A2	99.2742	-1.7862	0.643641	-2.77515	0.00551765	0.27972
ENSG00000125531	C20orf195	36.2831	-1.60364	0.454152	-3.53106	0.000413895	0.0207748		ENSG00000168995.13	SIGLEC7	100.785	2.06353	0.498169	4.14223	3.44e-05	0.00150951		ENSG00000135525	MAP7	117.848	-0.871332	0.316037	-2.75706	0.00583235	0.27972
ENSG00000237301	RP4-680D5.2	17.325	-1.65212	0.467968	-3.53042	0.000414906	0.0207788		ENSG00000142546.13	NOSIP	324.106	0.540686	0.130669	4.13783	3.51e-05	0.00153519		ENSG00000186684	CYP27C1	358.587	-0.476455	0.171781	-2.77362	0.00554357	0.27972
ENSG00000196169	KIF19	18.3402	-2.22768	0.632097	-3.52427	0.000424652	0.0211981		ENSG00000131730.16	CKMT2	119.033	-0.974859	0.235651	-4.13687	3.52e-05	0.00153802		ENSG00000121310	ECHDC2	34.6334	1.25805	0.455136	2.76413	0.00570755	0.27972
ENSG00000268941	MGC4294	18.6393	1.70856	0.484845	3.52394	0.000425177	0.0211981		ENSG00000060688.13	SNRNP40	174.276	-0.524943	0.126941	-4.13534	3.54e-05	0.00154118		ENSG00000205336	GPR56	3046.2	-0.515345	0.186045	-2.77001	0.00560548	0.27972
ENSG00000158816	VWA5B1	86.6171	-2.65206	0.753149	-3.5213	0.000429444	0.0213632		ENSG00000135070.15	ISCA1	74.3166	0.529363	0.128007	4.13542	3.54e-05	0.00154118		ENSG00000255434	CTD-2530H12.8	22.3139	-1.4667	0.532116	-2.75636	0.00584488	0.27972
ENSG00000243232	PCDHAC2	643.553	0.854042	0.24261	3.52022	0.000431183	0.021402		ENSG00000086102.19	NFX1	1145.58	-0.288179	0.0697242	-4.13313	3.58e-05	0.00155248		ENSG00000109265	KIAA1211	3324.44	-0.385519	0.139517	-2.76325	0.00572288	0.27972
ENSG00000235813	RP11-308B5.2	9.58873	2.68378	0.762524	3.5196	0.000432192	0.0214045		ENSG00000115825.10	PRKD3	1196.29	0.689946	0.166977	4.13199	3.6e-05	0.00155657		ENSG00000172572	PDE3A	159.972	1.08338	0.393099	2.75599	0.00585141	0.27972
ENSG00000070729	CNGB1	47.5276	-1.86819	0.531175	-3.51708	0.000436315	0.0215133		ENSG00000134061.5	CD180	288.559	1.70725	0.413685	4.12694	3.68e-05	0.00158728		ENSG00000111254	AKAP3	59.1079	-0.913806	0.330108	-2.76821	0.00563659	0.27972
ENSG00000256417	RP11-1038A11.3	19.5089	-2.55144	0.725565	-3.51648	0.00043731	0.0215149		ENSG00000134419.15	RPS15A	2702.69	0.902778	0.218778	4.12645	3.68e-05	0.00158728		ENSG00000279145	NA	60.8141	-0.787615	0.284508	-2.76834	0.0056343	0.27972
ENSG00000153064	BANK1	11.0079	2.20629	0.627687	3.51496	0.000439822	0.0215909		ENSG00000275381.1	NA	7.17008	-1.54389	0.374196	-4.12589	3.69e-05	0.00158753		ENSG00000066739	ATG2B	1099.81	-0.264544	0.0952781	-2.77655	0.00549395	0.27972
ENSG00000117289	TXNIP	14320.3	-1.32309	0.376606	-3.51318	0.000442778	0.0216489		ENSG00000164117.13	FBXO8	409.938	0.654179	0.158692	4.12232	3.75e-05	0.00160862		ENSG00000270605	RP5-1092A3.4	31.7977	0.952318	0.344369	2.7654	0.0056853	0.27972
ENSG00000179954	SSC5D	222.538	2.22241	0.632715	3.5125	0.000443911	0.0216489		ENSG00000019582.15	CD74	13795.2	1.26566	0.307165	4.12045	3.78e-05	0.00161568		ENSG00000196092	PAX5	658.691	-0.746483	0.270533	-2.75931	0.00579239	0.27972
ENSG00000231877	RP11-177F15.1	12.8656	2.31383	0.658711	3.51266	0.000443637	0.0216489		ENSG00000157978.11	LDLRAP1	1346.83	-0.742434	0.180191	-4.12027	3.78e-05	0.00161568		ENSG00000108557	RAI1	3299.54	-0.248789	0.0900908	-2.76153	0.00575313	0.27972
ENSG00000135269	TES	3188.71	2.07895	0.592279	3.51008	0.000447966	0.0217991		ENSG00000162402.14	USP24	164.052	-0.459913	0.111669	-4.11854	3.81e-05	0.00162414		ENSG00000121057	AKAP1	1582.21	-0.229242	0.0830255	-2.7611	0.00576071	0.27972
ENSG00000096696	DSP	4704.8	2.53441	0.722924	3.50578	0.000455276	0.0221066		ENSG00000155760.2	FZD7	431.529	1.15987	0.281797	4.11598	3.86e-05	0.00163861		ENSG00000118058	KMT2A	3849.04	-0.369995	0.133871	-2.76381	0.00571302	0.27972
ENSG00000139278	GLIPR1	2910.16	2.18844	0.624395	3.50489	0.000456795	0.0221204		ENSG00000048740.18	CELF2	3111.93	0.638053	0.155096	4.11393	3.89e-05	0.00164945		ENSG00000204524	ZNF805	73.4019	-0.540229	0.195173	-2.76796	0.00564088	0.27972
ENSG00000206417	H1FX-AS1	232.763	-1.23765	0.353166	-3.50446	0.00045754	0.0221204		ENSG00000156127.6	BATF	21.7664	2.03907	0.495753	4.11307	3.9e-05	0.00165193		ENSG00000100528	CNIH1	1797.25	0.209821	0.0761122	2.75673	0.00583828	0.27972
ENSG00000129038	LOXL1	1777.68	2.13077	0.608324	3.50269	0.000460587	0.0222196		ENSG00000198258.10	UBL5	699.487	0.604174	0.147172	4.10521	4.04e-05	0.00170526		ENSG00000175866	BAIAP2	1093.72	-0.333031	0.120657	-2.76015	0.00577755	0.27972
ENSG00000267095	CTD-2319I12.5	13.8507	2.61457	0.746826	3.50091	0.000463666	0.0223199		ENSG00000136828.19	RALGPS1	807.207	-0.622542	0.151853	-4.09962	4.14e-05	0.00174305		ENSG00000151617	EDNRA	172.323	2.1877	0.792698	2.75981	0.00578348	0.27972
ENSG00000230658	KLHL7-AS1	71.1321	-1.50818	0.430942	-3.49973	0.000465733	0.0223712		ENSG00000163754.17	GYG1	965.763	0.700524	0.170954	4.09774	4.17e-05	0.00175334		ENSG00000154447	SH3RF1	664.786	-0.440182	0.158841	-2.77122	0.0055847	0.27972
ENSG00000147257	GPC3	4833.77	-1.65061	0.472052	-3.49668	0.000471091	0.02258		ENSG00000114251.14	WNT5A	432.779	0.935246	0.228318	4.09624	4.2e-05	0.00176087		ENSG00000229117	RPL41	905.234	0.243401	0.0879425	2.76773	0.0056448	0.27972
ENSG00000235385	GS1-600G8.5	57.9971	2.66207	0.761487	3.49588	0.000472497	0.0225989		ENSG00000139687.15	RB1	1829.75	0.550354	0.134375	4.09566	4.21e-05	0.00176136		ENSG00000048540	LMO3	651.103	-1.15371	0.418629	-2.75592	0.00585269	0.27972
ENSG00000140416	TPM1	38386.8	1.98959	0.569391	3.49424	0.000475412	0.0226414		ENSG00000158813.18	EDA	126.061	0.829141	0.202544	4.09364	4.25e-05	0.00177279		ENSG00000250658	RP11-138B4.1	5.71054	-4.3816	1.59079	-2.75435	0.00588083	0.279965
ENSG00000188483	IER5L	1654.45	1.40036	0.40072	3.49461	0.000474759	0.0226414		ENSG00000088387.19	DOCK9	6577.17	-0.656931	0.1606	-4.09049	4.3e-05	0.00179307		ENSG00000068097	HEATR6	701.313	-0.276873	0.100528	-2.75418	0.00588385	0.279965
ENSG00000225492	GBP1P1	46.2468	2.50705	0.717786	3.49275	0.000478065	0.0226711		ENSG00000181038.13	METTL23	183.789	0.449147	0.109988	4.08358	4.43e-05	0.00184318		ENSG00000083168	KAT6A	2422.62	-0.333112	0.121182	-2.74885	0.00598048	0.281449
ENSG00000239002	SCARNA10	26973.2	-0.773955	0.221561	-3.49318	0.000477297	0.0226711		ENSG00000108518.7	PFN1	2020.1	0.774432	0.189784	4.08059	4.49e-05	0.00186298		ENSG00000280135	NA	142.116	-1.31661	0.478649	-2.75068	0.00594721	0.281449
ENSG00000096433	ITPR3	414.381	1.73524	0.497094	3.49077	0.000481623	0.0227914		ENSG00000088986.11	DYNLL1	417.278	0.627529	0.153811	4.07987	4.51e-05	0.00186466		ENSG00000220804	AC093642.5	31.7956	-0.558223	0.203031	-2.74945	0.00596962	0.281449
ENSG00000100628	ASB2	23.1349	1.7076	0.489496	3.48849	0.000485759	0.0227939		ENSG00000108352.12	RAPGEFL1	201.549	-0.923323	0.226372	-4.07879	4.53e-05	0.00186729		ENSG00000263711	RP11-169F17.1	18.3721	8.23764	2.99642	2.74916	0.00597476	0.281449
ENSG00000107485	GATA3	46.4215	-2.37363	0.680345	-3.48886	0.000485083	0.0227939		ENSG00000135540.11	NHSL1	1474.91	0.812108	0.199118	4.07852	4.53e-05	0.00186729		ENSG00000277749	NA	17.1233	-0.98452	0.357799	-2.7516	0.00593041	0.281449
ENSG00000159167	STC1	253.953	-1.33334	0.382052	-3.48994	0.000483129	0.0227939		ENSG00000266173.7	STRADA	897.253	-0.492927	0.120976	-4.0746	4.61e-05	0.00189484		ENSG00000142856	ITGB3BP	178.978	0.493156	0.17966	2.74494	0.00605217	0.281921
ENSG00000226102	SEPT7P3	10.1116	-1.88686	0.540816	-3.48891	0.000484991	0.0227939		ENSG00000083290.20	ULK2	1119.93	-0.484847	0.11902	-4.07366	4.63e-05	0.00189841		ENSG00000100060	MFNG	165.504	-1.41383	0.51521	-2.74419	0.00606613	0.281921
ENSG00000262877	RP11-1055B8.4	442.869	-1.6055	0.460403	-3.48715	0.00048819	0.02286		ENSG00000105281.12	SLC1A5	589.21	1.38366	0.33991	4.07067	4.69e-05	0.00191875		ENSG00000226472	RP11-551L14.4	14.7341	-1.02835	0.374537	-2.74565	0.00603902	0.281921
ENSG00000171914	TLN2	4584.48	0.880016	0.252697	3.48249	0.000496776	0.0232134		ENSG00000111615.14	KRR1	153.118	0.539796	0.132655	4.06918	4.72e-05	0.00192685		ENSG00000280229	NA	44.4944	-1.39863	0.509204	-2.7467	0.00601976	0.281921
ENSG00000119401	TRIM32	1812.47	0.728302	0.209209	3.48122	0.000499138	0.0232751		ENSG00000038945.15	MSR1	1222.49	1.22699	0.301641	4.06774	4.75e-05	0.00193465		ENSG00000151466	SCLT1	186.263	0.355584	0.129457	2.74673	0.00601928	0.281921
ENSG00000187608	ISG15	385.321	1.34991	0.388118	3.47809	0.000505002	0.0234506		ENSG00000177971.8	IMP3	316.839	0.418387	0.102928	4.06484	4.81e-05	0.00195457		ENSG00000233056	ERVH48-1	4.67837	1.84684	0.673163	2.74352	0.00607846	0.281921
ENSG00000246731	CTD-2514K5.2	36.8003	-1.72003	0.494459	-3.4786	0.000504032	0.0234506		ENSG00000139433.10	GLTP	47.9681	-1.21639	0.299741	-4.05813	4.95e-05	0.00200728		ENSG00000275322	NA	5.86949	1.69154	0.616605	2.74331	0.00608227	0.281921
ENSG00000125965	GDF5	117.216	2.03457	0.58639	3.46965	0.000521136	0.0241496		ENSG00000129226.14	CD68	319.122	1.57919	0.389701	4.05231	5.07e-05	0.00205084		ENSG00000111077	TENC1	95.7762	1.45	0.529006	2.741	0.00612529	0.282837
ENSG00000197635	DPP4	34.6427	1.30789	0.377127	3.46804	0.000524279	0.0242449		ENSG00000172602.11	RND1	121.356	-1.86685	0.460711	-4.0521	5.08e-05	0.00205084		ENSG00000278436	NA	11.7638	1.74535	0.636959	2.74013	0.00614148	0.282837
ENSG00000185404	SP140L	247.354	1.91464	0.552496	3.46544	0.00052936	0.0244293		ENSG00000148175.12	STOM	5502.84	0.80455	0.198758	4.04788	5.17e-05	0.00208375		ENSG00000198752	CDC42BPB	3419.89	-0.209817	0.0765598	-2.74056	0.0061334	0.282837
ENSG00000144485	HES6	2166.36	-1.40777	0.406331	-3.46459	0.000531047	0.0244566		ENSG00000163156.11	SCNM1	224.863	0.442492	0.109342	4.04687	5.19e-05	0.00208829		ENSG00000106333	PCOLCE	590.302	1.87653	0.685892	2.73589	0.00622117	0.285894
ENSG00000226852	RP1-212P9.2	38.1175	1.95794	0.565385	3.46303	0.000534138	0.0245484		ENSG00000087245.13	MMP2	165.328	2.1317	0.528199	4.0358	5.44e-05	0.00218459		ENSG00000167291	TBC1D16	4089.02	-0.283151	0.10366	-2.73152	0.00630421	0.288478
ENSG00000187889	C1orf168	55.3422	-2.28629	0.660751	-3.46014	0.000539886	0.0247616		ENSG00000188234.13	AGAP4	260.865	-0.675346	0.167598	-4.02955	5.59e-05	0.0022387		ENSG00000130829	DUSP9	25.8554	-1.23955	0.453772	-2.73165	0.00630186	0.288478
ENSG00000151014	CCRN4L	613.257	1.03508	0.29925	3.45889	0.000542397	0.024775		ENSG00000086062.12	B4GALT1	749.683	0.990908	0.246011	4.0279	5.63e-05	0.00224487		ENSG00000174136	RGMB	2384.45	-0.462087	0.169331	-2.7289	0.00635462	0.290064
ENSG00000175170	FAM182B	100.315	-1.91291	0.552966	-3.45936	0.000541457	0.024775		ENSG00000115524.16	SF3B1	5918.61	0.446344	0.110802	4.02831	5.62e-05	0.00224487		ENSG00000198570	RD3	12.9091	-2.02592	0.742553	-2.72832	0.00636584	0.290064
ENSG00000158008	EXTL1	339.138	2.02015	0.584439	3.45657	0.000547099	0.0249388		ENSG00000006625.18	GGCT	71.1473	1.00578	0.249828	4.02591	5.68e-05	0.00225445		ENSG00000240050	RP1-93H18.1	7.17713	1.25789	0.461456	2.72592	0.00641233	0.290075
ENSG00000228221	LINC00578	8.16359	2.29179	0.66342	3.45451	0.000551296	0.0250789		ENSG00000169714.16	CNBP	3814.01	0.549258	0.136424	4.0261	5.67e-05	0.00225445		ENSG00000101825	MXRA5	526.004	1.50578	0.552474	2.72552	0.00642003	0.290075
ENSG00000163762	TM4SF18	21.8521	2.60816	0.755813	3.4508	0.000558918	0.025374		ENSG00000015475.18	BID	346.703	0.681612	0.1695	4.02131	5.79e-05	0.00229404		ENSG00000171310	CHST11	1393.23	-0.564816	0.207131	-2.72686	0.00639405	0.290075
ENSG00000185920	PTCH1	4221.33	-1.69203	0.490778	-3.44766	0.000565467	0.0256192		ENSG00000006071.14	ABCC8	506.845	-1.05313	0.26194	-4.02048	5.81e-05	0.0022973		ENSG00000103942	HOMER2	306.866	-0.407966	0.149634	-2.72643	0.00640235	0.290075
ENSG00000142627	EPHA2	3284.02	1.88498	0.546861	3.4469	0.00056706	0.0256394		ENSG00000009830.11	POMT2	758.422	-0.437997	0.109018	-4.01765	5.88e-05	0.00232022		ENSG00000253955	CTB-33O18.3	7.26889	-1.16537	0.428378	-2.72042	0.00651999	0.293974
ENSG00000168589	DYNLRB2	25.7687	-1.90667	0.553258	-3.44626	0.000568405	0.0256483		ENSG00000091527.15	CDV3	2852.72	0.568656	0.141733	4.01217	6.02e-05	0.00236312		ENSG00000198700	IPO9	4797.88	-0.17451	0.0642038	-2.71806	0.00656651	0.295416
ENSG00000171469	ZNF561	2812.51	0.683876	0.198598	3.44351	0.000574215	0.0258582		ENSG00000099338.23	CATSPERG	177.693	-0.790095	0.19695	-4.01165	6.03e-05	0.00236312		ENSG00000143127	ITGA10	27.3676	0.904389	0.332812	2.71741	0.00657944	0.295416
ENSG00000034239	EFCAB1	57.4865	-2.41995	0.703859	-3.43811	0.000585786	0.0261811		ENSG00000100191.5	SLC5A4	11.196	-1.71358	0.427234	-4.01087	6.05e-05	0.00236312		ENSG00000079432	CIC	3288.44	-0.203955	0.0750964	-2.71591	0.00660933	0.295876
ENSG00000073008	PVR	2181.67	1.237	0.35986	3.43744	0.000587235	0.0261811		ENSG00000183011.13	LSMD1	292.22	0.738392	0.184074	4.01138	6.04e-05	0.00236312		ENSG00000196782	MAML3	1696.64	-0.585754	0.215706	-2.71552	0.00661722	0.295876
ENSG00000127399	LRRC61	31.148	-2.46106	0.715779	-3.4383	0.000585377	0.0261811		ENSG00000236957.7	RP11-451O13.1	38.9726	-1.0774	0.268616	-4.01093	6.05e-05	0.00236312		ENSG00000172014	ANKRD20A4	17.7915	1.37483	0.508344	2.70453	0.00684001	0.295973
ENSG00000132109	TRIM21	459.896	0.969244	0.281967	3.43744	0.000587246	0.0261811		ENSG00000214940.8	NPIPA8	34.8168	-2.18711	0.54584	-4.00688	6.15e-05	0.00239347		ENSG00000205325	AC005863.1	13.6566	-1.78039	0.657423	-2.70814	0.00676624	0.295973
ENSG00000271895	RP4-635E18.8	291.112	-0.756915	0.220188	-3.43758	0.000586938	0.0261811		ENSG00000241553.12	ARPC4	1039.37	0.387927	0.0968054	4.00728	6.14e-05	0.00239347		ENSG00000185668	POU3F1	579.542	-0.988226	0.364917	-2.70809	0.00676723	0.295973
ENSG00000259518	RP11-597K23.2	9.8699	2.69529	0.784253	3.43676	0.000588723	0.0261946		ENSG00000069122.19	GPR116	197.604	-2.0893	0.521615	-4.00545	6.19e-05	0.00240293		ENSG00000196290	NIF3L1	407.512	0.218217	0.0805395	2.70944	0.00673966	0.295973
ENSG00000133710	SPINK5	191.341	-2.71939	0.792517	-3.43133	0.000600624	0.026628		ENSG00000214756.8	METTL12	202.195	2.13116	0.532461	4.00247	6.27e-05	0.00242848		ENSG00000055118	KCNH2	2282.22	-0.521277	0.192492	-2.70805	0.00676797	0.295973
ENSG00000264672	RP11-112H10.4	12.9824	2.44572	0.712782	3.43123	0.000600846	0.026628		ENSG00000077721.16	UBE2A	250.517	0.515772	0.129161	3.99326	6.52e-05	0.00251443		ENSG00000138449	SLC40A1	159.601	1.17035	0.431112	2.71471	0.00663331	0.295973
ENSG00000115363	EVA1A	622.561	2.38888	0.69633	3.43067	0.000602087	0.0266301		ENSG00000181284.2	TMEM102	19.5381	1.06886	0.267649	3.99349	6.51e-05	0.00251443		ENSG00000215158	RP11-1023L17.1	127.89	-0.473895	0.174821	-2.71074	0.00671329	0.295973
ENSG00000254238	RP11-300E4.2	9.89934	-2.38068	0.694801	-3.42641	0.000611614	0.0269981		ENSG00000196683.10	TOMM7	1147.48	0.603868	0.151255	3.99238	6.54e-05	0.00251857		ENSG00000198959	TGM2	241.753	2.42898	0.898023	2.70481	0.0068344	0.295973
ENSG00000150687	PRSS23	8187.13	2.00208	0.584533	3.42509	0.000614602	0.0270454		ENSG00000075420.13	FNDC3B	1223.71	0.547055	0.137072	3.99101	6.58e-05	0.00252548		ENSG00000039068	CDH1	19.1783	3.23761	1.19484	2.70965	0.00673537	0.295973
ENSG00000164220	F2RL2	1439.33	2.55959	0.747357	3.42486	0.000615109	0.0270454		ENSG00000118804.8	FAM47E-STBD1	148.134	0.914694	0.229282	3.98938	6.62e-05	0.00252548		ENSG00000103528	SYT17	138.931	-1.05696	0.391093	-2.70258	0.00688037	0.295973
ENSG00000152580	IGSF10	150.366	2.01833	0.590293	3.41921	0.000628039	0.0275597		ENSG00000158042.8	MRPL17	226.992	0.77676	0.194705	3.98942	6.62e-05	0.00252548		ENSG00000183337	BCOR	1978.66	-0.557219	0.205792	-2.70769	0.0067754	0.295973
ENSG00000204837	RP11-204M4.2	145.623	-2.12726	0.622629	-3.41658	0.000634119	0.0277719		ENSG00000197771.12	MCMBP	1077.41	0.37189	0.093194	3.99049	6.59e-05	0.00252548		ENSG00000186369	LINC00643	12.3667	-1.80736	0.666263	-2.71268	0.00667413	0.295973
ENSG00000177468	OLIG3	57.997	-2.51917	0.737564	-3.41553	0.000636591	0.0278256		ENSG00000229117.9	RPL41	4600.97	0.8366	0.20971	3.98932	6.63e-05	0.00252548		ENSG00000111961	SASH1	999.136	-0.723366	0.267145	-2.70777	0.00677375	0.295973
ENSG00000260244	RP11-588K22.2	503.391	1.56141	0.45768	3.41159	0.00064586	0.0281756		ENSG00000203710.11	CR1	435.177	1.67586	0.420182	3.98842	6.65e-05	0.00252997		ENSG00000111817	DSE	436.462	1.00364	0.371365	2.70256	0.00688086	0.295973
ENSG00000118257	NRP2	19171.9	1.11789	0.32774	3.41092	0.000647439	0.0281895		ENSG00000088827.12	SIGLEC1	380.198	2.25026	0.564421	3.98685	6.7e-05	0.00254164		ENSG00000174145	KIAA1239	86.6333	1.83735	0.677339	2.7126	0.00667578	0.295973
ENSG00000198844	ARHGEF15	6.13617	2.39648	0.702714	3.41033	0.000648849	0.0281959		ENSG00000150776.18	C11orf57	275.721	0.652463	0.163704	3.98563	6.73e-05	0.00254958		ENSG00000275297	NA	6.46405	-1.4979	0.554228	-2.70268	0.0068783	0.295973
ENSG00000231991	ANXA2P2	84.7014	2.21788	0.650525	3.40938	0.000651118	0.0282396		ENSG00000161016.17	RPL8	4561.41	0.833145	0.209192	3.98268	6.81e-05	0.00257625		ENSG00000234664	HMGN2P5	7.12046	1.17456	0.434112	2.70566	0.00681687	0.295973
ENSG00000177469	PTRF	13466.2	2.13823	0.627704	3.40644	0.000658162	0.0284897		ENSG00000128815.19	WDFY4	984.932	0.946468	0.237708	3.98164	6.84e-05	0.00258236		ENSG00000187672	ERC2	462.58	-0.5827	0.215583	-2.70291	0.00687362	0.295973
ENSG00000102359	SRPX2	754.521	2.33794	0.687058	3.40283	0.000666918	0.0288129		ENSG00000135913.11	USP37	470.444	-0.478138	0.12016	-3.97917	6.92e-05	0.00260414		ENSG00000214432	AC068831.10	5.58468	1.36572	0.505275	2.70293	0.00687305	0.295973
ENSG00000132972	RNF17	7.24481	2.70272	0.794494	3.40181	0.000669415	0.0288649		ENSG00000050165.17	DKK3	13164.9	0.650127	0.163426	3.97811	6.95e-05	0.00260659		ENSG00000157111	TMEM171	22.5291	2.16269	0.800748	2.70084	0.00691637	0.296661
ENSG00000121104	FAM117A	288.615	-1.43588	0.422749	-3.39654	0.000682441	0.0293699		ENSG00000267640.6	CTD-2554C21.2	587.073	-0.525424	0.132083	-3.978	6.95e-05	0.00260659		ENSG00000080854	IGSF9B	293.005	-0.775259	0.287085	-2.70046	0.00692443	0.296661
ENSG00000261762	RP11-650L12.2	11.9636	-2.01949	0.594912	-3.39459	0.000687304	0.0295223		ENSG00000113282.13	CLINT1	1020.1	0.333902	0.0839974	3.97514	7.03e-05	0.00262341		ENSG00000264242	RP11-271K11.1	4.51463	-2.82452	1.04644	-2.69917	0.00695128	0.297219
ENSG00000187037	GPR141	23.8791	2.49165	0.735721	3.38667	0.000707456	0.0303296		ENSG00000159189.12	C1QC	349.313	1.76048	0.442923	3.9747	7.05e-05	0.00262341		ENSG00000198075	SULT1C4	103.737	1.74823	0.648121	2.69739	0.00698852	0.297362
ENSG00000233521	RP5-1172A22.1	39.1517	1.67378	0.494463	3.38505	0.000711649	0.0304509		ENSG00000182220.14	ATP6AP2	1919.52	0.483812	0.121727	3.97458	7.05e-05	0.00262341		ENSG00000103326	CAPN15	560.377	0.320292	0.118767	2.69682	0.00700053	0.297362
ENSG00000103226	NOMO3	692.454	0.786858	0.232516	3.38411	0.000714106	0.0304977		ENSG00000257365.8	FNTB	1244.08	-0.82576	0.207698	-3.97578	7.02e-05	0.00262341		ENSG00000260401	RP11-800A3.4	2.94916	-1.94087	0.719809	-2.69637	0.00700993	0.297362
ENSG00000234257	SOD2P1	21.2014	1.68061	0.496862	3.38245	0.00071843	0.0306237		ENSG00000105171.10	POP4	255.19	0.460834	0.115959	3.9741	7.06e-05	0.00262348		ENSG00000183291	2021-09-15	1903.43	0.221724	0.0822295	2.6964	0.00700933	0.297362
ENSG00000132692	BCAN	3929.08	-1.94665	0.575869	-3.38038	0.000723857	0.0307963		ENSG00000124357.13	NAGK	863.893	0.551646	0.138853	3.97287	7.1e-05	0.00262679		ENSG00000132359	RAP1GAP2	408.355	-0.613191	0.227502	-2.69532	0.00703207	0.297714
ENSG00000152672	CLEC4F	7.51252	-2.66069	0.788767	-3.37323	0.000742921	0.0314278		ENSG00000254522.1	RP11-113K21.1	11.9846	-1.27908	0.321928	-3.97319	7.09e-05	0.00262679		ENSG00000165633	VSTM4	340.891	-0.903313	0.335243	-2.6945	0.00704933	0.297858
ENSG00000215284	RP11-198M15.1	6.57936	2.13338	0.632385	3.37355	0.000742059	0.0314278		ENSG00000140497.16	SCAMP2	1121.34	0.486142	0.122458	3.96987	7.19e-05	0.00265486		ENSG00000170871	KIAA0232	3242.77	-0.242228	0.0900178	-2.69089	0.00712616	0.298602
ENSG00000261573	RP11-553K8.5	50.0325	2.62977	0.779487	3.37372	0.000741604	0.0314278		ENSG00000125878.6	TCF15	10.9883	-1.5505	0.390957	-3.96591	7.31e-05	0.00268555		ENSG00000072182	ASIC4	1061.34	-0.919462	0.341911	-2.68918	0.00716275	0.298602
ENSG00000082126	MPP4	152.476	1.76129	0.522448	3.37123	0.000748344	0.0315974		ENSG00000133028.12	SCO1	145.604	0.545415	0.137532	3.96573	7.32e-05	0.00268555		ENSG00000163449	TMEM169	1576.64	-0.510744	0.189779	-2.69126	0.00711826	0.298602
ENSG00000023902	PLEKHO1	3478.42	-0.510629	0.151495	-3.37059	0.000750061	0.0316101		ENSG00000261341.6	CTD-2568A17.1	23.0141	-0.895508	0.225781	-3.96627	7.3e-05	0.00268555		ENSG00000116106	EPHA4	1129.68	0.831453	0.309497	2.68646	0.00722133	0.298602
ENSG00000009709	PAX7	106.621	2.61119	0.776985	3.36067	0.000777531	0.0327061		ENSG00000105329.9	TGFB1	1073.7	1.00982	0.2547	3.96474	7.35e-05	0.00268917		ENSG00000226686	AC012309.5	12.6877	2.21653	0.824925	2.68694	0.00721091	0.298602
ENSG00000251095	RP11-115D19.1	31.2687	1.59423	0.474476	3.35997	0.000779513	0.0327278		ENSG00000211454.14	AKR7L	68.6809	-0.662754	0.167173	-3.96448	7.36e-05	0.00268917		ENSG00000162616	DNAJB4	382.804	0.359588	0.133657	2.69038	0.00713701	0.298602
ENSG00000144354	CDCA7	1271.07	-1.59762	0.476573	-3.35231	0.000801404	0.0334984		ENSG00000128242.13	GAL3ST1	324.693	-0.909987	0.229563	-3.964	7.37e-05	0.00268933		ENSG00000134376	CRB1	134.285	-1.63151	0.606352	-2.69069	0.00713041	0.298602
ENSG00000240849	TMEM189	836.791	0.691102	0.206136	3.35265	0.000800415	0.0334984		ENSG00000120278.16	PLEKHG1	2170.09	-0.77575	0.195777	-3.96241	7.42e-05	0.00270209		ENSG00000123191	ATP7B	439.466	1.19319	0.44409	2.68683	0.00721339	0.298602
ENSG00000253853	GS1-57L11.1	7.07069	2.6172	0.780794	3.35198	0.000802365	0.0334984		ENSG00000178695.5	KCTD12	4983	0.970231	0.244956	3.96085	7.47e-05	0.00271459		ENSG00000143126	CELSR2	5077.18	-0.577626	0.215059	-2.6859	0.00723354	0.298602
ENSG00000173077	2018-12-01	17.8085	1.97228	0.588707	3.35019	0.000807552	0.033652		ENSG00000147403.16	RPL10	6927.55	0.837926	0.21158	3.96033	7.48e-05	0.00271523		ENSG00000179397	C1orf101	11.6303	0.817153	0.30358	2.69173	0.00710835	0.298602
ENSG00000137501	SYTL2	3309.2	1.87389	0.559822	3.3473	0.000816017	0.0339134		ENSG00000162368.13	CMPK1	2022.8	0.552853	0.139712	3.9571	7.59e-05	0.00273665		ENSG00000110324	IL10RA	39.2822	-1.23122	0.458158	-2.68734	0.00720239	0.298602
ENSG00000242147	RP13-463N16.6	7.21513	2.53225	0.756686	3.3465	0.00081838	0.0339134		ENSG00000168310.11	IRF2	186.428	-0.414719	0.104816	-3.95662	7.6e-05	0.00273665		ENSG00000115844	DLX2	115.813	-3.06034	1.13935	-2.68603	0.00723066	0.298602
ENSG00000272841	RP3-428L16.2	1444.34	2.01175	0.601144	3.34654	0.000818272	0.0339134		ENSG00000187955.12	COL14A1	529.728	1.23726	0.312691	3.95681	7.6e-05	0.00273665		ENSG00000260470	RP11-834C11.11	31.8273	-0.914049	0.340426	-2.68502	0.00725256	0.298814
ENSG00000128564	VGF	3258.72	2.21896	0.663783	3.3429	0.000829084	0.0341668		ENSG00000196312.14	HIATL2	1303.33	-0.384983	0.0972948	-3.95687	7.59e-05	0.00273665		ENSG00000120075	HOXB5	10656.6	-0.943615	0.35191	-2.68141	0.0073312	0.300524
ENSG00000133121	STARD13	1473.23	1.68505	0.504037	3.3431	0.000828481	0.0341668		ENSG00000100129.18	EIF3L	2584.61	0.543416	0.137359	3.95616	7.62e-05	0.0027367		ENSG00000267796	LIN37	115.658	0.333191	0.12427	2.68119	0.00733599	0.300524
ENSG00000152229	PSTPIP2	459.557	1.60607	0.480426	3.34301	0.000828741	0.0341668		ENSG00000130649.10	CYP2E1	116.792	-1.169	0.295564	-3.95515	7.65e-05	0.00274302		ENSG00000235608	NKX1-1	81.9575	-1.54386	0.57556	-2.68236	0.0073104	0.300524
ENSG00000163132	MSX1	448.069	2.23544	0.668851	3.34221	0.000831137	0.0341884		ENSG00000278463.1	NA	20.8987	1.39578	0.352962	3.95446	7.67e-05	0.00274567		ENSG00000082438	COBLL1	127.192	2.20137	0.821424	2.67994	0.00736355	0.30108
ENSG00000179630	LACC1	423.716	1.69308	0.507294	3.33747	0.000845462	0.0345903		ENSG00000161692.18	DBF4B	250.687	-0.612649	0.155063	-3.95097	7.78e-05	0.00278075		ENSG00000082684	SEMA5B	401.298	-1.27231	0.474974	-2.6787	0.00739096	0.301328
ENSG00000183873	SCN5A	45.4722	-1.16005	0.347586	-3.33744	0.000845554	0.0345903		ENSG00000140391.14	TSPAN3	4917.62	0.766354	0.194233	3.94554	7.96e-05	0.00283918		ENSG00000182179	UBA7	56.1768	1.73239	0.647037	2.67743	0.00741903	0.301328
ENSG00000237512	UNC5B-AS1	12.0877	2.13457	0.639544	3.33764	0.000844943	0.0345903		ENSG00000120280.5	CXorf21	88.7897	1.07348	0.272204	3.94365	8.02e-05	0.00285621		ENSG00000133111	RFXAP	200.537	0.326908	0.122284	2.67335	0.00750972	0.301328
ENSG00000138271	GPR87	5.96152	2.58024	0.77348	3.33588	0.000850308	0.0347212		ENSG00000165029.16	ABCA1	282.483	0.970456	0.24616	3.94237	8.07e-05	0.00286611		ENSG00000102572	STK24	1525.76	-0.429767	0.160756	-2.6734	0.00750858	0.301328
ENSG00000117266	CDK18	81.8994	-0.988397	0.296359	-3.33513	0.000852581	0.0347388		ENSG00000175782.10	SLC35E3	157.179	-0.804672	0.204219	-3.94025	8.14e-05	0.00288616		ENSG00000061337	LZTS1	1655.6	-0.731323	0.273103	-2.67783	0.00741017	0.301328
ENSG00000161203	AP2M1	13288.6	0.600349	0.18003	3.33472	0.00085385	0.0347388		ENSG00000146592.17	CREB5	255.035	-0.641903	0.162949	-3.93929	8.17e-05	0.00289227		ENSG00000257093	KIAA1147	1068.93	-0.410544	0.153407	-2.67617	0.00744693	0.301328
ENSG00000169764	UGP2	6086.68	0.978942	0.293845	3.33149	0.000863833	0.035081		ENSG00000132313.15	MRPL35	66.3513	0.663219	0.168393	3.93851	8.2e-05	0.00289622		ENSG00000156011	PSD3	2945.72	-0.717874	0.268427	-2.67437	0.00748695	0.301328
ENSG00000115648	MLPH	65.3764	2.44021	0.7327	3.33044	0.000867085	0.0351492		ENSG00000123609.10	NMI	125.296	0.667313	0.169555	3.93566	8.3e-05	0.00292528		ENSG00000253293	HOXA10	11.3234	1.84595	0.690047	2.67511	0.00747051	0.301328
ENSG00000160191	PDE9A	1134.95	-1.32432	0.397709	-3.32986	0.000868884	0.035156		ENSG00000118855.19	MFSD1	939.362	0.779164	0.198063	3.93391	8.36e-05	0.00294119		ENSG00000187555	USP7	3742.55	-0.159423	0.0595766	-2.67594	0.00745209	0.301328
ENSG00000273300	AC000068.9	17.5158	-1.53071	0.459759	-3.32938	0.000870401	0.035156		ENSG00000138326.20	RPS24	4774.05	0.647015	0.164608	3.93065	8.47e-05	0.00297577		ENSG00000179526	SHARPIN	603.855	0.230657	0.0862076	2.6756	0.00745963	0.301328
ENSG00000147082	CCNB3	20.263	1.57113	0.472407	3.3258	0.000881637	0.0355456		ENSG00000138835.22	RGS3	748.556	-0.542654	0.138116	-3.92896	8.53e-05	0.00298293		ENSG00000198113	TOR4A	63.4711	0.975971	0.365235	2.67217	0.00753617	0.301826
ENSG00000106617	PRKAG2	622.568	0.618717	0.186171	3.32339	0.000889308	0.0356591		ENSG00000185442.13	FAM174B	84.318	-0.507028	0.129029	-3.92957	8.51e-05	0.00298293		ENSG00000112335	SNX3	1222.66	0.260731	0.0976702	2.66951	0.0075963	0.303669
ENSG00000168062	BATF2	6.30763	2.5856	0.77823	3.32241	0.000892435	0.0356591		ENSG00000231389.7	HLA-DPA1	237.073	1.35771	0.345584	3.92873	8.54e-05	0.00298293		ENSG00000178409	BEND3	426.715	-0.257245	0.0964485	-2.66718	0.00764918	0.304511
ENSG00000181649	PHLDA2	63.782	2.20587	0.663864	3.32278	0.000891266	0.0356591		ENSG00000066336.11	SPI1	619.681	1.17463	0.299095	3.92728	8.59e-05	0.00298409		ENSG00000170579	DLGAP1	360.649	-0.439893	0.164925	-2.66723	0.00764795	0.304511
ENSG00000197932	F8A1	79.8205	1.09108	0.328393	3.32248	0.000892207	0.0356591		ENSG00000169359.16	SLC33A1	365.853	0.49901	0.127059	3.9274	8.59e-05	0.00298409		ENSG00000230269	RP1-40E16.9	73.4239	-0.896819	0.336302	-2.66671	0.00765986	0.304511
ENSG00000204071	TCEAL6	25.6413	2.43068	0.731511	3.32282	0.000891138	0.0356591		ENSG00000186834.3	HEXIM1	830.144	0.659456	0.167935	3.92686	8.61e-05	0.00298409		ENSG00000275684	NA	4.57308	2.5467	0.955323	2.6658	0.00768043	0.304766
ENSG00000103066	PLA2G15	920.985	0.741345	0.223222	3.32111	0.000896618	0.0356985		ENSG00000273749.5	NA	1952.49	0.707968	0.180281	3.92703	8.6e-05	0.00298409		ENSG00000180210	F2	14.1952	-1.42745	0.536583	-2.66026	0.00780801	0.305326
ENSG00000138448	ITGAV	36029.7	1.6762	0.50465	3.32151	0.000895319	0.0356985		ENSG00000133321.11	RARRES3	19.3092	1.47974	0.376943	3.92565	8.65e-05	0.0029937		ENSG00000196876	SCN8A	697.673	-0.308163	0.115797	-2.66124	0.00778544	0.305326
ENSG00000107968	MAP3K8	333.322	-1.04773	0.315558	-3.32024	0.000899402	0.0357456		ENSG00000166145.14	SPINT1	49.3843	0.949448	0.241894	3.92506	8.67e-05	0.0029955		ENSG00000228203	RNF144A-AS1	61.9367	-0.751999	0.283406	-2.65343	0.00796777	0.305326
ENSG00000273038	RP11-479G22.8	191.11	1.08767	0.328045	3.3156	0.00091448	0.0362803		ENSG00000142694.6	EVA1B	119.086	1.27378	0.324588	3.92429	8.7e-05	0.00299952		ENSG00000124151	NCOA3	2318.98	-0.359332	0.135209	-2.6576	0.00786985	0.305326
ENSG00000132274	TRIM22	5659.55	1.17879	0.355602	3.31492	0.00091668	0.0363031		ENSG00000109390.12	NDUFC1	266.3	0.60821	0.155035	3.92304	8.74e-05	0.00300458		ENSG00000146090	RASGEF1C	87.7019	-0.673794	0.254306	-2.64954	0.00806005	0.305326
ENSG00000186340	THBS2	29697	2.5266	0.762734	3.31256	0.000924478	0.0365472		ENSG00000261873.2	RP11-515E23.1	31.5555	-0.79809	0.203438	-3.92301	8.74e-05	0.00300458		ENSG00000047188	YTHDC2	1321.37	-0.218737	0.0821937	-2.66124	0.00778542	0.305326
ENSG00000163159	VPS72	2403.28	-0.545862	0.164932	-3.30963	0.00093421	0.0368016		ENSG00000106868.16	SUSD1	302.853	0.854377	0.217888	3.92117	8.81e-05	0.00300606		ENSG00000101425	BPI	5.2998	2.42644	0.912812	2.65821	0.00785574	0.305326
ENSG00000163710	PCOLCE2	159.037	1.4775	0.446377	3.30999	0.000932983	0.0368016		ENSG00000119844.15	AFTPH	1094.98	0.529647	0.13509	3.9207	8.83e-05	0.00300606		ENSG00000260532	LA16c-381G6.1	21.42	-0.953443	0.358762	-2.6576	0.00787003	0.305326
ENSG00000010030	ETV7	15.9348	2.1231	0.642149	3.30624	0.000945554	0.0370525		ENSG00000183317.17	EPHA10	39.4503	-1.17688	0.300071	-3.92202	8.78e-05	0.00300606		ENSG00000141293	SKAP1	203.555	-1.29675	0.489229	-2.65061	0.00803464	0.305326
ENSG00000118508	RAB32	934.671	2.04199	0.617506	3.30684	0.000943539	0.0370525		ENSG00000198752.11	CDC42BPB	426.947	-0.61679	0.157274	-3.92175	8.79e-05	0.00300606		ENSG00000174807	CD248	722.087	2.17937	0.821762	2.65206	0.00800012	0.305326
ENSG00000243225	RP11-7F17.1	15.781	2.6244	0.793733	3.3064	0.000945021	0.0370525		ENSG00000215021.8	PHB2	1205.23	0.889426	0.226835	3.92103	8.82e-05	0.00300606		ENSG00000101224	CDC25B	1197.58	-0.550308	0.20761	-2.65068	0.00803304	0.305326
ENSG00000110841	PPFIBP1	4281.28	1.04441	0.316073	3.30434	0.000952014	0.0372403		ENSG00000122026.10	RPL21	3749.04	0.632251	0.16132	3.91923	8.88e-05	0.00301905		ENSG00000150672	DLG2	488.957	-0.712402	0.267912	-2.65909	0.00783527	0.305326
ENSG00000188316	ENO4	158.505	-1.83676	0.556068	-3.30312	0.000956167	0.0373373		ENSG00000117461.15	PIK3R3	207.48	-0.704214	0.179717	-3.91847	8.91e-05	0.00302309		ENSG00000168542	COL3A1	52321.4	2.34488	0.885064	2.64939	0.00806366	0.305326
ENSG00000086991	NOX4	553.982	1.61654	0.490088	3.29847	0.000972128	0.0378154		ENSG00000213741.10	RPS29	1317.93	1.13559	0.289931	3.91677	8.97e-05	0.003039		ENSG00000100122	CRYBB1	4.77044	1.66009	0.624474	2.65838	0.0078517	0.305326
ENSG00000119614	VSX2	137.569	-2.36368	0.716683	-3.29808	0.000973489	0.0378154		ENSG00000143344.15	RGL1	2183.07	0.521779	0.133271	3.91518	9.03e-05	0.00305363		ENSG00000171132	PRKCE	550.382	-0.783371	0.294511	-2.6599	0.0078163	0.305326
ENSG00000135480	KRT7	28.3298	2.57829	0.78154	3.29898	0.000970355	0.0378154		ENSG00000094661.3	OR1I1	227.222	-0.476874	0.121826	-3.9144	9.06e-05	0.00305806		ENSG00000234362	AC104654.2	6.69714	3.85303	1.45102	2.65539	0.00792162	0.305326
ENSG00000229273	RP11-104G3.2	11.1903	-1.5642	0.474662	-3.29539	0.000982858	0.038113		ENSG00000166896.8	XRCC6BP1	17.5791	0.851687	0.217703	3.91215	9.15e-05	0.00308115		ENSG00000128699	ORMDL1	1165.61	0.255463	0.0963365	2.65178	0.00800687	0.305326
ENSG00000230838	AC093850.2	732.634	2.55691	0.776133	3.29442	0.000986253	0.0381784		ENSG00000079462.7	PAFAH1B3	129.185	0.659372	0.168619	3.91042	9.21e-05	0.0030978		ENSG00000162745	OLFML2B	145.018	0.383618	0.144766	2.64991	0.00805134	0.305326
ENSG00000257017	HP	7.91019	2.33107	0.707769	3.29354	0.000989329	0.0382312		ENSG00000282608.1	NA	668.717	1.47015	0.376198	3.90793	9.31e-05	0.00312431		ENSG00000204161	C10orf128	19.4642	-1.73386	0.65422	-2.65026	0.00804293	0.305326
ENSG00000106823	ECM2	332.49	2.1717	0.659898	3.29097	0.000998423	0.0383569		ENSG00000184110.14	EIF3C	4223.31	0.569032	0.145711	3.90521	9.41e-05	0.00314832		ENSG00000174231	PRPF8	8043.84	-0.179221	0.0673375	-2.66154	0.00777844	0.305326
ENSG00000107731	UNC5B	4875.1	1.7567	0.533806	3.2909	0.000998667	0.0383569		ENSG00000198356.11	ASNA1	479.246	0.44477	0.113888	3.90531	9.41e-05	0.00314832		ENSG00000236279	CLEC2L	18.0506	0.977855	0.368009	2.65715	0.00788042	0.305326
ENSG00000148057	IDNK	102.959	-0.974706	0.296134	-3.29144	0.000996771	0.0383569		ENSG00000042304.11	C2orf83	29.9299	-1.63816	0.419604	-3.90405	9.46e-05	0.00315236		ENSG00000178538	CA8	58.8849	-1.00299	0.377724	-2.65534	0.00792289	0.305326
ENSG00000166592	RRAD	49.5884	1.97477	0.60024	3.28997	0.00100199	0.0383569		ENSG00000186298.11	PPP1CC	1898.01	0.563965	0.144447	3.9043	9.45e-05	0.00315236		ENSG00000125510	OPRL1	180.438	-0.887758	0.333389	-2.66283	0.00774857	0.305326
ENSG00000171621	SPSB1	1339.99	2.25576	0.685701	3.28972	0.00100288	0.0383569		ENSG00000182180.14	MRPS16	130.209	0.672005	0.172265	3.901	9.58e-05	0.0031867		ENSG00000165970	SLC6A5	50.5949	-0.995877	0.375776	-2.65019	0.00804472	0.305326
ENSG00000196083	IL1RAP	2166.94	1.17662	0.357664	3.28974	0.00100278	0.0383569		ENSG00000151135.10	C12orf23	352.835	0.587962	0.15077	3.89973	9.63e-05	0.0031922		ENSG00000106034	CPED1	82.5456	3.06833	1.15582	2.65467	0.00793855	0.305326
ENSG00000167771	RCOR2	1416.22	-1.26879	0.385755	-3.28911	0.00100505	0.0383738		ENSG00000170632.14	ARMC10	441.453	0.459329	0.117784	3.89977	9.63e-05	0.0031922		ENSG00000166860	ZBTB39	964.515	-0.155568	0.0585621	-2.65646	0.00789659	0.305326
ENSG00000121454	LHX4	449.828	-2.3231	0.707243	-3.28474	0.00102078	0.0389082		ENSG00000139624.12	CERS5	569.076	-0.398925	0.102359	-3.8973	9.73e-05	0.0032173		ENSG00000137573	SULF1	1018	2.04817	0.773696	2.64725	0.00811496	0.306728
ENSG00000150347	ARID5B	5530.27	1.11862	0.341242	3.27807	0.00104518	0.0397704		ENSG00000197471.12	SPN	523.948	1.23085	0.315848	3.89698	9.74e-05	0.0032173		ENSG00000197415	VEPH1	18.9552	-0.999047	0.377496	-2.64651	0.00813279	0.306863
ENSG00000099954	CECR2	1380.71	-1.38518	0.422948	-3.27507	0.00105636	0.0401273		ENSG00000165506.14	DNAAF2	125.783	0.539235	0.1384	3.8962	9.77e-05	0.00322197		ENSG00000130201	EXOC3L2	6.61068	1.63801	0.61927	2.64506	0.00816754	0.306884
ENSG00000248211	TRPC7-AS1	11.1895	2.15205	0.657952	3.27083	0.00107232	0.0406643		ENSG00000110777.12	POU2AF1	81.7882	-1.12302	0.288339	-3.89478	9.83e-05	0.00323523		ENSG00000117713	ARID1A	6057.91	-0.261353	0.0988212	-2.64471	0.00817616	0.306884
ENSG00000009780	FAM76A	974.947	-0.879465	0.269068	-3.26856	0.00108098	0.0408974		ENSG00000170296.10	GABARAP	1989.09	0.517722	0.132966	3.89365	9.87e-05	0.00324465		ENSG00000230630	DNM3OS	97.6001	2.49471	0.942952	2.64564	0.00815357	0.306884
ENSG00000114656	KIAA1257	121.566	-1.62214	0.496332	-3.26826	0.00108213	0.0408974		ENSG00000158869.11	FCER1G	66.555	1.66304	0.427514	3.89002	0.000100236	0.00328787		ENSG00000147862	NFIB	75.3139	1.83486	0.694073	2.64361	0.00820273	0.307345
ENSG00000214676	RPL9P16	24.3105	1.99407	0.610335	3.26717	0.00108628	0.0409852		ENSG00000085276.18	MECOM	270.722	-1.40142	0.360364	-3.88891	0.000100694	0.00329228		ENSG00000165023	DIRAS2	2252.32	-0.76863	0.290925	-2.64202	0.00824126	0.308211
ENSG00000149633	KIAA1755	350.965	2.24118	0.686092	3.2666	0.00108849	0.0409992		ENSG00000158859.10	ADAMTS4	467.799	-1.58079	0.406492	-3.88885	0.00010072	0.00329228		ENSG00000151208	DLG5	2921.19	-0.320781	0.12144	-2.64148	0.00825449	0.308211
ENSG00000143409	FAM63A	786.478	-0.820454	0.251317	-3.26462	0.00109611	0.0412166		ENSG00000124251.11	TP53TG5	57.3005	-1.09943	0.282902	-3.88624	0.000101807	0.00332206		ENSG00000089916	GPATCH2L	1636.31	-0.269019	0.102037	-2.63649	0.00837678	0.312235
ENSG00000089250	NOS1	334.971	2.44792	0.750025	3.26378	0.00109936	0.0412694		ENSG00000101849.17	TBL1X	751.978	-0.460876	0.118656	-3.88415	0.000102689	0.00334503		ENSG00000164932	CTHRC1	76.7239	2.0087	0.763053	2.63245	0.00847725	0.314476
ENSG00000058085	LAMC2	76.0777	2.10531	0.645422	3.26191	0.00110663	0.0414727		ENSG00000104549.12	SQLE	119.606	-1.61957	0.41703	-3.88359	0.000102925	0.00334646		ENSG00000248636	RP11-768F21.1	5.17404	-1.96429	0.746389	-2.63172	0.00849539	0.314476
ENSG00000259924	RP11-16E23.4	28.4292	1.27119	0.389808	3.26108	0.00110988	0.0415249		ENSG00000197006.14	METTL9	476.983	0.571908	0.147277	3.88321	0.000103088	0.00334646		ENSG00000016864	GLT8D1	1045.41	0.187572	0.0712471	2.63269	0.00847104	0.314476
ENSG00000160161	CILP2	513.3	2.37848	0.729731	3.2594	0.00111649	0.0417023		ENSG00000100219.16	XBP1	1315.17	1.09599	0.282302	3.88234	0.000103457	0.00335265		ENSG00000267317	CTB-25B13.12	16.8698	1.03745	0.394142	2.63217	0.00848423	0.314476
ENSG00000258768	CTD-2292M16.8	95.3016	0.812295	0.249262	3.25881	0.00111882	0.0417195		ENSG00000119771.15	KLHL29	55.4709	-0.793247	0.204511	-3.87875	0.000104994	0.00339662		ENSG00000225213	RP11-197M22.2	9.67512	-1.05417	0.40075	-2.63049	0.0085261	0.31507
ENSG00000230415	RP5-902P8.10	51.6122	-1.00016	0.30712	-3.25659	0.00112759	0.0419766		ENSG00000261649.6	GOLGA6L7P	15.3628	-0.87485	0.225581	-3.87822	0.000105225	0.00339824		ENSG00000064545	TMEM161A	335.945	0.409013	0.155604	2.62855	0.00857509	0.316337
ENSG00000168032	ENTPD3	74.5064	1.32517	0.40746	3.25228	0.00114482	0.0425471		ENSG00000104408.9	EIF3E	2371.12	0.63009	0.16251	3.87722	0.000105655	0.00340628		ENSG00000106404	CLDN15	178.203	0.431894	0.164393	2.62721	0.00860889	0.31704
ENSG00000226928	RPS14P4	13.3188	2.22464	0.684264	3.25113	0.00114945	0.0426481		ENSG00000182287.14	AP1S2	1270.21	0.856147	0.22084	3.87678	0.000105847	0.00340663		ENSG00000094916	CBX5	8886.98	-0.28183	0.107486	-2.622	0.00874143	0.318833
ENSG00000147488	ST18	1367.59	-2.20667	0.679014	-3.24982	0.00115477	0.0427743		ENSG00000152049.6	KCNE4	731.366	0.883853	0.228062	3.8755	0.000106407	0.003413		ENSG00000109705	NKX3-2	30.3744	2.23252	0.851379	2.62224	0.0087353	0.318833
ENSG00000196226	HIST1H2BB	530.014	-2.59275	0.798832	-3.24567	0.00117174	0.0432595		ENSG00000166794.4	PPIB	1722.93	0.524258	0.135265	3.87579	0.000106278	0.003413		ENSG00000178568	ERBB4	147.385	-1.38618	0.528284	-2.62393	0.00869227	0.318833
ENSG00000267265	CTC-550B14.7	98.0529	1.15931	0.357152	3.24598	0.00117047	0.0432595		ENSG00000127526.15	SLC35E1	180.742	-0.826948	0.213428	-3.87461	0.000106795	0.00341963		ENSG00000156026	MCU	440.079	0.224093	0.0854287	2.62316	0.00871195	0.318833
ENSG00000093167	LRRFIP2	2684.14	0.44786	0.138131	3.24229	0.00118575	0.0436359		ENSG00000135956.8	TMEM127	1128.24	0.45554	0.117604	3.87351	0.000107277	0.00342924		ENSG00000075340	ADD2	3813.6	-0.456213	0.174007	-2.62181	0.00874652	0.318833
ENSG00000187783	TMEM72	10.7959	1.83825	0.566995	3.24209	0.00118656	0.0436359		ENSG00000118257.16	NRP2	1674.43	1.07021	0.276594	3.86925	0.000109171	0.0034604		ENSG00000114796	KLHL24	3128.8	-0.486659	0.185563	-2.62261	0.00872594	0.318833
ENSG00000266146	MIR5190	19.74	1.81642	0.560314	3.24179	0.0011878	0.0436359		ENSG00000150656.15	CNDP1	1328.35	-0.860725	0.222446	-3.86937	0.000109117	0.0034604		ENSG00000118194	TNNT2	66.5663	2.24175	0.855369	2.6208	0.00877239	0.319235
ENSG00000080493	SLC4A4	3378	-1.64245	0.506794	-3.24086	0.00119168	0.0437066		ENSG00000173320.12	STOX2	89.417	-0.63592	0.164341	-3.86953	0.000109047	0.0034604		ENSG00000004776	HSPB6	4.57903	1.78836	0.683066	2.61813	0.00884134	0.319581
ENSG00000140876	NUDT7	96.3048	-1.20481	0.372207	-3.23693	0.00120823	0.0442412		ENSG00000196531.10	NACA	3240.82	0.437104	0.112951	3.86986	0.0001089	0.0034604		ENSG00000162873	KLHDC8A	1792.5	-0.788448	0.301084	-2.6187	0.0088266	0.319581
ENSG00000243587	C6orf183	124.612	-1.39213	0.430194	-3.23605	0.00121196	0.0443051		ENSG00000256525.7	POLG2	93.7894	-0.539691	0.139443	-3.87034	0.000108683	0.0034604		ENSG00000143032	BARHL2	4.80877	-3.62207	1.38269	-2.61959	0.00880357	0.319581
ENSG00000147255	IGSF1	415.004	-1.27145	0.392985	-3.23536	0.00121488	0.0443391		ENSG00000115317.11	HTRA2	274.256	0.433619	0.112123	3.86736	0.000110019	0.00347855		ENSG00000198216	CACNA1E	386.193	-0.872928	0.333366	-2.61852	0.00883111	0.319581
ENSG00000124225	PMEPA1	9396.4	1.39425	0.43129	3.23274	0.00122611	0.044676		ENSG00000147677.11	EIF3H	1750.66	0.496617	0.128419	3.86715	0.000110113	0.00347855		ENSG00000225110	LL0XNC01-16G2.1	9.45561	-2.69342	1.03046	-2.6138	0.00895425	0.322578
ENSG00000251348	HSPD1P11	146.706	1.24054	0.384085	3.22985	0.00123857	0.0450565		ENSG00000143183.16	TMCO1	1096.23	0.523587	0.135481	3.86464	0.000111253	0.00350865		ENSG00000143867	OSR1	33.9697	2.60186	0.995358	2.614	0.00894895	0.322578
ENSG00000225156	AC012354.6	33.5437	-2.56599	0.794915	-3.228	0.00124659	0.0452744		ENSG00000152147.11	GEMIN6	32.2383	0.801617	0.2075	3.86322	0.000111904	0.00352331		ENSG00000143028	SYPL2	6.43252	2.215	0.847737	2.61284	0.00897944	0.322602
ENSG00000226380	MIR29A	158.836	1.42954	0.442937	3.22741	0.00124919	0.0452951		ENSG00000121966.6	CXCR4	2319.09	1.63736	0.424047	3.86126	0.000112803	0.00354566		ENSG00000138735	PDE5A	216.394	1.31115	0.501849	2.61263	0.00898492	0.322602
ENSG00000164403	SHROOM1	97.7083	1.23966	0.384411	3.22484	0.00126045	0.0456295		ENSG00000134910.13	STT3A	1380.02	0.38545	0.0998768	3.85926	0.000113733	0.003563		ENSG00000007402	CACNA2D2	742.223	-0.546501	0.209337	-2.61063	0.00903763	0.322892
ENSG00000169756	LIMS1	9334.65	1.7452	0.541472	3.22306	0.00126827	0.0457677		ENSG00000197208.6	SLC22A4	17.4943	-1.32126	0.342355	-3.85933	0.0001137	0.003563		ENSG00000138669	PRKG2	54.7529	0.83384	0.319404	2.61061	0.00903803	0.322892
ENSG00000226965	AC003088.1	10.2027	1.71159	0.531123	3.22258	0.00127041	0.0457677		ENSG00000182993.4	C12orf60	210.574	-0.348879	0.0905099	-3.8546	0.000115921	0.00362551		ENSG00000134369	NAV1	4830.57	-0.4362	0.167044	-2.61128	0.0090203	0.322892
ENSG00000242242	PVRL3-AS1	639.569	2.00878	0.623302	3.2228	0.00126944	0.0457677		ENSG00000105278.11	ZFR2	29.5307	-0.907277	0.235458	-3.85325	0.00011656	0.00363944		ENSG00000127578	WFIKKN1	933.055	-0.591759	0.226893	-2.6081	0.00910467	0.324733
ENSG00000108551	RASD1	342.983	-1.93488	0.600635	-3.22139	0.00127573	0.0458851		ENSG00000115840.14	SLC25A12	175.204	-0.515933	0.134009	-3.84999	0.000118123	0.00366396		ENSG00000196557	CACNA1H	3926.62	-0.473016	0.181512	-2.60597	0.00916138	0.326215
ENSG00000113140	SPARC	172166	1.90395	0.591371	3.21955	0.00128391	0.0461052		ENSG00000176054.6	RPL23P2	12.6866	-1.0598	0.275198	-3.85104	0.000117619	0.00366396		ENSG00000165092	ALDH1A1	8.90478	2.79065	1.07132	2.60486	0.00919108	0.326673
ENSG00000136830	FAM129B	4336.42	1.34116	0.416641	3.21897	0.0012865	0.0461096		ENSG00000183734.4	ASCL2	32.1307	1.97725	0.513541	3.85022	0.000118011	0.00366396		ENSG00000164188	RANBP3L	3.22337	2.81629	1.08161	2.60379	0.0092198	0.326673
ENSG00000166822	TMEM170A	2271.34	-0.939435	0.292148	-3.21562	0.00130165	0.0463507		ENSG00000214855.9	APOC1P1	16.9366	1.42086	0.369029	3.85027	0.000117986	0.00366396		ENSG00000269425	AC007292.7	14.2048	-0.74685	0.286776	-2.6043	0.00920624	0.326673
ENSG00000188522	FAM83G	261.898	2.21906	0.690457	3.21391	0.00130942	0.0463507		ENSG00000196976.7	LAGE3	141.417	0.68373	0.177746	3.84666	0.00011974	0.00370799		ENSG00000129968	ABHD17A	1309.82	0.365649	0.14052	2.60211	0.00926509	0.327737
ENSG00000233670	PIRT	46.1372	-2.11129	0.656698	-3.21501	0.00130441	0.0463507		ENSG00000125388.20	GRK4	314.152	-0.472079	0.122747	-3.84595	0.000120085	0.00371257		ENSG00000125878	TCF15	33.2302	-1.07385	0.412817	-2.60128	0.00928772	0.327998
ENSG00000251363	RP11-129M6.1	47.1414	-2.07321	0.645049	-3.21403	0.00130884	0.0463507		ENSG00000134851.13	TMEM165	2979.91	-0.922889	0.239995	-3.84546	0.000120328	0.00371399		ENSG00000061455	PRDM6	17.9776	1.59957	0.615307	2.59963	0.00933238	0.329035
ENSG00000256742	RP13-941N14.1	35.6234	-1.0384	0.323078	-3.21409	0.00130858	0.0463507		ENSG00000084090.13	STARD7	4072.75	0.577799	0.150337	3.84337	0.000121359	0.00373967		ENSG00000263874	LINC00672	73.7799	0.48003	0.184722	2.59866	0.00935873	0.329424
ENSG00000204347	BTBD17	293.053	-1.99995	0.62251	-3.21272	0.00131486	0.0464694		ENSG00000160781.17	PAQR6	11077.7	-1.11195	0.289346	-3.84296	0.000121558	0.0037397		ENSG00000010818	HIVEP2	970.214	-0.223908	0.0862092	-2.59727	0.00939687	0.330226
ENSG00000154227	CERS3	11.5694	-2.26411	0.70505	-3.21128	0.00132146	0.0465554		ENSG00000143164.15	DCAF6	1070.89	0.492536	0.128269	3.83987	0.0001231	0.00378097		ENSG00000139055	ERP27	4.41611	2.71583	1.04636	2.59551	0.00944503	0.330837
ENSG00000236290	EEF1GP7	7.78375	-1.77956	0.554133	-3.21143	0.00132077	0.0465554		ENSG00000074842.7	C19orf10	317.174	0.588793	0.15336	3.83929	0.000123393	0.00378377		ENSG00000135218	CD36	24.5791	1.30677	0.503408	2.59585	0.00943578	0.330837
ENSG00000102452	NALCN	1449.56	1.93029	0.601469	3.2093	0.00133059	0.0468032		ENSG00000085465.12	OVGP1	89.9382	-1.21303	0.31606	-3.83799	0.000124047	0.00379766		ENSG00000152495	CAMK4	355.76	-0.415221	0.160219	-2.59158	0.00955364	0.334098
ENSG00000090932	DLL3	502.474	-1.36656	0.425974	-3.20809	0.00133621	0.0469269		ENSG00000109270.13	LAMTOR3	136.749	0.967847	0.252397	3.83462	0.000125759	0.0038376		ENSG00000103647	CORO2B	1522.84	-0.56715	0.219176	-2.58765	0.00966325	0.334166
ENSG00000117425	PTCH2	316.348	-1.51467	0.472374	-3.2065	0.00134359	0.046988		ENSG00000197119.13	SLC25A29	3120.8	-0.814774	0.212468	-3.83482	0.000125658	0.0038376		ENSG00000138622	HCN4	676.162	-0.479014	0.185075	-2.58821	0.00964763	0.334166
ENSG00000228495	LINC01013	73.3102	2.18706	0.68191	3.20726	0.00134007	0.046988		ENSG00000100348.10	TXN2	257.41	0.56488	0.147362	3.83327	0.000126451	0.00385016		ENSG00000145888	GLRA1	158.145	-0.613777	0.237164	-2.58798	0.00965398	0.334166
ENSG00000266946	MRPL37P1	51.6936	1.72874	0.539159	3.20636	0.00134426	0.046988		ENSG00000107566.14	ERLIN1	105.624	0.571021	0.148974	3.83302	0.00012658	0.00385016		ENSG00000109685	WHSC1	5424.86	-0.27587	0.106612	-2.58761	0.00966435	0.334166
ENSG00000113916	BCL6	2289.76	1.29738	0.404763	3.20527	0.00134935	0.0470188		ENSG00000127184.13	COX7C	154.772	0.712293	0.18598	3.82995	0.000128167	0.00389215		ENSG00000107562	CXCL12	377.503	1.78872	0.690993	2.58862	0.00963607	0.334166
ENSG00000225213	RP11-197M22.2	27.8673	1.34905	0.420849	3.20554	0.00134811	0.0470188		ENSG00000260644.6	HERC2P5	134.391	-1.0507	0.274411	-3.82894	0.000128694	0.00390186		ENSG00000159403	C1R	51.3603	2.03443	0.785935	2.58855	0.00963818	0.334166
ENSG00000174343	CHRNA9	39.2767	1.80737	0.564136	3.20379	0.00135631	0.0471143		ENSG00000130165.10	ELOF1	306.352	0.396537	0.103588	3.82802	0.000129179	0.00391028		ENSG00000198744	RP5-857K21.11	69.6274	0.904521	0.349209	2.5902	0.00959205	0.334166
ENSG00000155465	SLC7A7	112.649	2.281	0.712167	3.2029	0.00136051	0.047187		ENSG00000111962.8	UST	304.082	1.55027	0.405167	3.82624	0.000130113	0.00393221		ENSG00000154309	DISP1	237.923	0.627232	0.242509	2.58643	0.00969767	0.334243
ENSG00000144031	ANKRD53	17.2397	-1.45951	0.455794	-3.20211	0.00136423	0.0472424		ENSG00000143363.17	PRUNE	147.042	0.794261	0.207674	3.82455	0.000131013	0.00395308		ENSG00000114354	TFG	2017.47	0.211463	0.0817544	2.58657	0.00969364	0.334243
ENSG00000245904	RP11-796E2.4	44.5636	-1.49167	0.466132	-3.20011	0.00137377	0.0474994		ENSG00000114491.14	UMPS	155.566	0.424325	0.111003	3.82263	0.000132036	0.00397754		ENSG00000112183	RBM24	176.316	-0.800614	0.309824	-2.58409	0.00976356	0.335439
ENSG00000135406	PRPH	970.543	1.72284	0.538564	3.19896	0.00137924	0.0476147		ENSG00000260628.5	RP11-1166P10.1	64.2444	-1.09836	0.2874	-3.82173	0.00013252	0.00398577		ENSG00000000005	TNMD	27.7794	2.23422	0.864517	2.58435	0.00975617	0.335439
ENSG00000147145	LPAR4	508.658	-1.39315	0.435648	-3.19788	0.00138441	0.0477194		ENSG00000072210.18	ALDH3A2	1854.36	0.509835	0.133488	3.81935	0.000133806	0.00401164		ENSG00000225783	MIAT	10223.8	-0.614947	0.23805	-2.58327	0.009787	0.335708
ENSG00000147231	CXorf57	763.824	-1.67547	0.525139	-3.19052	0.00142015	0.0488007		ENSG00000134072.11	CAMK1	32.391	1.04965	0.27482	3.81941	0.000133772	0.00401164		ENSG00000104899	AMH	546.365	1.09304	0.423313	2.58211	0.00981994	0.336302
ENSG00000179029	TMEM107	577.48	-0.739691	0.231839	-3.19053	0.0014201	0.0488007		ENSG00000131495.8	NDUFA2	413.47	0.325975	0.0854132	3.81645	0.000135384	0.00405248		ENSG00000103404	USP31	462.689	-0.298307	0.115576	-2.58105	0.00985005	0.33652
ENSG00000260996	RP13-122B23.8	6.09503	-2.44909	0.767891	-3.18937	0.00142582	0.0488696		ENSG00000177697.19	CD151	713.036	0.796596	0.208818	3.81479	0.000136298	0.00407335		ENSG00000053108	FSTL4	872.76	-0.847623	0.32857	-2.57974	0.00988759	0.33652
ENSG00000262061	RP11-1260E13.4	5.94252	2.48811	0.780161	3.18923	0.00142653	0.0488696		ENSG00000185043.11	CIB1	499.641	0.577327	0.151414	3.8129	0.000137347	0.0040982		ENSG00000167895	TMC8	11.7579	1.34561	0.521573	2.5799	0.00988287	0.33652
ENSG00000135821	GLUL	9382.22	-0.788918	0.247441	-3.18831	0.00143105	0.0489494		ENSG00000177103.14	DSCAML1	1157.39	-0.873634	0.229273	-3.81046	0.000138711	0.00413235		ENSG00000163527	STT3B	3820.83	0.316846	0.122823	2.57969	0.0098889	0.33652
ENSG00000236819	AC087393.1	42.7741	-2.12469	0.666599	-3.18736	0.00143577	0.0490356		ENSG00000071994.10	PDCD2	476.314	0.280444	0.0736362	3.80851	0.000139809	0.0041454		ENSG00000204091	TDRG1	35.6872	-1.15726	0.44929	-2.57576	0.0100021	0.337093
ENSG00000147408	CSGALNACT1	800.707	1.25721	0.394635	3.18576	0.00144374	0.0492327		ENSG00000183648.10	NDUFB1	288.82	0.732643	0.192355	3.80881	0.000139639	0.0041454		ENSG00000012171	SEMA3B	443.091	1.02071	0.396681	2.57313	0.0100782	0.337093
ENSG00000176692	FOXC2	21.3196	2.1696	0.681248	3.18474	0.00144885	0.0493314		ENSG00000249978.1	TRGV7	7.05482	2.04688	0.537415	3.80874	0.000139676	0.0041454		ENSG00000277105	NA	20.3021	1.12442	0.436914	2.57354	0.0100664	0.337093
ENSG00000261550	RP11-467J12.4	7.96629	2.28635	0.71857	3.1818	0.00146362	0.0497587		ENSG00000180917.17	CMTR2	412.233	0.515982	0.135532	3.80708	0.000140618	0.00416284		ENSG00000165731	RET	947.051	-1.28563	0.499858	-2.57198	0.0101117	0.337093
ENSG00000111859	NEDD9	5784.47	1.62921	0.512336	3.17996	0.00147297	0.04992		ENSG00000196335.13	STK31	96.01	-0.669882	0.176017	-3.80579	0.000141353	0.004178		ENSG00000122042	UBL3	2020.14	-0.432675	0.168153	-2.5731	0.0100793	0.337093
ENSG00000130429	ARPC1B	743.068	1.79523	0.56498	3.17751	0.00148546	0.04992		ENSG00000068383.19	INPP5A	183.092	-1.20421	0.316618	-3.80335	0.000142753	0.00419961		ENSG00000123454	DBH	168.324	-0.81573	0.317041	-2.57294	0.0100838	0.337093
ENSG00000133115	STOML3	128.138	-2.30332	0.724756	-3.17807	0.00148261	0.04992		ENSG00000073584.20	SMARCE1	1324.1	0.435196	0.114414	3.8037	0.000142551	0.00419961		ENSG00000204049	AL391421.1	3.89835	-2.63662	1.02354	-2.57599	0.00999536	0.337093
ENSG00000171094	ALK	1643.92	1.5089	0.474783	3.17808	0.00148256	0.04992		ENSG00000101574.15	METTL4	175.233	0.679188	0.178541	3.80409	0.000142324	0.00419961		ENSG00000270182	RP1-170O19.21	27.2854	1.84504	0.717234	2.57243	0.0100986	0.337093
ENSG00000175482	POLD4	107.907	1.29774	0.408396	3.17764	0.0014848	0.04992		ENSG00000012223.12	LTF	719.075	2.84824	0.748993	3.80276	0.000143094	0.00420308		ENSG00000163285	GABRG1	2.63457	-2.65653	1.03119	-2.57617	0.00999014	0.337093
ENSG00000204388	HSPA1B	1282.79	-0.730622	0.22983	-3.17897	0.00147801	0.04992		ENSG00000167088.11	SNRPD1	34.8396	1.47387	0.387905	3.79958	0.000144943	0.00425075		ENSG00000146555	SDK1	1554.88	-0.720717	0.279634	-2.57736	0.00995594	0.337093
ENSG00000224294	RP3-326I13.1	12.4711	1.96746	0.618627	3.18037	0.00147085	0.04992		ENSG00000273036.3	RP11-392E22.12	79.0636	-1.32342	0.348435	-3.79817	0.000145767	0.00426828		ENSG00000198759	EGFL6	13.975	1.49623	0.580789	2.57621	0.00998908	0.337093
ENSG00000261438	RP11-399O19.9	52.036	1.50881	0.474862	3.17736	0.00148625	0.04992		ENSG00000076604.15	TRAF4	128.531	-0.943478	0.24846	-3.7973	0.000146279	0.0042766		ENSG00000140563	MCTP2	7.67643	2.4938	0.969773	2.57153	0.0101252	0.337093
ENSG00000225828	FAM229A	350.125	-0.84396	0.265678	-3.17662	0.00149002	0.0499716		ENSG00000089916.17	GPATCH2L	2632.19	0.263088	0.0693606	3.79305	0.00014881	0.0043314		ENSG00000108958	AC016292.3	8.70719	-1.02934	0.400093	-2.57274	0.0100897	0.337093
ENSG00000245532	NEAT1	23518.7	1.40985	0.444641	3.17077	0.00152034	0.0509118		ENSG00000127412.6	TRPV5	84.4223	-0.972016	0.256266	-3.79299	0.000148843	0.0043314		ENSG00000172732	MUS81	915.19	0.251929	0.0977527	2.57721	0.00996011	0.337093
ENSG00000072786	STK10	1397.61	1.20059	0.378751	3.16987	0.00152507	0.0509941		ENSG00000164631.19	ZNF12	164.775	-0.689027	0.181627	-3.79363	0.000148459	0.0043314		ENSG00000162600	OMA1	61.2159	0.565373	0.219931	2.57068	0.01015	0.337396
ENSG00000105223	PLD3	15970.7	1.04789	0.330775	3.16798	0.001535	0.0511728		ENSG00000051620.11	HEBP2	94.3206	1.01805	0.268544	3.79099	0.000150049	0.00435303		ENSG00000088766	CRLS1	566.198	0.557718	0.217223	2.56749	0.0102437	0.337972
ENSG00000269054	CTD-2619J13.3	45.6584	-1.07796	0.340255	-3.16809	0.00153441	0.0511728		ENSG00000182810.6	DDX28	82.2329	0.701861	0.185126	3.79127	0.00014988	0.00435303		ENSG00000074657	ZNF532	4842.16	-0.201741	0.0785447	-2.56849	0.0102144	0.337972
ENSG00000154479	CCDC173	109.562	-1.42164	0.448991	-3.16629	0.00154399	0.0513192		ENSG00000140859.16	KIFC3	577.644	-0.5902	0.155783	-3.7886	0.000151496	0.0043815		ENSG00000175886	RPL7AP66	9.24547	1.01462	0.395327	2.56654	0.0102718	0.337972
ENSG00000266289	RP11-1C8.6	21.2882	1.48954	0.470384	3.16664	0.00154209	0.0513192		ENSG00000241343.9	RPL36A	1452.02	0.689328	0.181946	3.78865	0.000151468	0.0043815		ENSG00000031698	SARS	6623.37	-0.292728	0.114087	-2.56583	0.010293	0.337972
ENSG00000069974	RAB27A	407.29	1.12448	0.355228	3.16553	0.00154801	0.0513766		ENSG00000258083.2	OR9A4	9.2753	1.52002	0.401369	3.78709	0.000152421	0.00440151		ENSG00000181481	RNF135	18.6889	1.91692	0.746991	2.56619	0.0102824	0.337972
ENSG00000256717	AP000797.3	13.4999	2.34114	0.74003	3.16358	0.00155841	0.0516449		ENSG00000092841.18	MYL6	3373.31	0.611957	0.161628	3.7862	0.000152971	0.00441064		ENSG00000273554	NA	8.93906	2.51228	0.977896	2.56907	0.0101973	0.337972
ENSG00000237187	NR2F1-AS1	973.59	-0.575846	0.182055	-3.16303	0.00156137	0.0516664		ENSG00000162244.11	RPL29	2922.96	0.821121	0.216975	3.78441	0.000154077	0.00443571		ENSG00000185246	PRPF39	1209.02	0.237898	0.0927131	2.56596	0.0102891	0.337972
ENSG00000115844	DLX2	506.918	-2.37498	0.752853	-3.15464	0.00160697	0.0529401		ENSG00000116221.15	MRPL37	440.128	0.366498	0.0968799	3.78301	0.000154941	0.00445254		ENSG00000092931	MFSD11	341.998	0.299697	0.116802	2.56584	0.0102925	0.337972
ENSG00000163884	KLF15	258.404	-1.53113	0.485337	-3.15477	0.00160623	0.0529401		ENSG00000239763.2	AC009120.3	40.9128	-0.860473	0.227476	-3.7827	0.000155134	0.00445254		ENSG00000168140	VASN	614.252	1.8106	0.705992	2.56462	0.0103288	0.338629
ENSG00000223361	FTH1P10	11.4513	1.56069	0.494977	3.15306	0.00161571	0.0531496		ENSG00000102034.16	ELF4	206.379	0.997733	0.263819	3.78188	0.000155648	0.0044605		ENSG00000169116	PARM1	308.501	1.78178	0.695019	2.56365	0.0103579	0.339068
ENSG00000133124	IRS4	101.842	-2.05474	0.651918	-3.15184	0.00162244	0.0532366		ENSG00000182836.10	PLCXD3	392.22	1.81159	0.479125	3.78104	0.000156177	0.00446886		ENSG00000106484	MEST	4335.13	1.58973	0.620421	2.56235	0.0103968	0.339323
ENSG00000140564	FURIN	1797.84	1.16158	0.36858	3.1515	0.00162437	0.0532366		ENSG00000110042.8	DTX4	227.521	-1.2574	0.332666	-3.77976	0.000156982	0.00447826		ENSG00000164050	PLXNB1	3872.31	-0.23754	0.0927046	-2.56233	0.0103973	0.339323
ENSG00000147526	TACC1	5487.57	0.721025	0.228803	3.15129	0.00162551	0.0532366		ENSG00000213654.10	GPSM3	14.9659	1.23321	0.326263	3.77979	0.000156961	0.00447826		ENSG00000152465	NMT2	764.892	0.264613	0.103373	2.55978	0.0104738	0.341106
ENSG00000117054	ACADM	2949.64	-0.635666	0.201949	-3.14765	0.00164588	0.0538131		ENSG00000140577.16	CRTC3	1556.81	-0.353115	0.0934331	-3.77934	0.000157244	0.00447897		ENSG00000140307	GTF2A2	998.614	0.251681	0.0983339	2.55946	0.0104836	0.341106
ENSG00000129116	PALLD	20410	1.51452	0.481244	3.14709	0.00164907	0.0538131		ENSG00000198203.10	SULT1C2	188.402	0.850479	0.225108	3.77808	0.000158039	0.0044948		ENSG00000171634	BPTF	3409.43	-0.17232	0.0673915	-2.557	0.0105579	0.342771
ENSG00000140057	AK7	345.914	-2.33044	0.740662	-3.14643	0.00165275	0.0538131		ENSG00000069696.6	DRD4	8.25293	-1.70737	0.451986	-3.7775	0.000158413	0.00449864		ENSG00000253626	EIF5AL1	17.8483	0.749172	0.293021	2.55671	0.0105667	0.342771
ENSG00000224389	C4B	233.961	-2.00859	0.63829	-3.14684	0.00165046	0.0538131		ENSG00000140153.17	WDR20	764.067	-0.539502	0.142882	-3.77587	0.000159449	0.00452123		ENSG00000149243	KLHL35	618.723	-1.03143	0.404011	-2.55298	0.0106804	0.344915
ENSG00000120708	TGFBI	19510.5	2.24664	0.71456	3.14409	0.00166604	0.0540041		ENSG00000134882.15	UBAC2	679.404	0.301238	0.0797887	3.77545	0.000159718	0.00452207		ENSG00000128594	LRRC4	713.766	-0.365767	0.143227	-2.55376	0.0106568	0.344915
ENSG00000160352	ZNF714	2230.57	-0.8634	0.274591	-3.14431	0.00166476	0.0540041		ENSG00000120885.21	CLU	98421.5	0.835787	0.221445	3.77425	0.00016049	0.00452352		ENSG00000198863	RUNDC1	660.366	-0.199125	0.0779974	-2.55297	0.0106809	0.344915
ENSG00000168497	SDPR	58.2451	2.14769	0.683175	3.1437	0.00166829	0.0540041		ENSG00000150991.15	UBC	3255.54	1.15106	0.30494	3.77472	0.000160189	0.00452352		ENSG00000139132	FGD4	1001.32	-0.72181	0.282907	-2.55141	0.0107289	0.345948
ENSG00000254349	RP11-758M4.1	27.212	-2.06319	0.65623	-3.14401	0.0016665	0.0540041		ENSG00000169299.14	PGM2	95.3869	1.04379	0.276554	3.77427	0.000160476	0.00452352		ENSG00000253405	EVX1-AS	5.67662	-3.51191	1.3771	-2.55022	0.0107655	0.346606
ENSG00000103335	PIEZO1	3589.81	2.02184	0.643438	3.14225	0.00167657	0.0541615		ENSG00000114779.19	ABHD14B	266.366	0.65935	0.174746	3.77318	0.000161179	0.00453615		ENSG00000196549	MME	563.084	2.15825	0.846765	2.54882	0.0108089	0.347483
ENSG00000151240	DIP2C	8079.72	0.59698	0.19	3.142	0.001678	0.0541615		ENSG00000085514.16	PILRA	61.6277	0.966865	0.256479	3.76977	0.000163399	0.00458085		ENSG00000143977	SNRPG	871.905	0.285977	0.112335	2.54575	0.0109044	0.34862
ENSG00000182919	C11orf54	1549.06	-0.677227	0.215704	-3.13961	0.00169172	0.0545254		ENSG00000089006.16	SNX5	1767.07	0.496945	0.131819	3.7699	0.000163314	0.00458085		ENSG00000277734	NA	6.54804	2.54655	1.00038	2.5456	0.0109091	0.34862
ENSG00000162344	FGF19	16.8381	-2.21665	0.707221	-3.13431	0.0017226	0.055441		ENSG00000174130.12	TLR6	423.033	1.16498	0.309046	3.76962	0.000163498	0.00458085		ENSG00000248576	RP11-834C11.8	15.0292	-1.03698	0.407273	-2.54614	0.0108921	0.34862
ENSG00000197385	ZNF860	57.6207	1.75696	0.560867	3.13258	0.00173277	0.0556879		ENSG00000171729.14	TMEM51	95.4174	1.65423	0.438987	3.76829	0.000164372	0.0045985		ENSG00000134333	LDHA	1671.74	0.580011	0.227759	2.5466	0.0108777	0.34862
ENSG00000157106	SMG1	12497.6	0.494164	0.157816	3.13127	0.0017405	0.0556961		ENSG00000125971.16	DYNLRB1	1095.35	0.442297	0.117392	3.76769	0.000164765	0.00460266		ENSG00000130338	TULP4	1719.1	-0.326465	0.128309	-2.54437	0.0109476	0.349332
ENSG00000175556	LONRF3	75.4963	1.3691	0.437181	3.13167	0.00173817	0.0556961		ENSG00000103175.11	WFDC1	156.797	-0.627632	0.166659	-3.76597	0.000165901	0.00461325		ENSG00000109738	GLRB	233.038	0.643104	0.252867	2.54325	0.0109826	0.34993
ENSG00000271020	RP11-10C24.1	51.4351	1.37407	0.438721	3.132	0.00173621	0.0556961		ENSG00000149547.15	EI24	210.08	-0.419018	0.111285	-3.76527	0.000166369	0.00461325		ENSG00000146858	ZC3HAV1L	24.656	1.96941	0.775486	2.53958	0.0110987	0.352584
ENSG00000198203	SULT1C2	28.7083	1.86722	0.596614	3.1297	0.00174983	0.0559144		ENSG00000167083.7	GNGT2	30.0621	1.26166	0.335068	3.76537	0.000166301	0.00461325		ENSG00000107821	KAZALD1	39.646	1.05726	0.416241	2.54002	0.0110845	0.352584
ENSG00000157856	DRC1	230.135	-2.06125	0.659067	-3.12753	0.00176282	0.0561687		ENSG00000169764.15	UGP2	1631.93	0.573447	0.152256	3.76634	0.00016566	0.00461325		ENSG00000162639	HENMT1	33.0706	0.809082	0.318791	2.53797	0.0111496	0.353159
ENSG00000087053	MTMR2	3863	0.619347	0.19817	3.12532	0.00177609	0.0561809		ENSG00000180354.16	MTURN	3262.86	-0.685899	0.182158	-3.7654	0.000166283	0.00461325		ENSG00000112562	SMOC2	140.334	1.69404	0.667368	2.53839	0.0111365	0.353159
ENSG00000129667	RHBDF2	61.3135	1.97834	0.633075	3.12496	0.00177829	0.0561809		ENSG00000253309.6	SERPINE3	17.9378	-2.26932	0.602777	-3.76478	0.000166696	0.00461552		ENSG00000180257	ZNF816	117.616	-0.463005	0.182542	-2.53643	0.0111988	0.354197
ENSG00000132357	CARD6	15.88	1.83852	0.588226	3.12553	0.00177485	0.0561809		ENSG00000143337.18	TOR1AIP1	1878.65	0.453418	0.120475	3.76359	0.000167493	0.004624		ENSG00000112164	GLP1R	59.5004	-1.64674	0.64971	-2.53458	0.0112581	0.355549
ENSG00000139155	SLCO1C1	513.383	-2.1055	0.673685	-3.12534	0.00177598	0.0561809		ENSG00000257743.8	RP11-1220K2.2	14.4785	1.47799	0.392689	3.76378	0.000167363	0.004624		ENSG00000257800	FNBP1P1	35.9076	-0.539597	0.213096	-2.53218	0.0113357	0.355687
ENSG00000167646	DNAAF3	87.9298	-1.89274	0.605324	-3.12683	0.00176703	0.0561809		ENSG00000005059.16	CCDC109B	50.4303	0.936659	0.249055	3.76085	0.000169335	0.00466438		ENSG00000126767	ELK1	474.434	0.220523	0.0870298	2.53388	0.0112807	0.355687
ENSG00000214517	PPME1	3207.67	0.68621	0.219535	3.12574	0.00177361	0.0561809		ENSG00000169567.11	HINT1	984.236	0.519106	0.138035	3.76068	0.000169451	0.00466438		ENSG00000204241	RP11-713P17.3	22.3032	-0.97273	0.383983	-2.53326	0.0113006	0.355687
ENSG00000266995	RP11-703I16.3	8.22527	2.423	0.77564	3.12387	0.00178488	0.0563094		ENSG00000274322.1	NA	19.3883	-1.07981	0.287198	-3.75982	0.000170036	0.00467364		ENSG00000139726	DENR	1820.58	0.174441	0.0688734	2.53278	0.0113162	0.355687
ENSG00000114654	EFCC1	174.253	-2.10662	0.67468	-3.1224	0.00179384	0.0564916		ENSG00000064419.13	TNPO3	1273.01	0.391922	0.104304	3.75749	0.000171629	0.00468857		ENSG00000184497	TMEM255B	34.9874	-0.591703	0.233701	-2.53188	0.0113452	0.355687
ENSG00000181965	NEUROG1	25.0117	-2.43053	0.778494	-3.12209	0.00179571	0.0564916		ENSG00000118322.14	ATP10B	866.053	-0.849161	0.225973	-3.7578	0.000171414	0.00468857		ENSG00000102755	FLT1	28.047	1.72706	0.682325	2.53114	0.0113694	0.355927
ENSG00000170322	NFRKB	2359.66	-0.384713	0.123254	-3.1213	0.00180054	0.0565637		ENSG00000179532.12	DNHD1	1095.43	-0.662271	0.176267	-3.7572	0.000171824	0.00468857		ENSG00000141696	LEPREL4	591.54	0.726501	0.287089	2.53058	0.0113875	0.355975
ENSG00000232110	RP11-149I23.3	20.9626	1.59264	0.510528	3.11959	0.00181105	0.0568141		ENSG00000180891.13	CUEDC1	389.014	-0.902676	0.240212	-3.75783	0.000171394	0.00468857		ENSG00000132688	NES	28809.5	-0.441249	0.174477	-2.52897	0.0114396	0.357086
ENSG00000171840	NINJ2	18.0274	2.46047	0.789216	3.11761	0.00182324	0.0571161		ENSG00000183172.8	SMDT1	104.363	0.603685	0.160616	3.75857	0.000170884	0.00468857		ENSG00000244005	NFS1	187.741	0.291007	0.115205	2.526	0.0115369	0.35765
ENSG00000105877	DNAH11	596.133	-2.01959	0.648051	-3.1164	0.00183072	0.0572701		ENSG00000130363.11	RSPH3	593.583	0.623304	0.16609	3.75281	0.000174866	0.00475153		ENSG00000198478	SH3BGRL2	1102.73	-0.321369	0.127192	-2.52664	0.011516	0.35765
ENSG00000099860	GADD45B	1600.33	1.93689	0.621686	3.11555	0.00183604	0.0573564		ENSG00000175279.22	APITD1	54.3651	0.58235	0.155178	3.75277	0.000174889	0.00475153		ENSG00000105428	ZNRF4	2.82731	-1.81256	0.717547	-2.52605	0.0115352	0.35765
ENSG00000132780	NASP	9110.42	-0.791992	0.254291	-3.11451	0.00184248	0.0574771		ENSG00000244306.11	CTD-2314B22.3	380.014	-0.77324	0.206032	-3.75301	0.000174721	0.00475153		ENSG00000152377	SPOCK1	3799.35	-0.796363	0.315344	-2.52537	0.0115575	0.35765
ENSG00000168395	ING5	1565.38	-0.580931	0.186594	-3.11334	0.00184985	0.0576265		ENSG00000145041.15	VPRBP	748.594	0.31218	0.0832043	3.75197	0.000175449	0.00475988		ENSG00000136052	SLC41A2	182.547	-0.442899	0.175354	-2.52575	0.0115453	0.35765
ENSG00000106278	PTPRZ1	22669.1	-1.60213	0.51471	-3.11269	0.00185393	0.0576407		ENSG00000173372.17	C1QA	921.306	1.54824	0.413083	3.74801	0.000178245	0.00482878		ENSG00000169228	RAB24	166.202	0.387276	0.153249	2.52711	0.0115007	0.35765
ENSG00000126583	PRKCG	65.6272	-1.79679	0.577309	-3.11235	0.00185605	0.0576407		ENSG00000230989.6	HSBP1	1810.36	0.653123	0.174533	3.74211	0.00018248	0.00493639		ENSG00000241627	UBQLN4P1	3.8201	1.60634	0.637232	2.5208	0.0117088	0.358095
ENSG00000162458	FBLIM1	2910.2	1.62507	0.522189	3.11203	0.00185804	0.0576407		ENSG00000175764.14	TTLL11	929.665	-0.64823	0.173332	-3.73982	0.000184152	0.00497448		ENSG00000197323	TRIM33	2840.79	-0.29893	0.118881	-2.51454	0.0119188	0.358095
ENSG00000169427	KCNK9	584.186	1.77043	0.569229	3.11023	0.00186943	0.0579134		ENSG00000109854.13	HTATIP2	463.975	0.916066	0.245111	3.73736	0.000185964	0.00501479		ENSG00000160294	MCM3AP	1925.34	-0.180805	0.0718316	-2.51707	0.0118335	0.358095
ENSG00000220494	YAP1P1	6.29503	2.03489	0.654358	3.10975	0.00187246	0.0579269		ENSG00000185019.17	UBOX5	60.5951	-0.735292	0.196756	-3.73707	0.000186177	0.00501479		ENSG00000123989	CHPF	1412.86	0.839528	0.333704	2.51578	0.0118768	0.358095
ENSG00000112499	SLC22A2	16.8471	2.38904	0.768907	3.10706	0.0018896	0.058342		ENSG00000164047.5	CAMP	5.03008	3.34259	0.894609	3.73638	0.000186692	0.00502148		ENSG00000109158	GABRA4	5.62258	1.71774	0.684087	2.511	0.0120391	0.358095
ENSG00000213693	SEC14L1P1	59.0393	0.972729	0.313094	3.10682	0.0018911	0.058342		ENSG00000243789.11	JMJD7	44.258	-0.926113	0.24792	-3.73553	0.000187321	0.00503122		ENSG00000282827	NA	7.31773	1.03011	0.409012	2.51852	0.0117849	0.358095
ENSG00000203721	LINC00862	42.8035	2.12771	0.684943	3.1064	0.0018938	0.0583448		ENSG00000196660.10	SLC30A10	77.2128	-0.911615	0.244164	-3.73362	0.000188748	0.00506231		ENSG00000215559	ANKRD20A11P	5.50625	3.54058	1.40519	2.51965	0.0117472	0.358095
ENSG00000144802	NFKBIZ	1071.72	1.35493	0.436273	3.10569	0.00189837	0.0584049		ENSG00000152082.14	MZT2B	699.452	0.625515	0.167616	3.73183	0.000190092	0.00509111		ENSG00000125810	CD93	23.1825	2.45502	0.979097	2.50743	0.0121612	0.358095
ENSG00000173530	TNFRSF10D	1797.95	2.13661	0.688255	3.10439	0.00190672	0.0585812		ENSG00000109133.13	TMEM33	280.936	0.596995	0.160026	3.73062	0.000191008	0.00510839		ENSG00000266709	RP11-214O1.2	187.204	-0.627419	0.249465	-2.51506	0.0119014	0.358095
ENSG00000073331	ALPK1	394.15	1.54027	0.496771	3.10057	0.00193148	0.0592603		ENSG00000175701.10	LINC00116	132.364	0.685756	0.183925	3.72844	0.000192665	0.00514539		ENSG00000167244	IGF2	19847.7	1.74339	0.692006	2.51933	0.0117578	0.358095
ENSG00000258498	DIO3OS	78.401	-2.10576	0.679329	-3.09977	0.00193673	0.0593398		ENSG00000164161.10	HHIP	137.162	-1.06456	0.285612	-3.7273	0.000193546	0.00516158		ENSG00000100285	NEFH	390.704	-0.45781	0.182508	-2.50844	0.0121265	0.358095
ENSG00000179930	ZNF648	6.43146	2.26886	0.732089	3.09916	0.00194071	0.0593804		ENSG00000079950.14	STX7	758.449	0.418463	0.112317	3.72574	0.000194741	0.00518009		ENSG00000100324	TAB1	826.255	-0.193045	0.076906	-2.51014	0.0120682	0.358095
ENSG00000227825	SLC9A7P1	19.9562	1.92822	0.6224	3.09803	0.00194809	0.0595248		ENSG00000131242.18	RAB11FIP4	384.814	-0.791585	0.212483	-3.72541	0.000195002	0.00518009		ENSG00000242193	RP11-568K15.1	5.57819	1.49947	0.597732	2.50859	0.0121212	0.358095
ENSG00000019549	SNAI2	1981.02	2.23447	0.721356	3.0976	0.00195097	0.0595311		ENSG00000205726.15	ITSN1	2281.4	0.338528	0.0908722	3.72532	0.000195065	0.00518009		ENSG00000198203	SULT1C2	30.2761	2.17914	0.866958	2.51354	0.0119525	0.358095
ENSG00000164292	RHOBTB3	15385.4	0.991861	0.320427	3.09544	0.00196522	0.0598843		ENSG00000092969.12	TGFB2	368.361	1.2934	0.347237	3.72482	0.000195451	0.00518303		ENSG00000220008	LINGO3	15.8878	-1.72384	0.683283	-2.52289	0.0116396	0.358095
ENSG00000136542	GALNT5	1139.41	2.33862	0.756824	3.09005	0.00200124	0.0608988		ENSG00000115758.13	ODC1	143.71	0.72201	0.193906	3.72351	0.000196476	0.00519557		ENSG00000109971	HSPA8	21166.6	0.29144	0.116264	2.50671	0.0121862	0.358095
ENSG00000026103	FAS	1193.8	1.35359	0.438139	3.08941	0.00200555	0.0609469		ENSG00000124380.11	SNRNP27	415.056	0.434218	0.116605	3.72384	0.000196217	0.00519557		ENSG00000173391	OLR1	33.3907	6.61121	2.63191	2.51194	0.012007	0.358095
ENSG00000146477	SLC22A3	355.34	2.17398	0.704249	3.08694	0.00202228	0.0613718		ENSG00000166189.7	HPS6	190.024	0.610853	0.164226	3.71959	0.000199543	0.00526927		ENSG00000169071	ROR2	166.21	1.16811	0.464939	2.5124	0.0119913	0.358095
ENSG00000261997	RP11-212I21.4	72.0915	2.14974	0.696861	3.08489	0.00203626	0.0617121		ENSG00000149480.7	MTA2	272.81	-0.557229	0.149906	-3.71718	0.00020146	0.0052976		ENSG00000135299	ANKRD6	453.692	-0.520176	0.207141	-2.51122	0.0120313	0.358095
ENSG00000137752	CASP1	17.7508	1.42705	0.462772	3.08369	0.00204449	0.0618777		ENSG00000188186.10	LAMTOR4	424.722	0.567531	0.152676	3.71722	0.000201426	0.0052976		ENSG00000203900	RP11-261N11.8	97.9842	-0.856346	0.339633	-2.52139	0.0116894	0.358095
ENSG00000198157	HMGN5	159.869	-1.01118	0.327974	-3.0831	0.00204856	0.0619171		ENSG00000198911.12	SREBF2	689.98	-1.0266	0.276133	-3.71778	0.000200979	0.0052976		ENSG00000035664	DAPK2	88.6151	1.72904	0.689721	2.50687	0.0121804	0.358095
ENSG00000080644	CHRNA3	220.896	-1.65308	0.536595	-3.08068	0.00206532	0.0623008		ENSG00000179085.7	DPM3	113.759	0.506461	0.136354	3.71431	0.000203756	0.00535051		ENSG00000153789	FAM92B	16.6797	-1.777	0.706157	-2.51643	0.0118549	0.358095
ENSG00000145194	ECE2	134.969	0.729234	0.236729	3.08046	0.00206684	0.0623008		ENSG00000183091.19	NEB	754.029	0.768055	0.206978	3.7108	0.000206605	0.00541777		ENSG00000038945	MSR1	7.89785	2.61352	1.04116	2.5102	0.0120662	0.358095
ENSG00000111424	VDR	252.294	2.26367	0.735109	3.07936	0.00207444	0.0623616		ENSG00000010704.18	HFE	168.366	1.00734	0.271501	3.71027	0.000207041	0.00541788		ENSG00000246451	RP11-894P9.1	142.091	-0.481663	0.192154	-2.50666	0.0121879	0.358095
ENSG00000198680	TUSC1	266.684	-1.67299	0.543268	-3.07949	0.00207358	0.0623616		ENSG00000162928.9	PEX13	51.7852	0.752116	0.202722	3.71009	0.000207185	0.00541788		ENSG00000188827	SLX4	568.882	-0.174802	0.069503	-2.51502	0.0119024	0.358095
ENSG00000167778	SPRYD3	1016.43	0.670653	0.217875	3.07815	0.00208288	0.062531		ENSG00000167261.14	DPEP2	68.2816	1.62236	0.437453	3.70866	0.000208361	0.00544109		ENSG00000135409	AMHR2	4.82975	2.86148	1.13968	2.51077	0.012047	0.358095
ENSG00000113396	SLC27A6	38.9127	1.19001	0.386722	3.07718	0.00208971	0.0626521		ENSG00000116171.18	SCP2	920.202	0.578746	0.156092	3.70771	0.000209139	0.00545383		ENSG00000261172	RP11-356C4.5	16.2592	-1.6401	0.653721	-2.50888	0.0121116	0.358095
ENSG00000126785	RHOJ	1113.45	1.35946	0.442177	3.07446	0.00210883	0.0630897		ENSG00000145592.14	RPL37	599.138	1.10437	0.297973	3.70627	0.000210332	0.00547736		ENSG00000233901	RP11-65J3.1	45.3623	0.579935	0.231205	2.50832	0.0121307	0.358095
ENSG00000181450	ZNF678	2832.81	-0.737208	0.239797	-3.0743	0.00210996	0.0630897		ENSG00000069431.11	ABCC9	1433.85	0.813943	0.219676	3.70519	0.000211229	0.00547799		ENSG00000278928	NA	35.0083	-1.68607	0.66821	-2.52327	0.0116269	0.358095
ENSG00000239523	MYLK-AS1	94.6782	-0.969756	0.3155	-3.07372	0.00211411	0.0631293		ENSG00000171530.14	TBCA	674.873	0.581863	0.157032	3.70537	0.000211082	0.00547799		ENSG00000234383	CTBP2P8	3.10057	1.90618	0.75918	2.51084	0.0120443	0.358095
ENSG00000261553	RP11-29G8.3	88.8631	1.74785	0.568893	3.07238	0.00212362	0.0633286		ENSG00000185721.12	DRG1	596.134	0.334805	0.0903548	3.70545	0.000211015	0.00547799		ENSG00000104177	MYEF2	3822.93	-0.272894	0.108488	-2.51544	0.0118884	0.358095
ENSG00000236094	LINC00545	5.94351	2.41601	0.786781	3.07076	0.00213518	0.0635884		ENSG00000172922.9	RNASEH2C	475.441	1.00742	0.271964	3.70425	0.000212016	0.00549084		ENSG00000155052	CNTNAP5	217.233	-1.0307	0.410113	-2.51321	0.0119638	0.358095
ENSG00000121281	ADCY7	1059.28	0.943731	0.307593	3.06812	0.00215411	0.0639868		ENSG00000198898.14	CAPZA2	786.578	0.485346	0.13104	3.7038	0.000212394	0.00549308		ENSG00000155640	C10orf12	155.672	-0.449886	0.178887	-2.51492	0.0119061	0.358095
ENSG00000125703	ATG4C	782.364	-0.654762	0.21341	-3.06809	0.00215429	0.0639868		ENSG00000120162.10	MOB3B	47.3296	-0.680479	0.183811	-3.70205	0.000213865	0.00552352		ENSG00000261659	LA16c-313D11.12	18.6632	0.687371	0.273581	2.5125	0.0119881	0.358095
ENSG00000108582	CPD	11554	0.744061	0.242576	3.06733	0.00215981	0.0640658		ENSG00000108774.14	RAB5C	1664.58	0.41587	0.112381	3.70053	0.000215148	0.00554906		ENSG00000099998	GGT5	9.93642	2.45785	0.976973	2.51578	0.0118769	0.358095
ENSG00000162849	KIF26B	9759.93	1.02012	0.332703	3.06615	0.00216835	0.0642338		ENSG00000122367.19	LDB3	1865.32	-1.13391	0.306476	-3.69984	0.000215737	0.00555663		ENSG00000170456	DENND5B	2761.23	-0.343137	0.136205	-2.51928	0.0117595	0.358095
ENSG00000149043	SYT8	9.56663	2.3512	0.76709	3.06509	0.00217603	0.0643758		ENSG00000153187.20	HNRNPU	10173.6	0.276492	0.074748	3.699	0.000216455	0.0055675		ENSG00000131711	MAP1B	50535.8	-0.462325	0.184358	-2.50776	0.01215	0.358095
ENSG00000006327	TNFRSF12A	3296.17	1.89866	0.619692	3.06388	0.00218483	0.0644164		ENSG00000170873.18	MTSS1	2141.44	-0.534913	0.144672	-3.69742	0.000217798	0.0055944		ENSG00000117318	ID3	224.183	1.71203	0.683254	2.5057	0.0122208	0.358571
ENSG00000148926	ADM	238.727	2.00241	0.653633	3.0635	0.00218761	0.0644164		ENSG00000100664.11	EIF5	3657.19	0.580315	0.157013	3.69598	0.00021904	0.00561557		ENSG00000227615	RP11-864N7.2	31.4712	1.03322	0.412578	2.5043	0.0122694	0.358962
ENSG00000163046	ANKRD30BL	152.473	0.871966	0.284647	3.06332	0.00218894	0.0644164		ENSG00000151360.10	ALLC	12.7558	3.61488	0.978113	3.69577	0.000219218	0.00561557		ENSG00000164161	HHIP	244.414	1.75229	0.699833	2.50387	0.0122842	0.358962
ENSG00000163378	EOGT	1065.08	1.59273	0.519919	3.06341	0.00218829	0.0644164		ENSG00000026103.22	FAS	313.575	0.99853	0.270252	3.69481	0.000220052	0.00562162		ENSG00000121058	COIL	621.51	0.233594	0.0932714	2.50445	0.0122641	0.358962
ENSG00000145012	LPP	12079.4	1.4423	0.471217	3.0608	0.0022075	0.064792		ENSG00000102910.13	LONP2	3605.91	0.36001	0.0974337	3.69492	0.000219954	0.00562162		ENSG00000104369	JPH1	112.055	1.21628	0.485928	2.50301	0.0123141	0.359347
ENSG00000149596	JPH2	149.933	1.955	0.638713	3.06084	0.00220717	0.064792		ENSG00000175938.7	ORAI3	24.9925	1.31032	0.354765	3.6935	0.000221185	0.00564291		ENSG00000141013	GAS8	116.248	-0.598592	0.239421	-2.50017	0.0124135	0.359773
ENSG00000165115	KIF27	794.775	-0.825097	0.269641	-3.05998	0.00221352	0.0648075		ENSG00000235034.6	C19orf81	35.1477	0.890188	0.24124	3.69006	0.000224204	0.00571221		ENSG00000081870	HSPB11	296.811	0.443413	0.177385	2.49972	0.012429	0.359773
ENSG00000197245	FAM110D	40.9542	1.96932	0.643582	3.05994	0.00221383	0.0648075		ENSG00000152270.9	PDE3B	297.227	1.03973	0.281809	3.6895	0.000224697	0.00571703		ENSG00000228502	EEF1A1P11	45.2507	0.547716	0.218959	2.50145	0.0123686	0.359773
ENSG00000134352	IL6ST	21402.2	0.826868	0.270287	3.05922	0.00221914	0.0648778		ENSG00000276231.4	NA	75.7824	1.22426	0.331973	3.68783	0.000226177	0.00574691		ENSG00000138640	FAM13A	307.871	-0.643482	0.257308	-2.50082	0.0123906	0.359773
ENSG00000102230	PCYT1B	1628.74	-1.95557	0.639931	-3.05591	0.00224379	0.0655128		ENSG00000119782.14	FKBP1B	30.2273	1.05243	0.285477	3.68656	0.000227304	0.00576777		ENSG00000088035	ALG6	213.985	0.300073	0.120005	2.5005	0.0124019	0.359773
ENSG00000175505	CLCF1	106.365	1.73747	0.568711	3.05511	0.0022498	0.0655171		ENSG00000136732.16	GYPC	74.1821	1.01826	0.276379	3.68428	0.00022935	0.00579925		ENSG00000183153	GJD3	5.61112	-1.13279	0.452807	-2.50171	0.0123595	0.359773
ENSG00000189143	CLDN4	27.5203	1.80035	0.589217	3.05549	0.00224691	0.0655171		ENSG00000154133.14	ROBO4	165.353	-1.32595	0.359906	-3.68415	0.000229469	0.00579925		ENSG00000269952	RP11-324I22.3	6.37036	1.09335	0.438333	2.49434	0.0126193	0.363575
ENSG00000141314	RHBDL3	1323.5	-1.80641	0.591504	-3.05392	0.00225875	0.0656919		ENSG00000161929.15	SCIMP	82.5818	1.14447	0.310643	3.68419	0.000229433	0.00579925		ENSG00000175606	TMEM70	443.893	0.250802	0.100692	2.49078	0.0127463	0.363575
ENSG00000116717	GADD45A	1129.91	1.24846	0.409039	3.05218	0.00227183	0.0659567		ENSG00000118432.12	CNR1	430.07	0.96614	0.262409	3.68181	0.000231583	0.00581365		ENSG00000196943	NOP9	780.973	-0.189561	0.076036	-2.49305	0.0126652	0.363575
ENSG00000162614	NEXN	1144.5	1.7	0.557024	3.05193	0.00227376	0.0659567		ENSG00000157985.19	AGAP1	4112.32	-0.447865	0.121642	-3.68183	0.000231567	0.00581365		ENSG00000205041	CTC-425O23.2	22.4003	-0.709049	0.284385	-2.49327	0.0126573	0.363575
ENSG00000138166	DUSP5	447.472	1.23592	0.405626	3.04694	0.00231185	0.0667152		ENSG00000163346.17	PBXIP1	936.111	0.607156	0.164868	3.68268	0.000230793	0.00581365		ENSG00000242715	CCDC169	109.413	-0.862081	0.34586	-2.49257	0.0126822	0.363575
ENSG00000164741	DLC1	7135.72	1.92154	0.630493	3.04767	0.0023062	0.0667152		ENSG00000181126.13	HLA-V	55.4776	-0.865746	0.23511	-3.6823	0.000231138	0.00581365		ENSG00000108828	VAT1	10959.1	-0.281579	0.113028	-2.49123	0.0127301	0.363575
ENSG00000166147	FBN1	58498.5	2.25002	0.738408	3.04713	0.0023104	0.0667152		ENSG00000242752.3	TRNAQ41P	3.40877	2.968	0.805913	3.68278	0.000230702	0.00581365		ENSG00000261762	RP11-650L12.2	120.146	-0.796122	0.319492	-2.49184	0.0127085	0.363575
ENSG00000271938	RP11-589C21.6	7.78266	-1.89676	0.62235	-3.04773	0.00230575	0.0667152		ENSG00000137575.12	SDCBP	2471.44	0.862493	0.234349	3.68038	0.000232883	0.00583075		ENSG00000213020	ZNF611	200.61	-0.258381	0.103701	-2.49159	0.0127171	0.363575
ENSG00000140832	MARVELD3	118.9	1.79312	0.588733	3.04573	0.00232117	0.0668114		ENSG00000177191.2	B3GNT8	29.476	2.09597	0.569474	3.68053	0.000232748	0.00583075		ENSG00000013588	GPRC5A	59.9614	3.37709	1.35364	2.49482	0.012602	0.363575
ENSG00000248429	RP11-597D13.9	26.5394	1.85738	0.609788	3.04595	0.00231947	0.0668114		ENSG00000144824.20	PHLDB2	593.07	-1.64857	0.448064	-3.67931	0.000233865	0.00584756		ENSG00000186417	GLDN	24.4122	-1.74591	0.700074	-2.49389	0.0126352	0.363575
ENSG00000272502	RP11-713M15.2	9.84437	1.83341	0.602065	3.0452	0.00232525	0.0668426		ENSG00000164867.11	NOS3	61.423	-1.27589	0.346934	-3.67761	0.000235432	0.00587893		ENSG00000166685	COG1	754.817	-0.193023	0.0774158	-2.49333	0.0126553	0.363575
ENSG00000196781	TLE1	4993.12	-1.40664	0.462629	-3.04053	0.0023616	0.0678003		ENSG00000123384.13	LRP1	28638.8	0.778951	0.211859	3.67674	0.000236235	0.00589118		ENSG00000276171	NA	95.6241	1.14968	0.461812	2.4895	0.0127924	0.364338
ENSG00000115257	PCSK4	187.869	-0.90978	0.299602	-3.03663	0.00239242	0.068475		ENSG00000185880.13	TRIM69	437.216	0.493485	0.134232	3.67637	0.000236576	0.00589186		ENSG00000266402	SNORA76	5.04159	1.1738	0.471668	2.48862	0.0128239	0.364338
ENSG00000122861	PLAU	559.022	1.61011	0.530272	3.03639	0.00239429	0.068475		ENSG00000145332.14	KLHL8	386.014	0.66554	0.181078	3.67544	0.000237439	0.00590378		ENSG00000053747	LAMA3	26.9624	2.48888	1.00007	2.4887	0.012821	0.364338
ENSG00000134595	SOX3	170.427	-2.15017	0.708011	-3.03692	0.00239009	0.068475		ENSG00000254491.1	RP11-145O15.2	35.7547	-1.01459	0.276064	-3.67518	0.000237681	0.00590378		ENSG00000185477	GPRIN3	175.421	-1.00183	0.402935	-2.48634	0.0129066	0.365721
ENSG00000124813	RUNX2	1342.56	1.77542	0.58486	3.03564	0.00240027	0.0685581		ENSG00000100911.16	PSME2	141.514	0.475402	0.129447	3.67256	0.000240133	0.00595681		ENSG00000069122	GPR116	66.5729	2.92675	1.17693	2.48676	0.0128913	0.365721
ENSG00000261824	LINC00662	1834.07	0.889671	0.293472	3.03153	0.00243316	0.0694088		ENSG00000177383.4	MAGEF1	452.804	0.455439	0.124035	3.67187	0.000240784	0.0059651		ENSG00000197568	HHLA3	78.8161	0.446936	0.179799	2.48575	0.0129278	0.36584
ENSG00000163006	CCDC138	1078.06	-0.743001	0.245476	-3.02677	0.0024718	0.0704209		ENSG00000004700.16	RECQL	145.688	0.690306	0.188048	3.67091	0.000241693	0.00597622		ENSG00000246705	H2AFJ	134.834	0.719021	0.289771	2.48134	0.0130888	0.366684
ENSG00000120669	SOHLH2	34.4801	-1.49836	0.495494	-3.02396	0.00249487	0.0709879		ENSG00000028528.15	SNX1	2551.71	-0.479823	0.130728	-3.67039	0.000242185	0.00597622		ENSG00000153071	DAB2	414.123	1.14903	0.462769	2.48295	0.0130301	0.366684
ENSG00000175115	PACS1	2231.77	0.568704	0.188388	3.01878	0.00253791	0.0721205		ENSG00000259658.5	RP11-89K11.1	45.2508	0.72666	0.197966	3.67064	0.000241945	0.00597622		ENSG00000173269	MMRN2	256.181	-0.524314	0.211128	-2.4834	0.0130137	0.366684
ENSG00000255794	RMST	20674.9	-1.64539	0.545348	-3.01714	0.00255172	0.072421		ENSG00000152818.18	UTRN	8344.7	0.690122	0.18811	3.66872	0.000243772	0.00600751		ENSG00000184489	PTP4A3	787.002	-0.436685	0.175997	-2.4812	0.013094	0.366684
ENSG00000132000	PODNL1	81.6384	2.20439	0.73094	3.01583	0.0025628	0.072501		ENSG00000223703.1	AC027612.4	70.2379	-1.05747	0.288347	-3.66736	0.000245072	0.00603166		ENSG00000104213	PDGFRL	10.9439	1.86053	0.749686	2.48174	0.0130743	0.366684
ENSG00000249526	CTB-35F21.1	47.7291	1.39244	0.461736	3.01565	0.00256428	0.072501		ENSG00000120533.13	ENY2	267.57	0.449187	0.122529	3.66598	0.000246397	0.00604419		ENSG00000144355	DLX1	302.954	-3.02008	1.21641	-2.48278	0.0130362	0.366684
ENSG00000259445	RP11-276M12.1	25.2148	-1.57194	0.521129	-3.01642	0.00255781	0.072501		ENSG00000126756.12	UXT	246.019	0.537587	0.146622	3.66648	0.000245917	0.00604419		ENSG00000147257	GPC3	1781.92	1.79985	0.725212	2.48183	0.0130711	0.366684
ENSG00000123989	CHPF	3951.08	1.29038	0.428004	3.01487	0.00257085	0.0725033		ENSG00000216471.3	RPSAP43	5.01957	-1.74981	0.477331	-3.66582	0.000246544	0.00604419		ENSG00000132680	KIAA0907	1126	0.208459	0.0839355	2.48356	0.0130077	0.366684
ENSG00000148053	NTRK2	16286.5	-1.45449	0.482383	-3.01521	0.002568	0.0725033		ENSG00000101911.12	PRPS2	207.164	0.722237	0.197082	3.66466	0.00024767	0.00606389		ENSG00000149527	PLCH2	276.519	-1.19008	0.480211	-2.47825	0.013203	0.36687
ENSG00000154930	ACSS1	431.517	-1.90745	0.633296	-3.01194	0.00259586	0.0731161		ENSG00000180071.20	ANKRD18A	236.318	-1.10979	0.302895	-3.66394	0.000248366	0.00607302		ENSG00000187098	MITF	15.3553	1.75562	0.708138	2.47921	0.0131672	0.36687
ENSG00000140464	PML	1042.26	0.700837	0.232925	3.00885	0.00262243	0.0737714		ENSG00000156471.12	PTDSS1	720.484	0.472231	0.12898	3.66127	0.000250968	0.00612871		ENSG00000168890	TMEM150A	220.487	0.430195	0.173567	2.47855	0.0131916	0.36687
ENSG00000111783	RFX4	2781.85	-1.91201	0.635659	-3.00791	0.0026305	0.0738126		ENSG00000175550.8	DRAP1	301.254	0.473061	0.129298	3.65868	0.000253521	0.00618301		ENSG00000238123	MID1IP1-AS1	41.8214	-0.496953	0.20046	-2.47906	0.0131729	0.36687
ENSG00000167779	IGFBP6	124.83	2.02159	0.672078	3.00796	0.00263004	0.0738126		ENSG00000110536.14	PTPMT1	136.014	0.518285	0.141712	3.65732	0.000254865	0.00619174		ENSG00000112297	AIM1	36.5492	-1.03303	0.416813	-2.47839	0.0131977	0.36687
ENSG00000235070	AC068138.1	7.88336	2.38388	0.792639	3.00752	0.00263388	0.0738146		ENSG00000185085.2	INTS5	216.566	0.548988	0.150086	3.65781	0.000254378	0.00619174		ENSG00000065526	SPEN	3414.46	-0.258072	0.104054	-2.48017	0.0131321	0.36687
ENSG00000168348	INSM2	34.6146	-2.24779	0.747593	-3.0067	0.00264101	0.0739218		ENSG00000197993.9	KEL	62.3507	-1.06567	0.291356	-3.65764	0.00025455	0.00619174		ENSG00000135914	HTR2B	4.82474	2.95912	1.19523	2.47579	0.0132943	0.36893
ENSG00000078237	C12orf5	1296.95	1.00925	0.335922	3.00442	0.0026609	0.0742927		ENSG00000255309.1	RP11-756D7.1	3.21981	-2.13129	0.582849	-3.65668	0.000255505	0.00619928		ENSG00000184811	TUSC5	6.00223	-1.46112	0.590515	-2.47431	0.0133493	0.369978
ENSG00000165795	NDRG2	1069.53	-1.4113	0.469742	-3.00442	0.00266091	0.0742927		ENSG00000075785.12	RAB7A	4478.44	0.559451	0.153054	3.65525	0.000256931	0.00621786		ENSG00000136003	ISCU	1228.93	0.270246	0.109248	2.4737	0.0133721	0.370135
ENSG00000111885	MAN1A1	2792.25	1.42479	0.474499	3.00273	0.00267568	0.0746117		ENSG00000118160.14	SLC8A2	38.7664	-1.17867	0.322443	-3.65546	0.000256724	0.00621786		ENSG00000255545	RP11-627G23.1	125.223	-0.73436	0.296928	-2.47319	0.0133913	0.370189
ENSG00000067066	SP100	291.007	1.81486	0.604889	3.00033	0.00269691	0.0750164		ENSG00000089157.16	RPLP0	1299.7	0.9748	0.266748	3.65439	0.000257794	0.00623075		ENSG00000143162	CREG1	510.531	0.286667	0.115981	2.47167	0.0134484	0.371289
ENSG00000166750	SLFN5	6024.34	2.11287	0.704204	3.00036	0.00269661	0.0750164		ENSG00000198888.2	MT-ND1	137245	-1.14346	0.312936	-3.65399	0.000258194	0.0062324		ENSG00000218510	LINC00339	191.483	0.345691	0.140043	2.46846	0.0135697	0.37225
ENSG00000138379	MSTN	27.2634	-0.954255	0.318226	-2.99867	0.0027116	0.0753313		ENSG00000102547.19	CAB39L	1173.49	0.700053	0.19164	3.65295	0.000259242	0.00624969		ENSG00000225768	RP11-127O4.3	5.12317	1.71115	0.693025	2.46911	0.0135451	0.37225
ENSG00000109205	ODAM	8.52991	2.30469	0.768907	2.99735	0.00272335	0.0755636		ENSG00000285539.1	NA	8.19121	-1.83102	0.502122	-3.64656	0.00026578	0.0063991		ENSG00000144810	COL8A1	5762.73	2.1887	0.886627	2.46857	0.0135654	0.37225
ENSG00000116205	TCEANC2	700.277	-0.868633	0.290038	-2.9949	0.00274538	0.0760804		ENSG00000003137.8	CYP26B1	58.9317	1.21124	0.332303	3.64498	0.00026741	0.00642193		ENSG00000184584	TMEM173	26.4645	2.20174	0.891754	2.469	0.0135491	0.37225
ENSG00000103642	LACTB	709.745	0.645961	0.215825	2.99298	0.00276264	0.0761806		ENSG00000180257.13	ZNF816	134.011	0.609696	0.167258	3.64525	0.00026713	0.00642193		ENSG00000171564	FGB	7.87077	3.29297	1.33323	2.46992	0.0135143	0.37225
ENSG00000133808	MICALCL	30.1438	2.19528	0.733393	2.99332	0.00275958	0.0761806		ENSG00000172322.14	CLEC12A	15.9366	2.20584	0.605247	3.64453	0.000267885	0.00642404		ENSG00000243708	PLA2G4B	32.8087	0.826277	0.334904	2.46721	0.0136171	0.373074
ENSG00000139645	ANKRD52	3795.9	0.720131	0.24056	2.99356	0.00275744	0.0761806		ENSG00000258986.7	TMEM179	71.1544	-0.909209	0.249492	-3.64424	0.00026818	0.00642404		ENSG00000134056	MRPS36	389.237	0.26287	0.106672	2.46427	0.0137292	0.375191
ENSG00000164318	EGFLAM	180.152	1.90263	0.635562	2.99362	0.00275685	0.0761806		ENSG00000143036.17	SLC44A3	195.079	0.850258	0.233732	3.63774	0.000275042	0.00658004		ENSG00000177599	ZNF491	121.897	-0.326167	0.132355	-2.46434	0.0137266	0.375191
ENSG00000174099	MSRB3	3133.71	1.97317	0.659593	2.99149	0.00277619	0.0764598		ENSG00000134077.16	THUMPD3	465.361	0.499394	0.137352	3.63587	0.000277042	0.00661108		ENSG00000248027	CTD-2383M3.1	2.8769	1.62179	0.658801	2.46174	0.0138266	0.375939
ENSG00000253746	RP11-527N22.2	6.17323	2.2137	0.740181	2.99076	0.00278287	0.0765494		ENSG00000138670.17	RASGEF1B	776.953	0.962881	0.26481	3.63612	0.000276776	0.00661108		ENSG00000196159	FAT4	805.11	1.05994	0.430386	2.46276	0.0137872	0.375939
ENSG00000270605	RP5-1092A3.4	71.1804	-1.30209	0.435629	-2.98899	0.00279904	0.0768995		ENSG00000121289.18	CEP89	292.781	-0.499364	0.137397	-3.63445	0.000278569	0.00663912		ENSG00000095794	CREM	422.697	0.361571	0.146853	2.46213	0.0138116	0.375939
ENSG00000101255	TRIB3	3221.06	2.00635	0.671579	2.98752	0.00281255	0.0770812		ENSG00000163913.11	IFT122	582.874	-0.432728	0.119094	-3.6335	0.000279604	0.00665534		ENSG00000133112	TPT1	11965.3	0.211209	0.0857671	2.46259	0.0137937	0.375939
ENSG00000175356	SCUBE2	5821.71	-2.2159	0.741683	-2.98766	0.00281123	0.0770812		ENSG00000198431.16	TXNRD1	1899.66	0.986493	0.271588	3.63232	0.000280889	0.00667749		ENSG00000272168	CASC15	304.975	-0.507151	0.206117	-2.4605	0.0138743	0.37636
ENSG00000226254	PTP4A1P3	17.5121	1.50757	0.504763	2.98669	0.00282013	0.0771834		ENSG00000126814.6	TRMT5	319.802	0.561221	0.154558	3.63114	0.000282171	0.00669108		ENSG00000140795	MYLK3	16.2926	1.58752	0.645278	2.46021	0.0138856	0.37636
ENSG00000271155	RP11-435O5.5	62.616	-1.12859	0.377915	-2.98636	0.00282319	0.0771834		ENSG00000177283.7	FZD8	107.396	1.11189	0.306199	3.63127	0.000282033	0.00669108		ENSG00000159842	ABR	3451.76	-0.275496	0.111991	-2.45998	0.0138946	0.37636
ENSG00000183914	DNAH2	136.418	-1.71721	0.575132	-2.98577	0.00282863	0.0772375		ENSG00000070756.16	PABPC1	2820.03	0.709063	0.195319	3.63029	0.000283105	0.00670478		ENSG00000215808	LINC01139	28.4316	2.12108	0.862558	2.45905	0.0139303	0.376855
ENSG00000068878	PSME4	5819.18	0.680568	0.228027	2.98459	0.00283959	0.0774102		ENSG00000119401.10	TRIM32	286.247	0.577408	0.159109	3.629	0.000284517	0.00672975		ENSG00000198836	OPA1	3084.04	-0.271156	0.110313	-2.45805	0.0139693	0.377433
ENSG00000139364	TMEM132B	10517.9	-1.95711	0.655792	-2.98434	0.00284189	0.0774102		ENSG00000109066.13	TMEM104	679.343	-0.548213	0.151115	-3.6278	0.000285851	0.00674638		ENSG00000168530	MYL1	24.9932	3.59012	1.46349	2.45313	0.014162	0.377858
ENSG00000062038	CDH3	862.302	1.02594	0.343895	2.9833	0.00285156	0.0775792		ENSG00000170876.7	TMEM43	1124.78	0.474244	0.130728	3.62772	0.000285936	0.00674638		ENSG00000263082	CTD-2034I21.2	20.1577	-1.00006	0.407612	-2.45346	0.0141489	0.377858
ENSG00000138623	SEMA7A	1095.43	1.72191	0.57792	2.97949	0.00288733	0.0782663		ENSG00000063046.17	EIF4B	9283.41	0.464448	0.128058	3.62685	0.0002869	0.00676065		ENSG00000197860	SGTB	804.526	-0.322278	0.131211	-2.45617	0.0140425	0.377858
ENSG00000166415	WDR72	56.0555	-1.71835	0.576702	-2.97962	0.00288605	0.0782663		ENSG00000110395.6	CBL	2474.09	0.436091	0.120294	3.62522	0.000288713	0.00678638		ENSG00000203688	RP11-351J23.1	18.4274	-1.21972	0.496701	-2.45565	0.0140632	0.377858
ENSG00000184984	CHRM5	25.0039	1.98571	0.666299	2.9802	0.00288056	0.0782663		ENSG00000176927.15	EFCAB5	113.957	-0.657288	0.181306	-3.62531	0.00028862	0.00678638		ENSG00000157388	CACNA1D	167.588	-0.693043	0.282222	-2.45567	0.0140623	0.377858
ENSG00000114480	GBE1	1251.44	0.935293	0.313999	2.97865	0.00289519	0.0782893		ENSG00000163956.13	LRPAP1	627.012	0.531599	0.146817	3.62084	0.000293652	0.00689387		ENSG00000272449	RP3-395M20.12	14.031	-0.96976	0.395231	-2.45366	0.0141412	0.377858
ENSG00000203706	SERTAD4-AS1	192.997	2.23112	0.748948	2.979	0.00289191	0.0782893		ENSG00000225210.10	AL589743.1	306.914	-0.491495	0.135834	-3.61835	0.000296484	0.00694521		ENSG00000161132	XXbac-B444P24.10	9.10267	0.835618	0.340539	2.45381	0.0141352	0.377858
ENSG00000100600	LGMN	2204.78	0.982528	0.330247	2.97513	0.00292867	0.0790951		ENSG00000275111.5	NA	99.9939	0.611297	0.168947	3.61827	0.000296577	0.00694521		ENSG00000101265	RASSF2	1472.06	-0.286449	0.116701	-2.45456	0.0141059	0.377858
ENSG00000261295	RP11-524D16__A.3	76.0329	2.14445	0.720878	2.97477	0.00293207	0.0790951		ENSG00000167085.11	PHB	794.841	0.409298	0.11316	3.61697	0.000298071	0.00697153		ENSG00000186395	KRT10	501.533	0.31383	0.12785	2.45467	0.0141014	0.377858
ENSG00000182175	RGMA	8014.64	-1.67696	0.563919	-2.97377	0.00294169	0.0791635		ENSG00000140527.15	WDR93	38.0999	-0.723536	0.200105	-3.61578	0.000299443	0.0069867		ENSG00000128683	GAD1	280.237	-1.19759	0.488273	-2.45272	0.0141783	0.377858
ENSG00000182575	NXPH3	36.9025	1.57135	0.528394	2.97383	0.00294111	0.0791635		ENSG00000152242.11	C18orf25	626.06	0.465742	0.128809	3.61577	0.000299462	0.0069867		ENSG00000276032	NA	20.0785	-1.07245	0.437195	-2.45303	0.014166	0.377858
ENSG00000235770	LINC00607	99.5612	2.15932	0.726231	2.97333	0.00294592	0.0791817		ENSG00000274618.1	NA	71.2919	1.38007	0.381723	3.61537	0.000299919	0.00698871		ENSG00000013503	POLR3B	415.491	-0.208862	0.0851718	-2.45225	0.0141967	0.377883
ENSG00000196428	TSC22D2	4829.1	0.702302	0.236241	2.97281	0.00295082	0.0792183		ENSG00000140264.19	SERF2	2999.39	0.645658	0.178617	3.61476	0.000300625	0.00699651		ENSG00000162972	C2orf47	238.841	0.230365	0.0940298	2.44991	0.0142891	0.378934
ENSG00000160781	PAQR6	551.663	-0.885406	0.297958	-2.97158	0.00296274	0.0794359		ENSG00000188277.9	C15orf62	6.68833	1.59198	0.440501	3.61401	0.000301497	0.00700813		ENSG00000170745	KCNS3	60.644	-0.863139	0.352222	-2.45055	0.0142637	0.378934
ENSG00000198039	ZNF273	686.676	-0.8219	0.276619	-2.97124	0.00296604	0.0794359		ENSG00000102531.16	FNDC3A	3296.9	0.515507	0.142681	3.613	0.000302676	0.00702685		ENSG00000205544	TMEM256	156.461	0.409504	0.167122	2.45032	0.0142728	0.378934
ENSG00000171316	CHD7	9968.58	-1.24071	0.417671	-2.97054	0.00297279	0.0795212		ENSG00000177465.4	ACOT4	22.5455	0.856599	0.237124	3.61246	0.00030331	0.00703291		ENSG00000261685	RP11-401P9.4	149.321	-0.70619	0.288421	-2.44847	0.0143463	0.379982
ENSG00000174844	DNAH12	111.89	-2.09197	0.704613	-2.96897	0.00298803	0.0797688		ENSG00000149541.10	B3GAT3	138.416	-0.625426	0.173202	-3.61097	0.000305055	0.00706466		ENSG00000106799	TGFBR1	4862.37	-0.279655	0.114254	-2.44767	0.0143782	0.380359
ENSG00000235655	H3F3AP4	1488.53	-0.737977	0.248604	-2.96848	0.00299276	0.0797688		ENSG00000128951.14	DUT	404.927	0.407069	0.112874	3.6064	0.00031048	0.00718068		ENSG00000116016	EPAS1	100.966	1.95338	0.798293	2.44694	0.0144074	0.380645
ENSG00000246067	RAB30-AS1	612.376	-0.491986	0.165722	-2.96874	0.00299023	0.0797688		ENSG00000253159.3	PCDHGA12	339.26	0.488125	0.135361	3.60611	0.000310827	0.00718068		ENSG00000013573	DDX11	750.268	0.34681	0.141756	2.44652	0.0144244	0.380645
ENSG00000112539	C6orf118	341.625	-1.98728	0.669604	-2.96784	0.00299903	0.0798406		ENSG00000117480.16	FAAH	190.303	-0.933334	0.258882	-3.60525	0.000311849	0.00718665		ENSG00000103241	FOXF1	39.8075	4.11706	1.6834	2.44568	0.0144579	0.380717
ENSG00000267279	RP11-879F14.2	6.31835	2.12549	0.716362	2.96707	0.00300656	0.0799459		ENSG00000188820.13	FAM26F	10.8925	2.24616	0.622999	3.6054	0.000311677	0.00718665		ENSG00000069974	RAB27A	102.998	1.05318	0.430651	2.44556	0.0144625	0.380717
ENSG00000239482	RP11-90K6.1	9.15611	-2.21128	0.745737	-2.96523	0.00302461	0.0803302		ENSG00000261599.6	HERC2P8	130.981	-0.998261	0.276999	-3.60384	0.00031355	0.00721703		ENSG00000172638	EFEMP2	290.936	1.38899	0.568576	2.44293	0.0145687	0.382576
ENSG00000085831	TTC39A	32.1264	1.52593	0.515036	2.96276	0.00304893	0.0807839		ENSG00000226405.1	RP5-984P4.1	10.9905	-2.32923	0.646565	-3.60247	0.000315214	0.00724645		ENSG00000161381	PLXDC1	20.4945	1.45553	0.595756	2.44316	0.0145592	0.382576
ENSG00000092850	TEKT2	333.662	-1.66284	0.561215	-2.96293	0.0030473	0.0807839		ENSG00000002933.9	TMEM176A	457.035	0.908265	0.252249	3.60068	0.000317392	0.00726709		ENSG00000164076	CAMKV	2379.49	-0.700561	0.286982	-2.44113	0.0146412	0.383543
ENSG00000151892	GFRA1	17839.1	1.1363	0.383597	2.96223	0.00305423	0.0808286		ENSG00000109332.20	UBE2D3	3225.04	0.408524	0.113456	3.60073	0.000317328	0.00726709		ENSG00000103044	HAS3	107.876	-0.46077	0.188726	-2.44148	0.0146274	0.383543
ENSG00000105246	EBI3	10.0336	2.05913	0.695317	2.96142	0.00306223	0.0808487		ENSG00000170458.14	CD14	1093.96	1.6696	0.46372	3.60046	0.000317656	0.00726709		ENSG00000066933	MYO9A	1062.57	-0.336495	0.137929	-2.43962	0.0147027	0.383752
ENSG00000234171	RNASEH1-AS1	302.809	-1.03491	0.349456	-2.96148	0.00306167	0.0808487		ENSG00000221818.9	EBF2	22.7455	-1.06798	0.296564	-3.60116	0.000316798	0.00726709		ENSG00000184164	CRELD2	487.708	0.361693	0.148245	2.43983	0.0146941	0.383752
ENSG00000109452	INPP4B	1262.5	1.77418	0.599444	2.95971	0.00307933	0.0812041		ENSG00000169756.16	LIMS1	984.97	0.504306	0.140144	3.59849	0.000320069	0.00731341		ENSG00000169592	INO80E	490.882	0.307406	0.125988	2.43996	0.0146889	0.383752
ENSG00000100918	REC8	759.648	-1.67202	0.565097	-2.95882	0.00308821	0.0813422		ENSG00000120802.13	TMPO	744.419	0.517941	0.14398	3.59731	0.000321528	0.00733785		ENSG00000213799	ZNF845	172.853	-0.34492	0.141532	-2.43705	0.0148076	0.384389
ENSG00000196923	PDLIM7	4511.47	1.49697	0.506094	2.95789	0.00309753	0.0814917		ENSG00000138744.16	NAAA	186.06	0.618878	0.172084	3.59637	0.000322683	0.00735529		ENSG00000079150	FKBP7	557.562	0.268013	0.109935	2.43792	0.014772	0.384389
ENSG00000231999	RP5-1007M22.2	45.1066	-1.40884	0.476596	-2.95603	0.00311623	0.0818872		ENSG00000118680.13	MYL12B	1132.13	0.635423	0.176716	3.59573	0.000323485	0.00736467		ENSG00000050327	ARHGEF5	9.36668	2.67432	1.09746	2.43683	0.0148165	0.384389
ENSG00000100065	CARD10	592.936	1.77453	0.600451	2.95533	0.00312337	0.0819784		ENSG00000277972.1	NA	96.2755	0.700557	0.19489	3.59463	0.000324848	0.00738676		ENSG00000273483	RP4-671G15.2	11.835	0.805317	0.330397	2.43742	0.0147923	0.384389
ENSG00000102908	NFAT5	3752.8	0.790219	0.267618	2.95279	0.0031492	0.0822696		ENSG00000162616.9	DNAJB4	425.209	0.984323	0.273857	3.5943	0.000325261	0.00738724		ENSG00000198929	NOS1AP	522.707	-0.663964	0.272351	-2.4379	0.014773	0.384389
ENSG00000108688	CCL7	6.87058	2.35924	0.798899	2.95311	0.00314586	0.0822696		ENSG00000103490.14	PYCARD	24.6887	1.39311	0.388253	3.58815	0.000333031	0.0075455		ENSG00000163171	CDC42EP3	1123.58	-0.252265	0.103612	-2.4347	0.0149042	0.384879
ENSG00000196092	PAX5	588.357	1.81579	0.614832	2.95331	0.00314386	0.0822696		ENSG00000204519.11	ZNF551	20.5507	-0.843516	0.235066	-3.58842	0.000332686	0.0075455		ENSG00000130227	XPO7	1936.85	-0.16633	0.0683185	-2.43463	0.014907	0.384879
ENSG00000196569	LAMA2	4339.45	1.90025	0.643372	2.95358	0.00314113	0.0822696		ENSG00000144580.13	RQCD1	705.313	-0.424809	0.118476	-3.5856	0.000336299	0.00761038		ENSG00000243753	HLA-L	22.5506	-0.707749	0.290636	-2.43517	0.0148847	0.384879
ENSG00000139998	RAB15	2700.68	1.05547	0.357712	2.95062	0.00317134	0.0827513		ENSG00000105851.11	PIK3CG	285.677	1.10711	0.30883	3.58486	0.000337262	0.00762301		ENSG00000002919	SNX11	951.456	-0.260232	0.106864	-2.43515	0.0148854	0.384879
ENSG00000136816	TOR1B	1531.06	0.600716	0.203686	2.94922	0.00318577	0.0829765		ENSG00000130255.13	RPL36	234.243	1.07607	0.300258	3.58381	0.00033862	0.00762623		ENSG00000173442	EHBP1L1	320.066	0.599269	0.246188	2.4342	0.0149249	0.384879
ENSG00000175832	ETV4	408.216	1.3052	0.442582	2.94906	0.0031874	0.0829765		ENSG00000138413.13	IDH1	875.799	0.658136	0.183637	3.58391	0.000338494	0.00762623		ENSG00000134901	KDELC1	449.113	0.679806	0.279479	2.4324	0.014999	0.386176
ENSG00000150667	FSIP1	227.895	-0.893637	0.303185	-2.9475	0.00320358	0.0833005		ENSG00000150967.18	ABCB9	285.193	-0.552373	0.154106	-3.58436	0.000337908	0.00762623		ENSG00000143553	SNAPIN	491.906	0.195442	0.0803592	2.43211	0.0150111	0.386176
ENSG00000078900	TP73	49.0084	-2.06574	0.701081	-2.94651	0.00321385	0.0833928		ENSG00000282988.2	NA	190.508	1.08122	0.301726	3.58344	0.000339101	0.00762794		ENSG00000250786	SNHG18	48.5262	1.96774	0.809433	2.43101	0.0150568	0.386805
ENSG00000184459	BPIFC	7.66312	2.08512	0.707675	2.94644	0.00321459	0.0833928		ENSG00000198721.12	ECI2	645.877	0.428444	0.119674	3.58009	0.000343475	0.00771712		ENSG00000166415	WDR72	26.6314	-1.07537	0.442484	-2.4303	0.0150862	0.386805
ENSG00000064763	FAR2	589.155	1.75005	0.594331	2.94456	0.00323411	0.0835492		ENSG00000136478.7	TEX2	4567.69	0.520787	0.145565	3.57769	0.000346643	0.00776975		ENSG00000103710	RASL12	2.58349	1.75828	0.723504	2.43022	0.0150895	0.386805
ENSG00000070190	DAPP1	23.3793	2.27564	0.772776	2.94477	0.00323199	0.0835492		ENSG00000186222.4	BLOC1S4	101.301	0.459212	0.128347	3.57789	0.000346379	0.00776975		ENSG00000102119	EMD	883.785	0.156954	0.064621	2.42885	0.015147	0.387299
ENSG00000099840	IZUMO4	174.121	-1.10154	0.374112	-2.94442	0.00323559	0.0835492		ENSG00000100346.17	CACNA1I	121.888	-1.43564	0.401484	-3.57583	0.000349114	0.00781583		ENSG00000070371	CLTCL1	305.226	-0.25861	0.106491	-2.42847	0.0151628	0.387299
ENSG00000166546	BEAN1	95.7257	1.25324	0.425595	2.94466	0.00323306	0.0835492		ENSG00000163508.12	EOMES	9.44418	1.44032	0.402949	3.57443	0.000350988	0.00784845		ENSG00000182220	ATP6AP2	2125.44	0.240724	0.099102	2.42906	0.0151381	0.387299
ENSG00000135679	MDM2	21718.3	1.01112	0.343507	2.94353	0.00324494	0.0835976		ENSG00000091039.17	OSBPL8	2025.28	0.383215	0.107235	3.57361	0.000352087	0.00785883		ENSG00000255689	RP11-136I14.5	4.30559	-1.69711	0.699803	-2.42513	0.0153028	0.388111
ENSG00000171310	CHST11	2818.39	0.988906	0.335921	2.94386	0.00324143	0.0835976		ENSG00000155719.17	OTOA	107.013	1.24759	0.349127	3.57347	0.000352286	0.00785883		ENSG00000186642	PDE2A	304.619	-0.862626	0.35552	-2.42638	0.0152504	0.388111
ENSG00000204291	COL15A1	3066.03	2.30542	0.783374	2.94294	0.00325116	0.0836535		ENSG00000162931.12	TRIM17	9.17339	-1.03187	0.288842	-3.57243	0.000353688	0.00788076		ENSG00000152128	TMEM163	54.3618	-1.15384	0.475716	-2.42547	0.0152884	0.388111
ENSG00000225889	AC074289.1	104.325	-1.05201	0.357509	-2.94261	0.0032546	0.0836535		ENSG00000127329.15	PTPRB	693.857	-1.33135	0.373058	-3.56876	0.000358681	0.00797313		ENSG00000170315	UBB	6052.1	0.355277	0.146401	2.42674	0.015235	0.388111
ENSG00000104432	IL7	188.907	1.93895	0.659295	2.94094	0.00327218	0.0838278		ENSG00000139233.7	LLPH	114.42	0.658753	0.184576	3.56901	0.00035833	0.00797313		ENSG00000123892	RAB38	27.5487	1.57067	0.647474	2.42585	0.0152726	0.388111
ENSG00000167105	TMEM92	17.2914	2.17713	0.740195	2.94129	0.00326845	0.0838278		ENSG00000273259.3	RP11-986E7.7	326.818	1.91471	0.53675	3.56723	0.000360781	0.00801037		ENSG00000129562	DAD1	1327.6	0.284888	0.117448	2.42566	0.0152805	0.388111
ENSG00000225614	ZNF469	965.583	2.1584	0.733926	2.9409	0.00327265	0.0838278		ENSG00000143375.15	CGN	69.3423	-0.768675	0.215524	-3.56654	0.000361726	0.00802188		ENSG00000095261	PSMD5	601.69	0.460136	0.189877	2.42333	0.0153789	0.388209
ENSG00000164695	CHMP4C	7.76611	1.66409	0.565977	2.94021	0.00327989	0.0839172		ENSG00000213144.2	RP11-64B16.2	77.5863	0.923274	0.258894	3.56622	0.000362162	0.00802209		ENSG00000184005	ST6GALNAC3	527.51	0.449505	0.185479	2.42348	0.0153727	0.388209
ENSG00000047621	C12orf4	2049.36	0.55165	0.187672	2.93944	0.00328809	0.0839346		ENSG00000169169.14	CPT1C	349.536	-0.612811	0.171853	-3.5659	0.000362609	0.00802256		ENSG00000064393	HIPK2	4987.21	-0.32125	0.132521	-2.42414	0.0153448	0.388209
ENSG00000178852	EFCAB13	50.5988	1.20536	0.410061	2.93945	0.00328792	0.0839346		ENSG00000166946.14	CCNDBP1	521.91	0.474662	0.133219	3.56302	0.000366612	0.0081016		ENSG00000223749	MIR503HG	133.354	1.65017	0.680798	2.42387	0.0153561	0.388209
ENSG00000183049	CAMK1D	2832.66	0.951623	0.324202	2.93528	0.00333249	0.0849708		ENSG00000129071.9	MBD4	618.521	0.580069	0.162835	3.56232	0.000367592	0.00810424		ENSG00000233452	STXBP5-AS1	19.9036	-0.800258	0.330672	-2.4201	0.0155164	0.388625
ENSG00000182158	CREB3L2	2788.18	1.67096	0.569405	2.93457	0.00334015	0.0850136		ENSG00000213799.12	ZNF845	284.281	0.610221	0.171288	3.56255	0.000367268	0.00810424		ENSG00000127990	SGCE	447.813	0.312338	0.128986	2.42149	0.0154571	0.388625
ENSG00000198028	ZNF560	63.538	-2.20254	0.750615	-2.93431	0.00334293	0.0850136		ENSG00000114978.18	MOB1A	222.295	0.643952	0.180828	3.56112	0.000369271	0.00813174		ENSG00000177842	ZNF620	253.339	-0.297651	0.123019	-2.41954	0.0155399	0.388625
ENSG00000225840	AC010970.2	6900.13	-1.53252	0.522319	-2.93406	0.00334558	0.0850136		ENSG00000138193.15	PLCE1	1775.12	0.693234	0.194719	3.56018	0.000370596	0.00814229		ENSG00000130559	CAMSAP1	4959.61	-0.243949	0.100785	-2.42049	0.0154994	0.388625
ENSG00000263426	RN7SL471P	89.5259	1.60057	0.545613	2.93352	0.00335146	0.0850661		ENSG00000154473.18	BUB3	534.692	0.371991	0.104487	3.56017	0.000370615	0.00814229		ENSG00000175701	LINC00116	72.0941	0.601346	0.248282	2.42202	0.0154343	0.388625
ENSG00000081087	OSTM1	3009.86	0.792765	0.270506	2.93067	0.00338232	0.085752		ENSG00000243927.6	MRPS6	220.184	1.27531	0.358324	3.55911	0.000372114	0.0081657		ENSG00000106809	OGN	4.25181	2.87658	1.18782	2.42173	0.0154469	0.388625
ENSG00000164116	GUCY1A3	1846.84	1.43743	0.490573	2.93009	0.00338859	0.0858135		ENSG00000143947.13	RPS27A	4894.95	0.662296	0.186132	3.5582	0.00037341	0.0081846		ENSG00000255864	RP11-444D3.1	12.4819	-0.865591	0.357692	-2.41994	0.0155232	0.388625
ENSG00000159216	RUNX1	3205.85	2.1329	0.728906	2.92616	0.00343169	0.0868067		ENSG00000198331.10	HYLS1	51.7086	0.625331	0.175778	3.55751	0.00037439	0.00819653		ENSG00000100626	GALNT16	1212.18	-0.556511	0.229854	-2.42115	0.0154716	0.388625
ENSG00000248711	AC006023.8	6.47017	1.86051	0.635945	2.92558	0.00343814	0.0868713		ENSG00000164168.7	TMEM184C	967.175	0.48134	0.135362	3.55595	0.000376615	0.00823245		ENSG00000187210	GCNT1	49.7912	1.72234	0.712321	2.41792	0.0156094	0.389901
ENSG00000109686	SH3D19	2142.51	1.24056	0.424221	2.92432	0.00345212	0.0871262		ENSG00000167037.18	SGSM1	762.176	-0.757481	0.21303	-3.55575	0.000376905	0.00823245		ENSG00000178425	NT5DC1	374.683	0.271524	0.112316	2.41751	0.0156272	0.389901
ENSG00000261770	CTC-459F4.1	270.511	1.37321	0.469848	2.92268	0.00347035	0.0874872		ENSG00000167123.19	CERCAM	4737.36	-1.20324	0.338439	-3.55528	0.000377576	0.00823755		ENSG00000143147	GPR161	1668.69	-0.230151	0.0952598	-2.41604	0.0156904	0.391023
ENSG00000081051	AFP	7.41613	1.87339	0.641317	2.92115	0.00348737	0.0876314		ENSG00000096080.11	MRPS18A	243.378	0.552405	0.155418	3.55432	0.000378958	0.00825812		ENSG00000182742	HOXB4	3086.59	-0.552761	0.22888	-2.41507	0.015732	0.391344
ENSG00000102385	DRP2	883.614	1.44453	0.494572	2.92076	0.00349176	0.0876314		ENSG00000198843.13	SELT	384.579	0.607049	0.170818	3.55378	0.000379732	0.00826543		ENSG00000174485	DENND4A	549.799	-0.470108	0.19467	-2.4149	0.0157397	0.391344
ENSG00000124126	PREX1	4357.71	-1.32777	0.454534	-2.92116	0.00348727	0.0876314		ENSG00000168961.17	LGALS9	652.358	1.1657	0.328198	3.55183	0.000382567	0.00831751		ENSG00000100433	KCNK10	209.484	-0.9039	0.374479	-2.41375	0.0157892	0.392123
ENSG00000143799	PARP1	10335.7	-0.867977	0.297164	-2.92087	0.00349055	0.0876314		ENSG00000163848.19	ZNF148	1878.91	0.376277	0.105989	3.55015	0.00038501	0.00836098		ENSG00000136383	ALPK3	86.9465	1.51466	0.628585	2.40963	0.0159686	0.392563
ENSG00000166816	LDHD	17.5366	-1.49569	0.512339	-2.91933	0.00350781	0.0879354		ENSG00000100528.12	CNIH1	244.671	0.67284	0.189729	3.54632	0.000390656	0.00845434		ENSG00000006377	DLX6	19.534	-3.88882	1.61262	-2.4115	0.0158872	0.392563
ENSG00000271200	RP11-430G17.3	12.7144	-1.30559	0.447472	-2.91771	0.00352608	0.0882944		ENSG00000121851.13	POLR3GL	35.4746	0.711163	0.20053	3.54642	0.000390505	0.00845434		ENSG00000100314	CABP7	74.7176	-1.10201	0.457533	-2.4086	0.0160138	0.392563
ENSG00000260841	CTC-205M6.5	115.698	1.21985	0.41819	2.91698	0.00353441	0.0883049		ENSG00000197646.7	PDCD1LG2	48.4414	1.28235	0.361553	3.54679	0.000389952	0.00845434		ENSG00000258584	FAM181A-AS1	15.4598	-1.36331	0.566182	-2.40791	0.0160442	0.392563
ENSG00000261618	RP11-79H23.3	25.5458	1.89127	0.648363	2.917	0.00353416	0.0883049		ENSG00000147119.3	CHST7	90.1952	0.67278	0.189751	3.5456	0.000391718	0.00846758		ENSG00000182606	TRAK1	2884.86	-0.23496	0.0975723	-2.40806	0.0160377	0.392563
ENSG00000198003	CCDC151	86.3807	-1.53857	0.527792	-2.91511	0.00355565	0.0887364		ENSG00000179958.8	DCTPP1	127.402	0.503459	0.142069	3.54377	0.000394446	0.00851679		ENSG00000163939	PBRM1	4090.38	-0.258926	0.107451	-2.40972	0.0159649	0.392563
ENSG00000042832	TG	47.1783	1.53521	0.526835	2.91402	0.00356804	0.0888342		ENSG00000099800.8	TIMM13	78.7026	0.726502	0.205106	3.54207	0.000396993	0.00856195		ENSG00000134982	APC	2699.2	-0.329982	0.13696	-2.40932	0.0159822	0.392563
ENSG00000173559	NABP1	1582.59	1.51065	0.518418	2.91397	0.00356867	0.0888342		ENSG00000215712.10	TMEM242	380.821	0.420246	0.118664	3.54147	0.000397907	0.00857184		ENSG00000197976	AKAP17A	1480.67	0.199826	0.0829803	2.40811	0.0160354	0.392563
ENSG00000174428	GTF2IRD2B	578.535	-0.61712	0.211813	-2.91351	0.00357392	0.0888342		ENSG00000144021.2	CIAO1	1379.2	0.299338	0.084591	3.53865	0.000402177	0.00865393		ENSG00000108797	CNTNAP1	1999.18	0.494879	0.2051	2.41287	0.0158274	0.392563
ENSG00000235109	ZSCAN31	328.924	-1.08115	0.371133	-2.91311	0.00357853	0.0888342		ENSG00000180264.11	GPR144	105.1	-1.36316	0.385334	-3.5376	0.000403778	0.00866917		ENSG00000205363	C15orf59	490.529	-0.652043	0.270485	-2.41064	0.0159245	0.392563
ENSG00000235513	RP4-756G23.5	145.781	1.84804	0.634407	2.91303	0.00357946	0.0888342		ENSG00000197566.10	ZNF624	122.527	-0.621141	0.175584	-3.53758	0.000403806	0.00866917		ENSG00000280852	NA	3.44649	-1.48933	0.617494	-2.41189	0.01587	0.392563
ENSG00000213132	AC022498.1	62.1383	1.38587	0.475952	2.91178	0.00359375	0.0890899		ENSG00000120656.11	TAF12	216.223	0.380024	0.10745	3.53675	0.000405079	0.00868658		ENSG00000105173	CCNE1	165.371	0.420301	0.174411	2.40983	0.01596	0.392563
ENSG00000074755	ZZEF1	5282.87	0.374565	0.128689	2.91063	0.00360701	0.0893194		ENSG00000100784.12	RPS6KA5	852.078	-0.525969	0.148735	-3.53628	0.000405799	0.00869213		ENSG00000168014	C2CD3	725.187	-0.160748	0.0666319	-2.41248	0.0158446	0.392563
ENSG00000132170	PPARG	47.1124	1.05123	0.361305	2.90955	0.00361953	0.0895303		ENSG00000110651.11	CD81	10154.1	0.496832	0.140537	3.53525	0.000407396	0.00869667		ENSG00000162009	SSTR5	12.1949	-1.7228	0.715954	-2.4063	0.0161149	0.392951
ENSG00000175455	CCDC14	6962.52	-0.456517	0.157027	-2.90724	0.00364628	0.090092		ENSG00000132854.19	KANK4	84.7313	-0.907798	0.256765	-3.53552	0.000406967	0.00869667		ENSG00000101144	BMP7	3095.4	-0.479983	0.199437	-2.40669	0.0160977	0.392951
ENSG00000174791	RIN1	384.597	1.51156	0.520167	2.90591	0.00366186	0.0903771		ENSG00000148488.17	ST8SIA6	25.963	-0.768888	0.217486	-3.53535	0.000407233	0.00869667		ENSG00000244124	ATP1B3-AS1	20.4656	-0.7406	0.307689	-2.40698	0.0160851	0.392951
ENSG00000042062	FAM65C	401.383	-1.93384	0.665626	-2.90529	0.0036691	0.0904559		ENSG00000153485.5	TMEM251	67.5434	0.804346	0.227737	3.5319	0.00041258	0.00879734		ENSG00000002745	WNT16	66.0894	1.9804	0.823245	2.4056	0.0161458	0.39326
ENSG00000158773	USF1	3547.43	-0.557379	0.191908	-2.9044	0.00367958	0.0906142		ENSG00000239521.8	GATS	2482.85	-0.570128	0.161454	-3.53122	0.000413649	0.00881016		ENSG00000187942	LDLRAD2	5.79117	1.37061	0.570165	2.40389	0.0162216	0.394187
ENSG00000171658	RP11-443P15.2	12.7516	1.84469	0.635501	2.90273	0.00369924	0.0908979		ENSG00000072134.15	EPN2	3048.1	-0.441305	0.125113	-3.52726	0.000419889	0.00893295		ENSG00000227888	FAM66A	37.5489	-0.858745	0.357211	-2.40402	0.0162157	0.394187
ENSG00000197147	LRRC8B	2697.33	-1.08564	0.37397	-2.90301	0.00369597	0.0908979		ENSG00000070808.15	CAMK2A	385.695	-1.08633	0.308087	-3.52605	0.0004218	0.0089635		ENSG00000111328	CDK2AP1	1120.93	0.385538	0.160407	2.4035	0.0162389	0.394187
ENSG00000133863	TEX15	235.303	-1.55129	0.534689	-2.90129	0.00371625	0.0911893		ENSG00000145198.14	VWA5B2	92.4468	-1.4161	0.401794	-3.52443	0.000424391	0.00900838		ENSG00000162542	TMCO4	12.0696	1.73243	0.720939	2.40302	0.0162604	0.394264
ENSG00000180730	SHISA2	1788.73	2.13356	0.735461	2.90098	0.00371992	0.0911893		ENSG00000054277.14	OPN3	56.5654	0.778187	0.220883	3.52307	0.000426577	0.00904459		ENSG00000280367	NA	6.01044	-1.0379	0.432165	-2.40164	0.0163218	0.395307
ENSG00000243444	PALM2	647.713	1.42321	0.490644	2.9007	0.00372335	0.0911893		ENSG00000107833.10	NPM3	38.1817	0.880004	0.249892	3.52154	0.000429056	0.00908691		ENSG00000135248	FAM71F1	8.08032	-1.51566	0.63148	-2.40018	0.0163871	0.396443
ENSG00000257605	RP11-680A11.5	21.1448	1.77181	0.611199	2.8989	0.00374471	0.091612		ENSG00000184014.8	DENND5A	2841.18	-0.41294	0.117275	-3.52111	0.000429746	0.00909129		ENSG00000147256	ARHGAP36	19.1736	-1.74634	0.728058	-2.39863	0.0164566	0.397677
ENSG00000112655	PTK7	21157.8	1.56263	0.53911	2.89853	0.00374913	0.0916198		ENSG00000002586.20	CD99	1303.06	0.722544	0.20523	3.52065	0.000430485	0.00909672		ENSG00000170989	S1PR1	71.6967	1.66929	0.696593	2.39637	0.0165586	0.397902
ENSG00000113083	LOX	11541.1	2.05281	0.708619	2.89692	0.00376849	0.0919923		ENSG00000198848.12	CES1	102.403	1.74704	0.496503	3.51868	0.000433705	0.00915449		ENSG00000099715	PCDH11Y	12.5108	-1.44741	0.603879	-2.39686	0.0165363	0.397902
ENSG00000129596	CDO1	2450.31	-1.1525	0.398074	-2.89519	0.00378929	0.0922984		ENSG00000196139.14	AKR1C3	146.953	0.812511	0.230947	3.51818	0.000434522	0.00916145		ENSG00000114541	FRMD4B	678.152	-0.34449	0.143746	-2.39652	0.0165517	0.397902
ENSG00000253190	AC084082.3	166.446	-1.36011	0.469737	-2.89547	0.00378591	0.0922984		ENSG00000142207.7	URB1	31.7094	-0.654294	0.186005	-3.51762	0.000435441	0.00917056		ENSG00000132357	CARD6	5.50929	1.84401	0.769338	2.39688	0.0165355	0.397902
ENSG00000235217	TSPY26P	681.342	-0.688389	0.237844	-2.89429	0.00380015	0.092462		ENSG00000010219.13	DYRK4	343.878	0.385499	0.109617	3.51678	0.000436811	0.00918914		ENSG00000143106	PSMA5	1432.18	0.296461	0.123673	2.39713	0.016524	0.397902
ENSG00000115884	SDC1	2700.8	1.7259	0.59651	2.89332	0.00381191	0.0926474		ENSG00000233927.5	RPS28	316.544	1.17519	0.334308	3.5153	0.000439254	0.00923022		ENSG00000096968	JAK2	364.874	-0.282409	0.117869	-2.39596	0.0165769	0.397902
ENSG00000184601	C14orf180	6.70906	2.25221	0.778599	2.89265	0.00382007	0.0927446		ENSG00000180767.9	CHST13	10.2483	1.61841	0.46063	3.51347	0.000442296	0.00928379		ENSG00000166441	RPL27A	8198.5	0.244144	0.101969	2.3943	0.016652	0.399258
ENSG00000013588	GPRC5A	42.5262	1.99336	0.689332	2.89173	0.00383122	0.0929143		ENSG00000104915.15	STX10	201.062	0.519251	0.147854	3.51192	0.000444883	0.0093173		ENSG00000131981	LGALS3	26.9706	1.70734	0.713555	2.39273	0.0167236	0.399639
ENSG00000151702	FLI1	306.734	2.14405	0.741808	2.8903	0.00384875	0.0932383		ENSG00000173013.5	CCDC96	41.5238	0.858059	0.244323	3.51198	0.000444783	0.0093173		ENSG00000129910	CDH15	19.7139	1.79386	0.749712	2.39273	0.0167234	0.399639
ENSG00000205309	NT5M	254.427	-0.842575	0.29169	-2.88859	0.00386968	0.0934434		ENSG00000067182.7	TNFRSF1A	1524.12	0.734778	0.20934	3.50998	0.000448146	0.00934852		ENSG00000228232	GAPDHP1	21.7246	0.572899	0.239411	2.39295	0.0167134	0.399639
ENSG00000237499	RP11-356I2.4	28.3973	1.18092	0.408809	2.88867	0.00386872	0.0934434		ENSG00000073711.11	PPP2R3A	97.8479	-0.591122	0.168413	-3.50995	0.000448195	0.00934852		ENSG00000149328	GLB1L2	530.262	-0.37573	0.15716	-2.39074	0.0168143	0.401361
ENSG00000260940	RP4-575N6.5	11.0466	-1.81527	0.628427	-2.88859	0.00386977	0.0934434		ENSG00000168453.15	HR	271.909	-0.858524	0.244585	-3.51012	0.0004479	0.00934852		ENSG00000271860	RP11-436D23.1	29.4746	-0.925634	0.387472	-2.3889	0.0168988	0.402483
ENSG00000130052	STARD8	259.784	1.35678	0.469818	2.88789	0.0038783	0.0935074		ENSG00000226472.8	RP11-551L14.4	101.94	-0.547773	0.156067	-3.50985	0.000448359	0.00934852		ENSG00000248749	RP11-42A4.1	5.88047	-1.81253	0.758658	-2.38912	0.0168887	0.402483
ENSG00000221211	AC078794.1	46.2257	-1.48595	0.514581	-2.88769	0.00388079	0.0935074		ENSG00000101306.10	MYLK2	7.01198	-1.62579	0.463311	-3.50906	0.000449694	0.00935563		ENSG00000149483	TMEM138	314.129	0.245815	0.10293	2.38818	0.0169323	0.402834
ENSG00000233117	LINC00702	108.731	1.97584	0.684416	2.88691	0.00389049	0.0935393		ENSG00000179889.18	PDXDC1	627.66	0.584899	0.166677	3.50918	0.000449496	0.00935563		ENSG00000116641	DOCK7	2140.5	-0.235559	0.0986607	-2.38756	0.0169604	0.403059
ENSG00000272709	RP11-458D21.6	6.38384	-1.89078	0.654886	-2.88719	0.00388695	0.0935393		ENSG00000196865.4	NHLRC2	1764.26	0.462052	0.131704	3.50826	0.000451041	0.00937328		ENSG00000132182	NUP210	2019.46	-0.248938	0.104509	-2.38199	0.0172195	0.403226
ENSG00000167123	CERCAM	2675.47	1.25771	0.435889	2.88539	0.00390926	0.0938896		ENSG00000196091.13	MYBPC1	833.387	0.975811	0.278186	3.50776	0.000451891	0.0093806		ENSG00000146285	SCML4	357.09	-1.06688	0.44789	-2.38202	0.017218	0.403226
ENSG00000068078	FGFR3	2554.88	-1.46013	0.506439	-2.88312	0.00393757	0.0944678		ENSG00000101413.11	RPRD1B	659.009	-0.30791	0.0878093	-3.50658	0.000453911	0.00940307		ENSG00000172428	MYEOV2	575.361	0.336337	0.141293	2.38043	0.0172926	0.403226
ENSG00000268460	AC006262.6	57.0589	2.22261	0.771995	2.87905	0.00398875	0.095593		ENSG00000176903.4	PNMA1	1971.2	0.439903	0.125452	3.50654	0.000453972	0.00940307		ENSG00000187796	CARD9	109.489	0.808084	0.339183	2.38244	0.0171981	0.403226
ENSG00000235703	LINC00894	326.824	-0.818124	0.284405	-2.87662	0.00401961	0.0962294		ENSG00000144810.16	COL8A1	682.393	1.02109	0.291286	3.50546	0.000455827	0.00943111		ENSG00000180353	HCLS1	17.8349	1.78177	0.747295	2.38429	0.0171121	0.403226
ENSG00000110660	SLC35F2	494.357	1.35254	0.47028	2.87603	0.00402706	0.0963008		ENSG00000258732.1	RP11-603B24.1	7.77466	-2.38552	0.680635	-3.50484	0.00045688	0.00944253		ENSG00000198719	DLL1	1152.05	-0.79097	0.331765	-2.38413	0.0171197	0.403226
ENSG00000115415	STAT1	8277.28	1.02916	0.358008	2.8747	0.00404415	0.0963008		ENSG00000198797.7	BRINP2	23.464	-1.36475	0.389554	-3.50337	0.00045941	0.00948439		ENSG00000274911	NA	18.3145	-0.704006	0.29576	-2.38033	0.0172972	0.403226
ENSG00000158423	RIBC1	80.1154	-1.78673	0.621467	-2.87502	0.00404006	0.0963008		ENSG00000114850.6	SSR3	2839.16	0.605421	0.172839	3.5028	0.000460398	0.00949439		ENSG00000156140	ADAMTS3	98.5853	1.32759	0.557576	2.381	0.0172655	0.403226
ENSG00000169508	GPR183	34.9442	1.98836	0.691574	2.87512	0.00403874	0.0963008		ENSG00000025434.19	NR1H3	175.145	0.647542	0.184946	3.50125	0.000463089	0.00953621		ENSG00000182492	BGN	1476.44	2.47721	1.04009	2.38172	0.0172321	0.403226
ENSG00000173262	SLC2A14	35.2393	1.56865	0.545644	2.87486	0.00404205	0.0963008		ENSG00000170271.11	FAXDC2	404.194	-0.51529	0.147182	-3.50104	0.000463439	0.00953621		ENSG00000278662	NA	97.3356	-0.87623	0.367145	-2.38661	0.0170046	0.403226
ENSG00000057019	DCBLD2	19658.7	1.43012	0.498103	2.87113	0.00409001	0.0966082		ENSG00000152952.12	PLOD2	1493.98	0.897024	0.256255	3.50052	0.00046436	0.00954472		ENSG00000150540	HNMT	45.4469	1.5688	0.657461	2.38615	0.0170256	0.403226
ENSG00000078401	EDN1	101.562	1.64494	0.573064	2.87042	0.00409923	0.0966082		ENSG00000144837.9	PLA1A	24.4748	-1.98906	0.568267	-3.50021	0.000464885	0.0095451		ENSG00000275110	NA	4.73438	1.9667	0.825777	2.38164	0.0172356	0.403226
ENSG00000103876	FAH	416.701	1.01303	0.352778	2.87158	0.00408428	0.0966082		ENSG00000185127.6	C6orf120	517.957	0.460095	0.13153	3.49802	0.000468721	0.00961338		ENSG00000167037	SGSM1	131.045	-0.910921	0.382182	-2.38348	0.01715	0.403226
ENSG00000117228	GBP1	1822.63	1.98972	0.693149	2.87055	0.00409757	0.0966082		ENSG00000184203.8	PPP1R2	148.828	0.614801	0.175778	3.49759	0.000469487	0.0096186		ENSG00000174450	GOLGA6L2	5.81115	-1.23287	0.517979	-2.38016	0.0173049	0.403226
ENSG00000132294	EFR3A	4036.19	1.06375	0.370475	2.87131	0.00408773	0.0966082		ENSG00000146842.17	TMEM209	199.603	-0.512824	0.14664	-3.49717	0.000470228	0.00962167		ENSG00000283073	NA	71.296	-0.742199	0.311485	-2.38278	0.0171826	0.403226
ENSG00000150873	C2orf50	107.666	-1.96168	0.683292	-2.87093	0.00409267	0.0966082		ENSG00000229820.2	RP1-308E4.1	7.82983	-1.12219	0.320907	-3.49692	0.000470659	0.00962167		ENSG00000225393	RP11-218L14.4	14.6175	-0.688181	0.28847	-2.38563	0.0170501	0.403226
ENSG00000197927	C2orf27A	406.836	1.18897	0.413985	2.87201	0.00407867	0.0966082		ENSG00000111817.17	DSE	1279.63	0.444121	0.127039	3.49595	0.000472373	0.00964626		ENSG00000215251	FASTKD5	418.559	0.347887	0.145991	2.38293	0.0171753	0.403226
ENSG00000215146	RP11-313J2.1	784.818	-1.86187	0.648472	-2.87117	0.00408957	0.0966082		ENSG00000094755.17	GABRP	288.257	-0.445093	0.127357	-3.49484	0.000474351	0.00966567		ENSG00000074370	ATP2A3	137.692	-1.57894	0.661762	-2.38597	0.0170342	0.403226
ENSG00000224063	AC007319.1	13.912	-1.87694	0.653907	-2.87034	0.00410031	0.0966082		ENSG00000243116.1	RP11-564C24.1	6.87659	-1.40826	0.402933	-3.49503	0.000474014	0.00966567		ENSG00000164853	UNCX	65.8216	-1.7912	0.752968	-2.37885	0.0173666	0.404175
ENSG00000235884	LINC00941	42.7079	1.90958	0.664604	2.87325	0.0040627	0.0966082		ENSG00000084234.17	APLP2	10166.7	0.44433	0.127161	3.49423	0.000475433	0.00967726		ENSG00000272849	RP11-347I19.8	76.1528	0.387843	0.163062	2.3785	0.0173833	0.404175
ENSG00000111252	SH2B3	1116.75	1.16032	0.404439	2.86897	0.00411813	0.0966204		ENSG00000181274.6	FRAT2	148.133	0.659632	0.188835	3.49316	0.000477339	0.00970556		ENSG00000186318	BACE1	1941.46	-0.280193	0.117931	-2.37591	0.0175055	0.405403
ENSG00000118515	SGK1	909.144	1.47285	0.51332	2.86925	0.00411441	0.0966204		ENSG00000165125.20	TRPV6	238.133	-1.35926	0.389155	-3.49285	0.000477899	0.00970645		ENSG00000182087	TMEM259	3279.42	0.263504	0.110916	2.37571	0.0175152	0.405403
ENSG00000135926	TMBIM1	404.183	1.94781	0.67887	2.86919	0.00411526	0.0966204		ENSG00000117266.15	CDK18	9345.68	-1.00365	0.287378	-3.49244	0.000478623	0.00971068		ENSG00000131591	C1orf159	364.743	0.337238	0.141882	2.37689	0.0174594	0.405403
ENSG00000163171	CDC42EP3	4552.55	1.1182	0.389737	2.86912	0.00411611	0.0966204		ENSG00000185187.13	SIGIRR	228.006	0.59159	0.169451	3.49122	0.000480828	0.00974493		ENSG00000115380	EFEMP1	280.383	0.679685	0.286231	2.3746	0.017568	0.405403
ENSG00000250358	RP11-159K7.2	229.877	-2.12119	0.7396	-2.86802	0.00413051	0.0968091		ENSG00000196136.17	SERPINA3	13590.4	1.78635	0.511832	3.49011	0.000482817	0.0097642		ENSG00000276644	NA	2082.67	-0.725296	0.305191	-2.37653	0.0174763	0.405403
ENSG00000108828	VAT1	7950.48	0.51118	0.178321	2.86663	0.00414868	0.097133		ENSG00000214967.5	NPIPA7	75.9645	-0.881449	0.252545	-3.49027	0.00048254	0.0097642		ENSG00000224717	RP11-576D8.4	30.6792	-0.713612	0.300496	-2.37478	0.0175593	0.405403
ENSG00000172426	RSPH9	47.196	-1.7547	0.612501	-2.86482	0.00417245	0.0974851		ENSG00000188042.8	ARL4C	655.391	1.23644	0.354305	3.48975	0.000483465	0.00976683		ENSG00000257935	RP11-82C23.2	18.911	-1.86772	0.786396	-2.37503	0.0175474	0.405403
ENSG00000235038	RP11-393I23.4	6.48995	-1.98122	0.691563	-2.86484	0.00417223	0.0974851		ENSG00000204176.13	SYT15	336.777	-0.511686	0.14672	-3.4875	0.000487557	0.00983893		ENSG00000076108	BAZ2A	4808.92	-0.336564	0.141804	-2.37344	0.0176233	0.405808
ENSG00000115841	RMDN2	524.268	1.12209	0.392068	2.86198	0.00421008	0.098159		ENSG00000110195.13	FOLR1	18.4137	2.25809	0.647786	3.48585	0.000490573	0.0098892		ENSG00000228314	CYP4F29P	16.2102	7.11297	2.99662	2.37366	0.0176127	0.405808
ENSG00000249413	RP11-25H12.1	17.7352	-1.68364	0.588415	-2.86132	0.0042188	0.0982597		ENSG00000125434.11	SLC25A35	69.1522	-0.966975	0.27749	-3.48471	0.000492665	0.00992074		ENSG00000272886	AC112218.1	1244.62	-0.274278	0.115595	-2.37275	0.0176563	0.406133
ENSG00000181291	TMEM132E	1066.15	-1.63603	0.572049	-2.85995	0.00423706	0.0985823		ENSG00000117533.15	VAMP4	95.2567	0.618667	0.177646	3.48258	0.000496614	0.00998501		ENSG00000112379	KIAA1244	692.677	-0.705579	0.29773	-2.36987	0.0177946	0.408876
ENSG00000173894	CBX2	2081.69	-1.19249	0.417019	-2.85955	0.00424237	0.0986031		ENSG00000135002.12	RFK	47.6823	1.12034	0.321714	3.48241	0.000496917	0.00998501		ENSG00000267077	RP11-127I20.5	4.53812	1.77304	0.74876	2.36796	0.0178863	0.409806
ENSG00000189298	ZKSCAN3	831.969	-0.595649	0.208353	-2.85885	0.00425184	0.0987205		ENSG00000158352.15	SHROOM4	2829.98	-0.721847	0.207331	-3.48162	0.000498387	0.0100039		ENSG00000089123	TASP1	104.926	-0.360986	0.152435	-2.36812	0.0178786	0.409806
ENSG00000126522	ASL	307.812	0.669178	0.234186	2.85747	0.00427032	0.0990467		ENSG00000198832.10	SELM	759.688	0.761623	0.218816	3.48066	0.00050018	0.0100292		ENSG00000178878	APOLD1	163.859	1.91233	0.807626	2.36784	0.0178922	0.409806
ENSG00000105664	COMP	36.5761	2.10469	0.736707	2.85689	0.00427819	0.0990975		ENSG00000187147.18	RNF220	3353.95	-0.677935	0.194819	-3.47981	0.000501761	0.0100502		ENSG00000145740	SLC30A5	642.502	0.236315	0.0998571	2.36653	0.0179556	0.41082
ENSG00000170439	METTL7B	12.8581	1.95851	0.685595	2.85665	0.00428139	0.0990975		ENSG00000120733.14	KDM3B	331.418	-0.429145	0.123359	-3.47884	0.000503598	0.0100762		ENSG00000279419	NA	12.4274	2.22405	0.940642	2.36439	0.0180596	0.41276
ENSG00000081479	LRP2	5250.83	-1.76054	0.616444	-2.85596	0.00429074	0.0991086		ENSG00000165516.11	KLHDC2	634.475	0.348021	0.100068	3.47784	0.000505474	0.0100923		ENSG00000221890	NPTXR	1072.64	-0.437128	0.18492	-2.36388	0.0180845	0.412768
ENSG00000178403	NEUROG2	95.0687	-2.09205	0.732446	-2.85625	0.00428678	0.0991086		ENSG00000230267.7	HERC2P4	112.14	-0.656771	0.188836	-3.478	0.00050517	0.0100923		ENSG00000280550	NA	41.303	-0.668585	0.282867	-2.3636	0.0180983	0.412768
ENSG00000264207	RP11-196G18.23	93.8764	-1.16468	0.407859	-2.8556	0.00429549	0.0991159		ENSG00000004777.18	ARHGAP33	941.726	-0.965237	0.277598	-3.47711	0.000506848	0.0101038		ENSG00000062096	ARSF	17.8599	-1.46518	0.62026	-2.3622	0.0181666	0.413887
ENSG00000014257	ACPP	75.0717	2.18587	0.765969	2.85373	0.00432098	0.0994959		ENSG00000138496.16	PARP9	888.753	0.623485	0.179319	3.47697	0.000507123	0.0101038		ENSG00000161395	PGAP3	317.519	0.326971	0.138455	2.36156	0.0181981	0.414165
ENSG00000099953	MMP11	1646.42	1.44389	0.506229	2.85225	0.00434105	0.0994959		ENSG00000108924.14	HLF	133.986	-1.00104	0.288055	-3.47516	0.000510548	0.0101613		ENSG00000105889	STEAP1B	6.29824	1.63753	0.693971	2.35966	0.0182917	0.415417
ENSG00000166033	HTRA1	13310	1.94289	0.681214	2.8521	0.00434315	0.0994959		ENSG00000158805.12	ZNF276	651.262	-0.692243	0.199236	-3.47448	0.000511837	0.0101762		ENSG00000079385	CEACAM1	8.61661	1.34342	0.569276	2.35987	0.0182815	0.415417
ENSG00000169857	AVEN	456.738	0.832889	0.291968	2.85267	0.00433535	0.0994959		ENSG00000167468.16	GPX4	1994.72	0.573688	0.165179	3.47312	0.000514442	0.0102172		ENSG00000164692	COL1A2	24841.1	2.09622	0.888596	2.35902	0.018323	0.415689
ENSG00000171885	AQP4	696.686	-1.87906	0.658579	-2.85321	0.00432802	0.0994959		ENSG00000007908.16	SELE	7.58917	-3.58002	1.03125	-3.47154	0.000517482	0.0102452		ENSG00000204959	ARHGEF34P	3.36026	2.92628	1.24075	2.35848	0.0183501	0.415865
ENSG00000235448	RP11-3L8.3	33.3608	1.67557	0.587353	2.85274	0.00433437	0.0994959		ENSG00000161940.10	BCL6B	45.3638	-1.53892	0.443266	-3.47176	0.000517049	0.0102452		ENSG00000167549	CORO6	100.942	0.986523	0.418397	2.35786	0.0183806	0.416117
ENSG00000269896	RP4-740C4.6	82.1419	-1.096	0.384023	-2.854	0.00431722	0.0994959		ENSG00000181666.18	HKR1	760.99	-0.268905	0.0774571	-3.47166	0.00051725	0.0102452		ENSG00000269113	TRABD2B	43.8866	1.50266	0.639324	2.3504	0.0187534	0.416234
ENSG00000081870	HSPB11	1116.13	-0.647848	0.227186	-2.85162	0.00434968	0.0995183		ENSG00000132341.12	RAN	997.205	0.647077	0.186511	3.46938	0.000521661	0.0103062		ENSG00000198336	MYL4	23.3102	2.73954	1.1636	2.35436	0.0185547	0.416234
ENSG00000117408	IPO13	2224.82	-0.298004	0.104524	-2.85105	0.00435749	0.0995183		ENSG00000196371.3	FUT4	283.367	0.417215	0.12025	3.46956	0.000521306	0.0103062		ENSG00000226383	AC093375.1	33.9121	-1.25659	0.534164	-2.35244	0.0186507	0.416234
ENSG00000174236	REP15	52.0702	0.981281	0.344169	2.85116	0.00435594	0.0995183		ENSG00000165775.18	FUNDC2	507.682	0.484445	0.139723	3.4672	0.000525918	0.0103794		ENSG00000124743	KLHL31	12.5705	1.06116	0.451239	2.35166	0.0186898	0.416234
ENSG00000123643	SLC36A1	880.29	1.00194	0.351557	2.85001	0.00437178	0.0997426		ENSG00000127870.17	RNF6	539.283	0.755067	0.217808	3.46666	0.000526968	0.0103893		ENSG00000244716	RP11-20O24.4	88.0182	0.516017	0.218952	2.35676	0.018435	0.416234
ENSG00000102096	PIM2	377.034	-0.51585	0.181185	-2.84709	0.00441206	0.099961		ENSG00000143545.8	RAB13	1055.02	0.623835	0.180052	3.46476	0.00053071	0.0104423		ENSG00000146250	PRSS35	101.97	1.85852	0.78903	2.35545	0.0185004	0.416234
ENSG00000182718	ANXA2	28083.9	1.89761	0.666254	2.84818	0.00439707	0.099961		ENSG00000153303.17	FRMD1	13.8789	-1.69873	0.490292	-3.46473	0.000530765	0.0104423		ENSG00000104611	SH2D4A	18.9511	2.21137	0.940771	2.35059	0.0187437	0.416234
ENSG00000183688	FAM101B	1462.23	1.65001	0.579333	2.84813	0.00439769	0.099961		ENSG00000163900.11	TMEM41A	108.167	-0.581809	0.168002	-3.46311	0.000533975	0.0104944		ENSG00000219642	BMPR1APS1	3.21264	-1.67797	0.713334	-2.35229	0.0186581	0.416234
ENSG00000205758	CRYZL1	1925.64	-0.432002	0.151737	-2.84705	0.00441268	0.099961		ENSG00000158710.14	TAGLN2	1558.14	0.949237	0.274173	3.46219	0.000535808	0.0105195		ENSG00000203876	RP11-451M19.3	6.36972	1.20755	0.513161	2.35317	0.0186143	0.416234
ENSG00000207344	SNORA22	23.6307	-1.29089	0.453168	-2.8486	0.00439118	0.099961		ENSG00000171124.13	FUT3	33.5494	-0.758807	0.21926	-3.46077	0.000538636	0.010564		ENSG00000166145	SPINT1	20.7265	1.53899	0.654263	2.35225	0.0186603	0.416234
ENSG00000229715	EEF1DP3	36.9625	-1.12622	0.395454	-2.84793	0.00440053	0.099961		ENSG00000204842.16	ATXN2	2613.32	-0.239281	0.0691576	-3.45995	0.000540283	0.0105853		ENSG00000231827	RP11-216N14.5	6.64479	-1.31325	0.558428	-2.3517	0.018688	0.416234
ENSG00000234390	USP27X-AS1	63.5143	-0.787221	0.276495	-2.84714	0.00441133	0.099961		ENSG00000100031.19	GGT1	145.209	-0.893398	0.258275	-3.45909	0.000541996	0.0106078		ENSG00000105339	DENND3	695.639	-0.447681	0.189941	-2.35695	0.0184257	0.416234
ENSG00000197905	TEAD4	384.615	1.15681	0.406565	2.84533	0.00443657	0.1004		ENSG00000107779.13	BMPR1A	1788.22	0.567672	0.16413	3.45868	0.000542827	0.010613		ENSG00000108406	DHX40	1610.06	-0.279223	0.118736	-2.35162	0.0186918	0.416234
ENSG00000134107	BHLHE40	4003.09	1.72458	0.606262	2.84462	0.00444647	0.100448		ENSG00000165644.10	COMTD1	50.8929	0.710456	0.205446	3.45812	0.00054396	0.0106242		ENSG00000100523	DDHD1	786.628	-0.212766	0.0903696	-2.3544	0.0185528	0.416234
ENSG00000134343	ANO3	56.7613	1.85876	0.653715	2.84337	0.00446386	0.100448		ENSG00000132323.9	ILKAP	487.155	-0.363856	0.105258	-3.45679	0.000546651	0.0106657		ENSG00000177666	PNPLA2	477	0.327808	0.139205	2.35486	0.0185295	0.416234
ENSG00000134644	PUM1	12270.2	-0.318337	0.111963	-2.84325	0.00446565	0.100448		ENSG00000213639.10	PPP1CB	3610.6	0.560197	0.162114	3.45557	0.000549134	0.010703		ENSG00000215068	AC025171.1	6.32862	1.3686	0.582155	2.35092	0.018727	0.416234
ENSG00000161243	FBXO27	145.422	1.25578	0.441512	2.84428	0.00445123	0.100448		ENSG00000204764.14	RANBP17	510.087	-0.662157	0.191679	-3.4545	0.00055131	0.0107343		ENSG00000113196	HAND1	37.6411	7.00353	2.97279	2.35588	0.0184789	0.416234
ENSG00000175600	SUGCT	641.631	1.77185	0.623043	2.84387	0.00445698	0.100448		ENSG00000110799.13	VWF	2530.24	-1.55993	0.451859	-3.45225	0.000555933	0.0108131		ENSG00000173113	TRMT112	1046.01	0.292357	0.124344	2.35119	0.0187134	0.416234
ENSG00000261840	RP11-146F11.1	34.3748	-0.921168	0.323906	-2.84393	0.00445602	0.100448		ENSG00000166024.13	R3HCC1L	520.987	0.499074	0.144621	3.4509	0.000558717	0.0108561		ENSG00000079257	LXN	59.1507	1.07312	0.456509	2.3507	0.0187382	0.416234
ENSG00000223685	LINC00571	97.9371	1.41809	0.498881	2.84254	0.00447562	0.100571		ENSG00000145860.11	RNF145	1222.68	0.408676	0.118439	3.45053	0.000559477	0.0108596		ENSG00000261604	CTD-2636A23.2	198.779	-0.713048	0.303533	-2.34916	0.0188158	0.416348
ENSG00000244242	IFITM10	190.611	1.33472	0.469784	2.84113	0.00449534	0.100912		ENSG00000243199.1	RP11-408P14.1	5.63132	1.65256	0.478983	3.45014	0.000560299	0.0108644		ENSG00000255508	MIR3654	38.7885	0.493736	0.210329	2.34744	0.0189028	0.416348
ENSG00000162992	NEUROD1	197.667	-1.6043	0.564964	-2.83965	0.00451628	0.101215		ENSG00000277157.1	NA	258.955	1.01337	0.293856	3.44851	0.000563696	0.010919		ENSG00000154153	FAM134B	125.441	-0.470555	0.2005	-2.34691	0.0189298	0.416348
ENSG00000173546	CSPG4	1573.2	2.01986	0.711335	2.83954	0.0045179	0.101215		ENSG00000110031.12	LPXN	370.818	0.459208	0.133185	3.44789	0.000564981	0.0109326		ENSG00000197448	GSTK1	455.866	0.354471	0.15104	2.34688	0.0189314	0.416348
ENSG00000152766	ANKRD22	8.7986	1.75159	0.617175	2.83807	0.0045387	0.10158		ENSG00000170175.11	CHRNB1	61.5886	0.549957	0.159538	3.44719	0.00056644	0.0109384		ENSG00000183077	AFMID	98.0834	0.669536	0.285251	2.34718	0.0189159	0.416348
ENSG00000204169	AGAP7	12.1739	-2.26093	0.797077	-2.83652	0.00456075	0.101908		ENSG00000189369.8	GSPT2	195.522	0.520078	0.150867	3.44727	0.000566285	0.0109384		ENSG00000105514	RAB3D	515.862	-0.395071	0.168261	-2.34796	0.0188764	0.416348
ENSG00000267886	CTD-2291D10.4	242.108	-0.794146	0.279984	-2.8364	0.00456252	0.101908		ENSG00000101384.12	JAG1	672.415	-0.699626	0.202997	-3.44649	0.000567918	0.0109557		ENSG00000100207	TCF20	1950.35	-0.369708	0.15752	-2.34705	0.0189225	0.416348
ENSG00000146463	ZMYM4	10964.5	-0.377361	0.133097	-2.83525	0.00457905	0.101918		ENSG00000013288.8	MAN2B2	1189.6	0.596004	0.173004	3.44503	0.000570991	0.0110037		ENSG00000181652	ATG9B	72.2181	-0.611717	0.26056	-2.3477	0.0188898	0.416348
ENSG00000180828	BHLHE22	387.153	-1.80212	0.635516	-2.83569	0.00457275	0.101918		ENSG00000136943.11	CTSV	66.8141	-0.533744	0.154989	-3.44376	0.000573681	0.011033		ENSG00000162989	KCNJ3	16.8054	-0.886988	0.377948	-2.34685	0.0189328	0.416348
ENSG00000205426	KRT81	11.0876	2.26534	0.798768	2.83604	0.00456765	0.101918		ENSG00000143622.11	RIT1	84.271	0.544872	0.158211	3.44395	0.000573284	0.011033		ENSG00000213462	ERV3-1	436.603	-0.61815	0.263444	-2.34642	0.0189548	0.416405
ENSG00000254042	CTC-558O2.1	7.96293	-2.20434	0.777519	-2.83509	0.00458122	0.101918		ENSG00000143669.13	LYST	3800.87	0.665473	0.193272	3.44319	0.000574891	0.0110449		ENSG00000106803	SEC61B	1100.73	0.253227	0.10797	2.34536	0.0190088	0.417165
ENSG00000103064	SLC7A6	2447.79	0.863899	0.305021	2.83226	0.004622	0.102723		ENSG00000110492.15	MDK	214.648	1.31195	0.381118	3.44236	0.000576659	0.0110676		ENSG00000269533	AC003002.6	4.53028	-1.19236	0.508541	-2.34467	0.0190439	0.417248
ENSG00000131724	IL13RA1	3145.1	1.25646	0.44397	2.83005	0.00465406	0.103193		ENSG00000170412.17	GPRC5C	89.7514	1.11998	0.325387	3.442	0.000577433	0.0110712		ENSG00000144711	IQSEC1	1946.67	-0.316268	0.134897	-2.34452	0.0190514	0.417248
ENSG00000206337	HCP5	52.8383	1.97779	0.698797	2.83028	0.00465076	0.103193		ENSG00000173171.14	MTX1	189.055	0.457736	0.133005	3.44151	0.000578478	0.0110799		ENSG00000166783	KIAA0430	1458.54	-0.178723	0.0762697	-2.3433	0.0191141	0.417771
ENSG00000244405	ETV5	2728.99	1.39249	0.492071	2.82985	0.00465697	0.103193		ENSG00000123411.15	IKZF4	431.753	-0.505899	0.147018	-3.44106	0.000579445	0.0110821		ENSG00000242265	PEG10	14102.6	-0.419531	0.17902	-2.34349	0.0191044	0.417771
ENSG00000163354	DCST2	40.5561	-1.24898	0.441592	-2.82835	0.00467881	0.103574		ENSG00000184076.13	UQCR10	458.028	0.538075	0.156376	3.44091	0.000579768	0.0110821		ENSG00000157833	GAREML	1267.72	-0.635785	0.27164	-2.34054	0.0192557	0.420012
ENSG00000156140	ADAMTS3	2281.47	-1.15563	0.40867	-2.82777	0.00468729	0.103659		ENSG00000100065.15	CARD10	27.8479	-1.06988	0.310977	-3.44039	0.000580875	0.011092		ENSG00000173064	HECTD4	4451.78	-0.372716	0.159241	-2.34058	0.019254	0.420012
ENSG00000272582	RP5-1039K5.17	30.1881	1.02161	0.361407	2.82677	0.00470207	0.103883		ENSG00000171476.22	HOPX	1270.52	0.807673	0.234923	3.43803	0.000585953	0.0111776		ENSG00000141027	NCOR1	2989.16	-0.251611	0.10753	-2.33991	0.0192884	0.420299
ENSG00000255020	AF131216.5	7.32573	-1.94736	0.689223	-2.82544	0.00472159	0.104211		ENSG00000138190.16	EXOC6	372.112	-0.638072	0.185628	-3.43737	0.000587402	0.0111826		ENSG00000082516	GEMIN5	739.514	-0.173461	0.0742007	-2.33773	0.0194011	0.420779
ENSG00000130751	NPAS1	69.0838	1.00432	0.355602	2.82428	0.00473873	0.104486		ENSG00000163320.11	CGGBP1	1641.39	0.587048	0.17078	3.43746	0.000587207	0.0111826		ENSG00000156453	PCDH1	763.853	-0.47766	0.204246	-2.33865	0.0193538	0.420779
ENSG00000177311	ZBTB38	3267.78	0.84676	0.299949	2.82302	0.00475741	0.104794		ENSG00000166801.15	FAM111A	561.873	0.549598	0.159905	3.43702	0.000588147	0.0111855		ENSG00000163623	NKX6-1	1599.07	-1.01281	0.433294	-2.33747	0.0194146	0.420779
ENSG00000082196	C1QTNF3	780.322	1.62831	0.576934	2.82235	0.00476724	0.104861		ENSG00000135111.16	TBX3	19.1823	-1.70651	0.496552	-3.43673	0.000588788	0.0111864		ENSG00000188037	CLCN1	8.9017	-0.994997	0.425638	-2.33766	0.0194049	0.420779
ENSG00000111834	RSPH4A	562.508	-1.81543	0.643387	-2.82168	0.00477726	0.104861		ENSG00000066117.14	SMARCD1	828.569	-0.315403	0.0918471	-3.434	0.000594751	0.0112883		ENSG00000057935	MTA3	1241.89	-0.234218	0.100171	-2.33817	0.0193782	0.420779
ENSG00000113494	PRLR	243.783	1.54619	0.547951	2.82177	0.00477599	0.104861		ENSG00000134825.15	TMEM258	293.101	0.456615	0.132983	3.43364	0.00059554	0.0112919		ENSG00000279427	NA	26.67	-0.893983	0.382499	-2.33722	0.0194278	0.420779
ENSG00000268812	RP1-102K2.8	11.8124	1.78124	0.631297	2.82155	0.0047792	0.104861		ENSG00000185608.8	MRPL40	266.956	0.449302	0.130896	3.43251	0.000598025	0.0113276		ENSG00000187049	TMEM216	160.337	0.291132	0.124639	2.3358	0.0195018	0.421957
ENSG00000108932	SLC16A6	421.859	1.51105	0.5361	2.8186	0.00482338	0.105726		ENSG00000027075.15	PRKCH	288.895	-0.403045	0.117472	-3.43098	0.000601414	0.0113601		ENSG00000068912	ERLEC1	1051.25	0.198023	0.0848074	2.33498	0.0195446	0.422459
ENSG00000188596	C12orf55	1040.57	-1.74998	0.620976	-2.81812	0.00483063	0.105781		ENSG00000122707.12	RECK	104.21	-0.561909	0.163778	-3.43091	0.000601553	0.0113601		ENSG00000196954	CASP4	11.1014	2.93626	1.25806	2.33395	0.0195982	0.42319
ENSG00000008196	TFAP2B	92.5834	2.14635	0.762218	2.81592	0.00486373	0.105975		ENSG00000244045.13	TMEM199	53.5271	0.797215	0.232339	3.43125	0.000600802	0.0113601		ENSG00000134686	PHC2	6870.38	-0.254226	0.108957	-2.33328	0.0196333	0.423525
ENSG00000128965	CHAC1	1039.58	1.83542	0.652046	2.81486	0.00487978	0.105975		ENSG00000254503.1	CTD-2521M24.4	53.9726	-0.558098	0.162699	-3.43024	0.000603047	0.0113769		ENSG00000152669	CCNO	4.92429	1.60623	0.688684	2.33232	0.0196839	0.424189
ENSG00000155011	DKK2	3028.42	2.01751	0.716773	2.81471	0.00488216	0.105975		ENSG00000147654.15	EBAG9	367.888	0.471066	0.137374	3.42908	0.000605622	0.0114141		ENSG00000115128	SF3B14	1221.01	0.259575	0.111346	2.33126	0.0197398	0.424545
ENSG00000156500	FAM122C	223.688	-0.784051	0.278366	-2.81662	0.0048532	0.105975		ENSG00000064102.15	ASUN	155.716	-0.908	0.26509	-3.42525	0.000614228	0.0115647		ENSG00000178033	FAM26E	78.0592	0.907178	0.389099	2.33149	0.0197277	0.424545
ENSG00000163803	PLB1	196	0.901651	0.320159	2.81626	0.00485858	0.105975		ENSG00000188906.16	LRRK2	939.687	0.851461	0.24861	3.42489	0.00061505	0.0115686		ENSG00000245870	LINC00682	398.262	-1.30462	0.559743	-2.33075	0.0197667	0.424698
ENSG00000198246	SLC29A3	130.84	0.733045	0.26025	2.81669	0.00485207	0.105975		ENSG00000003989.17	SLC7A2	3384.48	1.11949	0.327033	3.42317	0.000618963	0.0116306		ENSG00000127838	PNKD	566.197	0.272816	0.117087	2.33003	0.0198046	0.425088
ENSG00000237846	RP11-216M21.1	63.8975	-1.36887	0.486049	-2.81632	0.00485771	0.105975		ENSG00000119685.20	TTLL5	1120.96	-0.654364	0.191191	-3.42257	0.000620317	0.0116444		ENSG00000112308	C6orf62	3427.44	-0.209997	0.090319	-2.32506	0.0200686	0.429622
ENSG00000258998	RP11-398E10.1	6.03049	1.89414	0.672863	2.81504	0.00487708	0.105975		ENSG00000156171.14	DRAM2	598.85	0.69771	0.203924	3.42142	0.000622957	0.0116763		ENSG00000123119	NECAB1	39.7576	0.593401	0.255234	2.32493	0.0200758	0.429622
ENSG00000141448	GATA6	80.6431	1.93768	0.688501	2.81435	0.00488764	0.105991		ENSG00000197971.15	MBP	699344	-1.04924	0.306679	-3.42129	0.000623259	0.0116763		ENSG00000103888	KIAA1199	434.713	2.12621	0.914264	2.3256	0.0200402	0.429622
ENSG00000138759	FRAS1	8213.94	1.5141	0.538096	2.81381	0.00489589	0.106067		ENSG00000116212.15	LRRC42	170.269	0.49069	0.143449	3.42065	0.000624721	0.0116805		ENSG00000088538	DOCK3	1102.5	-0.478642	0.206094	-2.32244	0.0202092	0.430978
ENSG00000198700	IPO9	16332.7	-0.656868	0.233549	-2.81255	0.00491498	0.106377		ENSG00000131378.14	RFTN1	158.711	1.06652	0.311766	3.4209	0.000624137	0.0116805		ENSG00000263968	RN7SL381P	19.7372	-0.921979	0.397085	-2.32187	0.0202399	0.430978
ENSG00000119714	GPR68	210.401	1.96012	0.697562	2.80995	0.00495487	0.10706		ENSG00000239293.1	OR9P1P	12.8067	-1.02711	0.300364	-3.41955	0.000627246	0.0117161		ENSG00000114670	NEK11	33.5241	0.886409	0.38153	2.3233	0.020163	0.430978
ENSG00000124942	AHNAK	46107.9	1.67968	0.598026	2.8087	0.00497414	0.10706		ENSG00000177733.6	HNRNPA0	1332.16	0.401828	0.117533	3.41885	0.000628875	0.0117348		ENSG00000005882	PDK2	282.934	0.51201	0.22055	2.32151	0.0202594	0.430978
ENSG00000139514	SLC7A1	4226.24	1.23304	0.438865	2.80962	0.00495999	0.10706		ENSG00000147123.10	NDUFB11	381.525	0.524563	0.15354	3.41646	0.000634416	0.0118265		ENSG00000235217	TSPY26P	184.687	0.295189	0.127138	2.3218	0.020244	0.430978
ENSG00000162572	SCNN1D	299.66	-0.770506	0.274298	-2.80901	0.00496941	0.10706		ENSG00000186481.16	ANKRD20A5P	224.886	-0.463113	0.135599	-3.41533	0.000637052	0.0118639		ENSG00000127081	ZNF484	236.082	-0.351755	0.151503	-2.32176	0.0202458	0.430978
ENSG00000180818	HOXC10	49.3881	2.17841	0.775425	2.80932	0.00496467	0.10706		ENSG00000134121.10	CHL1	3257.96	0.773548	0.22652	3.41493	0.000637985	0.0118696		ENSG00000165238	WNK2	3277.72	-0.331288	0.142821	-2.31961	0.020362	0.43188
ENSG00000271643	RP11-10C24.3	83.9061	1.24454	0.443112	2.80863	0.0049753	0.10706		ENSG00000174720.16	LARP7	660.347	0.459888	0.134682	3.41463	0.000638684	0.0118708		ENSG00000105967	TFEC	16.9151	2.40224	1.03555	2.31977	0.0203534	0.43188
ENSG00000180801	ARSJ	1195.77	1.54391	0.549825	2.808	0.00498508	0.107167		ENSG00000160868.15	CYP3A4	9.342	-1.98675	0.582074	-3.41322	0.00064199	0.0119007		ENSG00000124406	ATP8A1	3666.54	-0.661373	0.285088	-2.31989	0.0203469	0.43188
ENSG00000273447	AC004067.5	44.6463	-1.895	0.674971	-2.80752	0.00499241	0.107221		ENSG00000164951.16	PDP1	197.834	0.724372	0.21223	3.41314	0.000642188	0.0119007		ENSG00000028137	TNFRSF1B	48.3721	2.45638	1.05998	2.31738	0.0204828	0.43365
ENSG00000188662	HILS1	31.6425	2.12173	0.756053	2.80632	0.00501106	0.107519		ENSG00000172742.5	OR4D9	143.084	-0.416461	0.122008	-3.41338	0.000641617	0.0119007		ENSG00000196296	ATP2A1	77.5608	0.834754	0.360223	2.31733	0.0204858	0.43365
ENSG00000142910	TINAGL1	12.2267	1.9073	0.679868	2.8054	0.0050254	0.10766		ENSG00000025039.14	RRAGD	3157.22	0.803012	0.235328	3.41231	0.000644139	0.0119054		ENSG00000112200	ZNF451	1180.39	-0.35984	0.155328	-2.31664	0.0205234	0.434017
ENSG00000273329	RP11-448A19.1	506.9	-0.571871	0.203855	-2.80528	0.00502729	0.10766		ENSG00000064601.18	CTSA	948.622	0.596228	0.174733	3.41223	0.000644339	0.0119054		ENSG00000254319	RP11-134O21.1	2.63039	2.91299	1.25772	2.31609	0.0205536	0.434229
ENSG00000100889	PCK2	916.818	1.90696	0.68006	2.8041	0.00504566	0.10795		ENSG00000146243.14	IRAK1BP1	90.6696	-0.732925	0.214782	-3.41242	0.000643891	0.0119054		ENSG00000184988	TMEM106A	13.8392	1.48328	0.640659	2.31524	0.0205999	0.434781
ENSG00000150093	ITGB1	47517.1	1.3182	0.470168	2.80368	0.00505229	0.107988		ENSG00000128272.14	ATF4	3560.58	0.652014	0.191129	3.41138	0.000646359	0.0119077		ENSG00000082515	MRPL22	443.78	0.213145	0.0921111	2.314	0.0206677	0.434941
ENSG00000168404	MLKL	12.8463	1.79465	0.64046	2.80213	0.00507664	0.108302		ENSG00000160179.18	ABCG1	795.426	0.94314	0.276461	3.41148	0.000646115	0.0119077		ENSG00000231793	DOC2GP	20.7363	0.576676	0.249213	2.31399	0.0206681	0.434941
ENSG00000188659	FAM154B	203.308	-1.44355	0.515117	-2.80237	0.00507284	0.108302		ENSG00000183246.6	RIMBP3C	1728.68	1.93123	0.566048	3.41179	0.000645388	0.0119077		ENSG00000075651	PLD1	47.6798	1.21061	0.523003	2.31473	0.0206279	0.434941
ENSG00000105642	KCNN1	324.761	-1.07616	0.384112	-2.80169	0.00508358	0.108346		ENSG00000157800.18	SLC37A3	253.289	-0.40913	0.11998	-3.40998	0.000649673	0.011957		ENSG00000115756	HPCAL1	1081.69	-0.574227	0.248212	-2.31346	0.0206976	0.435135
ENSG00000125637	PSD4	249.235	1.28472	0.458648	2.80111	0.00509271	0.108387		ENSG00000171428.14	NAT1	13.187	1.51974	0.44576	3.40933	0.000651227	0.0119739		ENSG00000243517	RP11-627K11.1	7.96708	1.04242	0.450816	2.31229	0.0207618	0.435433
ENSG00000269928	RP11-849F2.8	70.5676	-1.32829	0.474228	-2.80095	0.00509522	0.108387		ENSG00000143248.13	RGS5	660.847	-0.708142	0.207822	-3.40744	0.000655745	0.0120397		ENSG00000136999	NOV	102.41	-1.39528	0.603318	-2.31268	0.0207404	0.435433
ENSG00000065308	TRAM2	4199.03	1.44511	0.516404	2.7984	0.0051356	0.109142		ENSG00000188338.15	SLC38A3	75.9569	-0.967739	0.284019	-3.4073	0.000656081	0.0120397		ENSG00000111237	VPS29	966.635	0.211215	0.0913524	2.31209	0.0207725	0.435433
ENSG00000136048	DRAM1	632.554	1.22523	0.438029	2.79716	0.00515547	0.109253		ENSG00000167447.12	SMG8	336.878	0.568595	0.166905	3.40669	0.00065756	0.012055		ENSG00000126500	FLRT1	132.657	-0.665991	0.288117	-2.31153	0.0208033	0.435443
ENSG00000137411	VARS2	2338.4	-0.507437	0.181385	-2.79757	0.00514881	0.109253		ENSG00000166275.15	C10orf32	416.814	0.563729	0.165513	3.40595	0.000659333	0.0120758		ENSG00000276924	NA	56.5105	1.35467	0.586094	2.31135	0.0208135	0.435443
ENSG00000157399	ARSE	51.9237	1.55385	0.555455	2.79745	0.00515084	0.109253		ENSG00000150540.14	HNMT	349.392	0.568222	0.166849	3.4056	0.000660182	0.0120796		ENSG00000073910	FRY	1061.16	-0.45227	0.195804	-2.30981	0.0208985	0.436373
ENSG00000162688	AGL	4251.03	-0.405501	0.145061	-2.79538	0.0051839	0.109751		ENSG00000153113.23	CAST	3754.02	0.327587	0.0962263	3.40433	0.000663255	0.0120888		ENSG00000172663	TMEM134	292.635	0.329209	0.142517	2.30997	0.0208899	0.436373
ENSG00000116574	RHOU	3755.58	1.31801	0.471683	2.79427	0.00520171	0.110024		ENSG00000173083.15	HPSE	33.6846	3.91394	1.14953	3.40482	0.000662069	0.0120888		ENSG00000174640	SLCO2A1	4.63741	1.91698	0.830192	2.30907	0.0209394	0.436604
ENSG00000104783	KCNN4	26.1171	2.03305	0.728075	2.79236	0.00523251	0.110466		ENSG00000173511.9	VEGFB	1060.49	0.465733	0.136786	3.40483	0.000662058	0.0120888		ENSG00000255326	CTD-2530H12.4	21.3124	-0.988996	0.428344	-2.30888	0.0209501	0.436604
ENSG00000174132	FAM174A	566.044	0.505405	0.180976	2.79266	0.00522769	0.110466		ENSG00000174721.9	FGFBP3	69.5761	-0.506567	0.14879	-3.40457	0.000662681	0.0120888		ENSG00000115541	HSPE1	559.631	0.30669	0.132897	2.30772	0.0210147	0.437126
ENSG00000108947	EFNB3	4807.07	-1.74916	0.626884	-2.79024	0.00526693	0.110983		ENSG00000111011.18	RSRC2	973.988	0.400484	0.117782	3.40023	0.000673303	0.0122601		ENSG00000129467	ADCY4	4.67467	1.95202	0.845871	2.3077	0.0210159	0.437126
ENSG00000224505	AC002117.1	67.6428	-0.747757	0.267972	-2.79042	0.00526392	0.110983		ENSG00000168418.7	KCNG4	85.491	-0.872462	0.256642	-3.39953	0.000675006	0.0122792		ENSG00000138639	ARHGAP24	42.2537	1.16609	0.506646	2.30158	0.0213588	0.437158
ENSG00000264355	AC008738.2	7.66047	-1.52758	0.547625	-2.78946	0.00527964	0.111146		ENSG00000168955.3	TM4SF20	24.3978	-0.766679	0.225553	-3.39911	0.000676052	0.0122864		ENSG00000179256	SMCO3	4.83626	1.55975	0.677712	2.3015	0.0213634	0.437158
ENSG00000269378	ITGB1P1	134.014	1.31165	0.470335	2.78875	0.00529121	0.111285		ENSG00000068971.14	PPP2R5B	20.8739	-1.10495	0.325133	-3.39846	0.000677662	0.0123004		ENSG00000132718	SYT11	10110.7	-0.48206	0.209309	-2.30311	0.0212728	0.437158
ENSG00000100292	HMOX1	363.415	1.5587	0.559131	2.78772	0.00530805	0.111429		ENSG00000227755.1	AP000344.4	9.98888	1.35503	0.398755	3.39815	0.000678442	0.0123004		ENSG00000260884	AC009120.5	13.8793	-0.735516	0.319585	-2.30147	0.0213649	0.437158
ENSG00000122877	EGR2	397.304	1.89133	0.678438	2.78777	0.00530722	0.111429		ENSG00000243147.8	MRPL33	124.648	0.645176	0.189869	3.39801	0.000678784	0.0123004		ENSG00000168137	SETD5	3798.95	-0.258918	0.112271	-2.30618	0.0211005	0.437158
ENSG00000119866	BCL11A	2986.48	-1.42146	0.510129	-2.78647	0.00532854	0.11159		ENSG00000184313.20	MROH7	572.893	-0.617736	0.181828	-3.39737	0.000680367	0.0123065		ENSG00000025796	SEC63	3043.39	-0.155416	0.0674629	-2.30373	0.0212379	0.437158
ENSG00000161638	ITGA5	5431.44	1.98458	0.71234	2.786	0.00533622	0.11159		ENSG00000213938.3	SEPHS1P6	14.3522	-1.32586	0.390264	-3.39735	0.000680425	0.0123065		ENSG00000164694	FNDC1	37.7559	1.46556	0.636336	2.30312	0.0212721	0.437158
ENSG00000166165	CKB	11069.8	-1.4003	0.502669	-2.78573	0.00534068	0.11159		ENSG00000037241.7	RPL26L1	124.423	0.472771	0.139197	3.39643	0.00068271	0.0123359		ENSG00000182325	FBXL6	362.796	0.329225	0.142911	2.3037	0.0212393	0.437158
ENSG00000180332	KCTD4	13.1767	1.9379	0.695508	2.7863	0.00533134	0.11159		ENSG00000120158.12	RCL1	201.988	-0.402643	0.118563	-3.39604	0.000683693	0.0123419		ENSG00000183530	PRR14L	1564.84	-0.325793	0.141578	-2.30115	0.0213833	0.437158
ENSG00000207954	MIR138-1	29.0826	-1.31156	0.470793	-2.78584	0.00533889	0.11159		ENSG00000161542.16	PRPSAP1	841.648	0.365675	0.107706	3.39513	0.000685967	0.0123711		ENSG00000188175	HEPACAM2	7.38789	-2.16032	0.938115	-2.30283	0.0212882	0.437158
ENSG00000100276	RASL10A	26.157	1.03689	0.372262	2.78538	0.0053465	0.111607		ENSG00000166106.3	ADAMTS15	168.384	1.44923	0.427132	3.39293	0.0006915	0.0124589		ENSG00000198938	MT-CO3	52925.6	0.703592	0.304954	2.30721	0.0210431	0.437158
ENSG00000213638	ADAT3	37.4123	-0.844228	0.303248	-2.78395	0.00537009	0.111995		ENSG00000205155.8	PSENEN	257.634	0.590304	0.174024	3.39209	0.000693609	0.012485		ENSG00000126226	PCID2	756.631	0.19283	0.0836455	2.30533	0.0211483	0.437158
ENSG00000108821	COL1A1	323236	2.14324	0.770016	2.78337	0.00537981	0.112093		ENSG00000161277.10	THAP8	171.974	0.565707	0.166808	3.39136	0.000695465	0.0124994		ENSG00000175768	TOMM5	216.607	0.40435	0.175476	2.3043	0.0212057	0.437158
ENSG00000122432	SPATA1	35.9379	-1.1553	0.415284	-2.78195	0.00540335	0.112478		ENSG00000186074.19	CD300LF	56.955	1.31341	0.387292	3.39125	0.000695741	0.0124994		ENSG00000100614	PPM1A	1954.07	-0.360399	0.156358	-2.30496	0.0211688	0.437158
ENSG00000141519	CCDC40	943.223	-1.22839	0.441684	-2.78116	0.00541653	0.112631		ENSG00000086015.21	MAST2	204.999	-0.55791	0.164678	-3.38788	0.000704349	0.0125019		ENSG00000166888	STAT6	305.408	1.32126	0.57399	2.30188	0.0213418	0.437158
ENSG00000151388	ADAMTS12	5469.78	1.47715	0.531175	2.78091	0.00542076	0.112631		ENSG00000101000.6	PROCR	33.4725	-0.691857	0.204133	-3.38924	0.000700858	0.0125019		ENSG00000169635	HIC2	2833.71	-0.341894	0.148494	-2.30242	0.0213116	0.437158
ENSG00000270210	RP11-373D23.3	9.98487	1.76426	0.634634	2.77996	0.00543658	0.112855		ENSG00000105518.14	TMEM205	490.172	0.504267	0.148783	3.38928	0.000700765	0.0125019		ENSG00000226085	UQCRFS1P1	8.77935	1.22294	0.531103	2.30264	0.0212992	0.437158
ENSG00000069248	NUP133	5569.41	-0.375234	0.135012	-2.77927	0.00544805	0.112883		ENSG00000111481.10	COPZ1	157.514	0.542477	0.160067	3.38907	0.000701306	0.0125019		ENSG00000183775	KCTD16	353.632	-0.911772	0.395968	-2.30264	0.0212992	0.437158
ENSG00000167196	FBXO22	2547.09	0.49557	0.178295	2.7795	0.00544424	0.112883		ENSG00000117505.13	DR1	263.198	0.52379	0.154609	3.38782	0.000704497	0.0125019		ENSG00000132837	DMGDH	12.0813	-0.898761	0.390718	-2.30028	0.0214325	0.437748
ENSG00000172349	IL16	289.117	2.10507	0.757736	2.77811	0.00546763	0.113153		ENSG00000134996.11	OSTF1	491.139	0.511851	0.150979	3.39022	0.000698373	0.0125019		ENSG00000204950	LRRC10B	70.3602	-0.995004	0.432651	-2.29979	0.0214603	0.437784
ENSG00000215217	C5orf49	283.894	-1.84838	0.665387	-2.7779	0.00547121	0.113153		ENSG00000139990.17	DCAF5	1588.09	0.279627	0.0825348	3.38799	0.000704059	0.0125019		ENSG00000185742	C11orf87	36.5017	0.709429	0.308511	2.29953	0.0214749	0.437784
ENSG00000185008	ROBO2	8969.17	-1.25747	0.452902	-2.77647	0.0054952	0.113544		ENSG00000143977.14	SNRPG	55.3031	0.57081	0.168396	3.38969	0.000699715	0.0125019		ENSG00000256925	GPR123-AS1	118.058	-0.766258	0.333529	-2.29742	0.0215945	0.439139
ENSG00000233725	LINC00284	10.7942	1.63366	0.588679	2.77513	0.00551797	0.113909		ENSG00000167775.11	CD320	53.3973	-0.579738	0.171036	-3.38956	0.000700039	0.0125019		ENSG00000163531	NFASC	3704.69	-0.526238	0.229029	-2.29769	0.0215796	0.439139
ENSG00000127951	FGL2	20.4125	-1.74199	0.627856	-2.7745	0.00552862	0.114023		ENSG00000185291.11	IL3RA	47.3353	-1.51921	0.448302	-3.38881	0.000701977	0.0125019		ENSG00000054983	GALC	896.665	0.415747	0.181002	2.29692	0.0216231	0.439139
ENSG00000154764	WNT7A	733.457	-1.59555	0.575249	-2.77367	0.00554285	0.114116		ENSG00000188060.7	RAB42	263.798	2.39048	0.705565	3.38804	0.00070395	0.0125019		ENSG00000196422	PPP1R26	1023.26	-0.321212	0.139828	-2.29719	0.0216077	0.439139
ENSG00000199036	MIR219-1	38.2164	-1.54097	0.555576	-2.77364	0.00554332	0.114116		ENSG00000237438.7	CECR7	494.046	-0.440874	0.130056	-3.38989	0.000699206	0.0125019		ENSG00000155506	LARP1	7986.62	-0.14836	0.0647405	-2.29162	0.0219278	0.439668
ENSG00000010626	LRRC23	491.996	-1.51307	0.545881	-2.7718	0.00557478	0.114621		ENSG00000243101.1	RPS3P7	29.1128	-0.663175	0.195753	-3.38782	0.000704508	0.0125019		ENSG00000256340	ABCC6P1	5.27885	1.58998	0.693838	2.29158	0.0219301	0.439668
ENSG00000165695	AK8	121.891	-1.4224	0.513206	-2.7716	0.00557814	0.114621		ENSG00000026297.15	RNASET2	2033.44	1.18578	0.350053	3.38744	0.000705475	0.0125072		ENSG00000278200	NA	6.60508	-1.57526	0.686904	-2.29328	0.021832	0.439668
ENSG00000185022	MAFF	521.91	0.920561	0.33218	2.77127	0.00558376	0.114631		ENSG00000136425.13	CIB2	138.047	0.607057	0.179303	3.38564	0.000710122	0.0125778		ENSG00000196220	SRGAP3	5119.72	-0.490765	0.214093	-2.2923	0.0218885	0.439668
ENSG00000050405	LIMA1	10875.9	1.57681	0.569182	2.7703	0.0056004	0.114632		ENSG00000159352.15	PSMD4	1050.84	0.263521	0.0778498	3.385	0.000711783	0.0125954		ENSG00000232444	AC010745.4	2.64439	-1.66735	0.72763	-2.29149	0.0219353	0.439668
ENSG00000135318	NT5E	579.815	1.83248	0.661552	2.76998	0.00560605	0.114632		ENSG00000152213.3	ARL11	105.308	1.22032	0.36061	3.38404	0.000714285	0.0126278		ENSG00000139946	PELI2	770.018	-0.832797	0.362928	-2.29466	0.0217526	0.439668
ENSG00000187372	PCDHB13	396.848	1.36386	0.492402	2.76981	0.00560888	0.114632		ENSG00000196547.15	MAN2A2	2760.1	-0.583522	0.172516	-3.38241	0.000718519	0.0126788		ENSG00000282381	NA	48.2365	-1.07971	0.470482	-2.29491	0.0217383	0.439668
ENSG00000204519	ZNF551	783.604	-0.586531	0.211761	-2.76978	0.00560946	0.114632		ENSG00000242085.1	RPS20P33	76.6908	-0.860069	0.254269	-3.38252	0.000718247	0.0126788		ENSG00000111907	TPD52L1	60.4569	1.36784	0.596001	2.29503	0.0217316	0.439668
ENSG00000235545	RP11-230B22.1	103.605	-1.3988	0.504844	-2.77076	0.00559253	0.114632		ENSG00000095303.17	PTGS1	318.625	0.838645	0.247996	3.38168	0.000720428	0.0126898		ENSG00000145990	GFOD1	282.176	-0.389763	0.169975	-2.29307	0.0218441	0.439668
ENSG00000238961	SNORA47	289.404	-1.2356	0.446174	-2.76932	0.0056173	0.114687		ENSG00000157778.8	PSMG3	142.572	0.597299	0.176629	3.38166	0.000720492	0.0126898		ENSG00000243978	RGAG1	48.788	-0.6947	0.302714	-2.2949	0.0217386	0.439668
ENSG00000153234	NR4A2	39.0556	-1.4378	0.519545	-2.76743	0.00565008	0.115251		ENSG00000136908.17	DPM2	270.973	0.327999	0.0970507	3.37967	0.000725741	0.0127142		ENSG00000234354	RPS26P47	4.74001	1.2198	0.532264	2.29172	0.0219218	0.439668
ENSG00000111863	ADTRP	8.29018	2.0229	0.731669	2.76477	0.00569626	0.116087		ENSG00000137288.10	UQCC2	352.392	0.414402	0.122612	3.37979	0.000725414	0.0127142		ENSG00000138379	MSTN	17.4268	2.39726	1.04609	2.29164	0.0219267	0.439668
ENSG00000185055	EFCAB10	132.806	-2.0055	0.725486	-2.76435	0.00570368	0.116133		ENSG00000153066.12	TXNDC11	432.147	0.349744	0.103464	3.38034	0.000723966	0.0127142		ENSG00000137843	PAK6	23.2174	-0.606177	0.264318	-2.29337	0.0218269	0.439668
ENSG00000140443	IGF1R	11304.7	0.867862	0.313984	2.76403	0.00570919	0.116139		ENSG00000212719.12	C17orf51	293.211	-0.708037	0.209503	-3.37959	0.000725929	0.0127142		ENSG00000088756	ARHGAP28	454.367	0.970373	0.423369	2.29203	0.0219041	0.439668
ENSG00000148200	NR6A1	422.021	-1.43725	0.520211	-2.76282	0.00573052	0.116467		ENSG00000260212.1	RP11-325O24.5	165.665	-2.1017	0.621722	-3.38045	0.000723668	0.0127142		ENSG00000224578	HNRNPA1P48	202.418	0.388156	0.169459	2.29055	0.0219892	0.440338
ENSG00000271851	RP11-565F19.2	171.641	-0.724402	0.262228	-2.76248	0.00573632	0.116479		ENSG00000270882.2	HIST1H4A	284.748	0.928164	0.274604	3.38	0.000724845	0.0127142		ENSG00000243902	RP1-63G5.5	4.54452	-1.80539	0.793741	-2.27453	0.022934	0.440417
ENSG00000146001	PCDHB18	214.54	1.71858	0.622307	2.76163	0.00575131	0.116677		ENSG00000146904.9	EPHA1	14.9845	-0.724418	0.214391	-3.37895	0.000727637	0.0127205		ENSG00000147488	ST18	1117.69	-1.26326	0.553713	-2.28144	0.0225223	0.440417
ENSG00000149218	ENDOD1	2247.62	0.854957	0.309656	2.76099	0.00576266	0.116801		ENSG00000174914.2	OR9G1	5.62943	-1.80751	0.534898	-3.37917	0.000727057	0.0127205		ENSG00000214063	TSPAN4	831.897	0.350888	0.153928	2.27956	0.022634	0.440417
ENSG00000165164	CXorf22	86.001	-2.08883	0.756901	-2.75971	0.00578523	0.117152		ENSG00000150510.16	FAM124A	1657.35	-0.59627	0.176612	-3.37616	0.000735054	0.0128151		ENSG00000148843	PDCD11	2101.18	-0.221183	0.096694	-2.28745	0.0221696	0.440417
ENSG00000198650	TAT	15.7532	2.00982	0.728841	2.75756	0.00582349	0.11782		ENSG00000160326.14	SLC2A6	40.9912	-0.809825	0.239867	-3.37615	0.000735091	0.0128151		ENSG00000162623	TYW3	264.83	0.752664	0.32941	2.28488	0.0223197	0.440417
ENSG00000184949	FAM227A	1028.59	-1.17467	0.426087	-2.75689	0.00583545	0.117955		ENSG00000184574.10	LPAR5	209.804	1.22768	0.363626	3.37623	0.00073486	0.0128151		ENSG00000164172	MOCS2	504.744	0.234422	0.103253	2.27036	0.0231858	0.440417
ENSG00000125753	VASP	1958.08	1.26622	0.459365	2.75646	0.00584299	0.118001		ENSG00000106524.9	ANKMY2	46.5395	1.36848	0.405377	3.37582	0.000735965	0.0128185		ENSG00000101040	ZMYND8	2403.58	-0.186832	0.0820797	-2.27623	0.0228323	0.440417
ENSG00000111799	COL12A1	147207	2.16996	0.787315	2.75615	0.0058487	0.118009		ENSG00000141527.18	CARD14	139.165	-0.613751	0.181894	-3.37422	0.000740254	0.0128812		ENSG00000268603	RP11-316O14.1	17.8613	-1.27831	0.560574	-2.28037	0.0225859	0.440417
ENSG00000249859	PVT1	699.218	1.29057	0.468515	2.75459	0.00587653	0.118464		ENSG00000204482.10	LST1	17.9931	1.71455	0.508447	3.37213	0.000745892	0.0129674		ENSG00000024048	UBR2	1256.44	-0.277668	0.12222	-2.27188	0.023094	0.440417
ENSG00000165169	DYNLT3	709.933	0.743557	0.269974	2.75418	0.00588389	0.118505		ENSG00000204219.10	TCEA3	111.721	0.82532	0.244813	3.37122	0.000748355	0.0129982		ENSG00000124920	MYRF	893.201	1.27771	0.558873	2.28622	0.0222414	0.440417
ENSG00000158106	RHPN1	1383.95	-1.30527	0.474105	-2.75313	0.00590286	0.118673		ENSG00000261582.1	RP4-614O4.11	45.1418	-0.857561	0.254406	-3.37084	0.000749405	0.0130044		ENSG00000166900	STX3	1315.65	-0.318985	0.140364	-2.27255	0.0230533	0.440417
ENSG00000189431	RASSF10	88.7915	-1.76575	0.641362	-2.75313	0.00590277	0.118673		ENSG00000054148.17	PHPT1	618.809	0.529848	0.157259	3.36926	0.000753699	0.0130659		ENSG00000160219	GAB3	15.5256	1.88667	0.829606	2.27418	0.0229553	0.440417
ENSG00000103460	TOX3	1154.85	-1.4817	0.538266	-2.75273	0.00591014	0.118713		ENSG00000164181.14	ELOVL7	1007.43	-0.931245	0.276414	-3.36903	0.000754336	0.0130659		ENSG00000108511	HOXB6	2511.69	-0.710338	0.312183	-2.27539	0.0228824	0.440417
ENSG00000151689	INPP1	395.189	0.914444	0.332237	2.75239	0.00591623	0.118729		ENSG00000136240.10	KDELR2	99.5987	-0.832047	0.247002	-3.36858	0.000755557	0.013075		ENSG00000068001	HYAL2	951.396	0.283518	0.124892	2.2701	0.0232014	0.440417
ENSG00000115129	TP53I3	1613.2	1.12105	0.40736	2.752	0.00592332	0.118764		ENSG00000138135.6	CH25H	289.486	1.5019	0.445937	3.36796	0.000757258	0.0130924		ENSG00000261325	AC140542.2	5.29659	1.35255	0.594741	2.27419	0.0229548	0.440417
ENSG00000051108	HERPUD1	5209.85	1.29014	0.469185	2.74974	0.00596431	0.119479		ENSG00000154265.16	ABCA5	1381.85	-0.44479	0.132125	-3.36644	0.000761438	0.0131526		ENSG00000274602	NA	983.996	0.595052	0.261626	2.27444	0.0229395	0.440417
ENSG00000187720	THSD4	4391.44	1.19615	0.435208	2.74846	0.00598754	0.119729		ENSG00000125991.19	ERGIC3	1019.81	0.366166	0.108866	3.36345	0.000769759	0.0132842		ENSG00000183935	HTR7P1	58.3997	0.650317	0.286165	2.27252	0.0230552	0.440417
ENSG00000212670	AL161915.1	110.622	-1.03515	0.376619	-2.74854	0.00598611	0.119729		ENSG00000106823.12	ECM2	709.476	1.14563	0.340683	3.36274	0.000771721	0.0133032		ENSG00000167791	CABP2	6.72918	-1.79136	0.783472	-2.28644	0.0222285	0.440417
ENSG00000101955	SRPX	845.301	1.61001	0.585946	2.74771	0.00600138	0.119899		ENSG00000157426.14	AASDH	378.75	0.659996	0.196279	3.36255	0.000772275	0.0133032		ENSG00000110218	PANX1	1290.69	-0.363203	0.159887	-2.27162	0.0231092	0.440417
ENSG00000126878	AIF1L	1798.04	-1.42887	0.52023	-2.7466	0.00602161	0.12007		ENSG00000130164.13	LDLR	1241.08	-0.889814	0.264733	-3.36118	0.000776113	0.0133563		ENSG00000118271	TTR	5.08781	1.4786	0.651277	2.27031	0.0231889	0.440417
ENSG00000157227	MMP14	23376.1	2.01996	0.735478	2.74645	0.00602431	0.12007		ENSG00000172889.16	EGFL7	264.569	-1.5704	0.467285	-3.36069	0.000777487	0.0133563		ENSG00000103355	PRSS33	4.42926	-1.31154	0.573185	-2.28816	0.0221282	0.440417
ENSG00000165325	CCDC67	43.7173	2.00529	0.730162	2.74636	0.00602605	0.12007		ENSG00000186184.18	POLR1D	488.951	0.519108	0.154458	3.36083	0.000777085	0.0133563		ENSG00000261763	RP11-442N1.2	15.556	-1.09261	0.478497	-2.28342	0.0224056	0.440417
ENSG00000171811	TTC40	541.066	-1.84636	0.672388	-2.74598	0.00603313	0.120103		ENSG00000172985.10	SH3RF3	471.515	0.847025	0.252247	3.35792	0.000785321	0.0134786		ENSG00000044459	CNTLN	213.107	0.282397	0.124356	2.27088	0.0231542	0.440417
ENSG00000182492	BGN	2911.42	2.15518	0.785331	2.7443	0.00606401	0.120503		ENSG00000186994.11	KANK3	116.905	-1.35274	0.402985	-3.35681	0.000788464	0.0135202		ENSG00000231500	RPS18	13656.5	0.24951	0.10959	2.27677	0.0228001	0.440417
ENSG00000183036	PCP4	617.566	1.90407	0.693787	2.74446	0.00606097	0.120503		ENSG00000198522.13	GPN1	427.942	1.02586	0.305661	3.35621	0.00079019	0.0135375		ENSG00000115355	CCDC88A	3920.15	-0.354919	0.155174	-2.28724	0.0221821	0.440417
ENSG00000115170	ACVR1	1768.88	1.21242	0.442002	2.74303	0.00608755	0.120864		ENSG00000075415.12	SLC25A3	2386.21	0.491659	0.146549	3.35492	0.00079389	0.0135885		ENSG00000152217	SETBP1	1515.97	-0.318645	0.139426	-2.2854	0.0222892	0.440417
ENSG00000132781	MUTYH	687.78	-0.727542	0.265325	-2.74207	0.00610524	0.121107		ENSG00000228049.7	POLR2J2	183.103	-0.725772	0.216395	-3.35392	0.000796762	0.0136253		ENSG00000090097	PCBP4	7918.44	-0.430759	0.189337	-2.27509	0.0229004	0.440417
ENSG00000245522	RP11-540A21.2	19.5995	1.59683	0.582457	2.74154	0.00611513	0.121196		ENSG00000073756.12	PTGS2	79.0296	-1.48969	0.444314	-3.35278	0.000800053	0.0136513		ENSG00000164221	CCDC112	899.565	-0.385524	0.168496	-2.28803	0.0221356	0.440417
ENSG00000107672	NSMCE4A	1171.69	-0.495746	0.180873	-2.74085	0.00612798	0.121275		ENSG00000125952.19	MAX	1323.31	0.372561	0.111133	3.3524	0.000801141	0.0136513		ENSG00000170382	LRRN2	96.7681	1.30914	0.57516	2.27614	0.0228378	0.440417
ENSG00000131620	ANO1	928.103	1.9228	0.701559	2.74075	0.00612997	0.121275		ENSG00000140022.13	STON2	1843.29	0.639235	0.19067	3.35257	0.000800643	0.0136513		ENSG00000040608	RTN4R	194.941	-0.484683	0.212943	-2.27612	0.022839	0.440417
ENSG00000273058	RP11-385F5.5	34.0029	-0.847774	0.309447	-2.73964	0.00615057	0.121574		ENSG00000227331.1	AC005042.2	89.0288	-0.732151	0.218397	-3.35239	0.000801182	0.0136513		ENSG00000227210	AC079145.4	6.50305	0.965378	0.422731	2.28367	0.022391	0.440417
ENSG00000113555	PCDH12	5.91257	2.18672	0.798795	2.73752	0.00619038	0.122145		ENSG00000165312.6	OTUD1	420.825	0.601219	0.179382	3.35162	0.000803409	0.0136768		ENSG00000166794	PPIB	1960.54	0.386883	0.170379	2.27072	0.0231639	0.440417
ENSG00000143322	ABL2	6327.34	0.938463	0.342799	2.73765	0.00618795	0.122145		ENSG00000101445.10	PPP1R16B	17.2029	-1.36907	0.408743	-3.34945	0.000809718	0.0137718		ENSG00000156509	FBXO43	8.26505	1.04592	0.45961	2.27568	0.0228651	0.440417
ENSG00000117226	GBP3	412.23	1.96177	0.716999	2.73608	0.00621753	0.122573		ENSG00000175334.8	BANF1	254.345	0.510178	0.152397	3.34769	0.000814877	0.013847		ENSG00000277728	NA	3.73226	-1.34477	0.590278	-2.27821	0.0227143	0.440417
ENSG00000139926	FRMD6	5668.86	1.72892	0.632135	2.73504	0.00623718	0.122743		ENSG00000165023.7	DIRAS2	15.891	-0.735193	0.219662	-3.34692	0.000817144	0.013869		ENSG00000198947	DMD	346.655	0.785592	0.345214	2.27566	0.0228662	0.440417
ENSG00000259223	RP11-82L7.4	73.7484	-2.08843	0.763518	-2.73527	0.00623296	0.122743		ENSG00000171016.12	PYGO1	597.405	0.601369	0.179687	3.34675	0.000817641	0.013869		ENSG00000142319	SLC6A3	21.2494	-1.26755	0.558148	-2.271	0.0231473	0.440417
ENSG00000197826	C4orf22	20.4271	-2.12104	0.775886	-2.7337	0.00626263	0.123136		ENSG00000126353.3	CCR7	15.4124	2.78252	0.831808	3.34514	0.000822397	0.0139371		ENSG00000239887	C1orf226	573.695	-0.588626	0.257749	-2.28372	0.0223882	0.440417
ENSG00000179456	ZBTB18	4379.06	-1.16836	0.42745	-2.73332	0.00626995	0.123171		ENSG00000171488.15	LRRC8C	52.4735	-0.807457	0.241407	-3.34479	0.000823443	0.0139423		ENSG00000214595	EML6	161.254	-0.828595	0.364863	-2.27098	0.0231483	0.440417
ENSG00000125864	BFSP1	53.9301	1.26213	0.461833	2.73286	0.00627869	0.123234		ENSG00000123297.19	TSFM	124.524	0.462421	0.138336	3.34275	0.000829534	0.0140076		ENSG00000133943	C14orf159	443.88	-0.261096	0.114905	-2.27228	0.0230695	0.440417
ENSG00000077238	IL4R	377.32	1.92178	0.70356	2.7315	0.00630465	0.123525		ENSG00000178053.18	MLF1	173.934	0.812512	0.243054	3.34293	0.000829003	0.0140076		ENSG00000108055	SMC3	3370.18	-0.209711	0.0922697	-2.2728	0.023038	0.440417
ENSG00000184678	HIST2H2BE	4418.73	-0.933104	0.3416	-2.73157	0.00630332	0.123525		ENSG00000218819.4	TDRD15	13.2166	1.84601	0.552226	3.34285	0.000829213	0.0140076		ENSG00000148143	ZNF462	2347.86	-0.317573	0.139802	-2.27159	0.0231112	0.440417
ENSG00000186409	CCDC30	771.913	-1.07976	0.395339	-2.73122	0.0063101	0.123525		ENSG00000007944.15	MYLIP	264.387	0.612832	0.183361	3.34222	0.000831099	0.0140089		ENSG00000139974	SLC38A6	114.026	0.6903	0.303231	2.27648	0.0228172	0.440417
ENSG00000064933	PMS1	1900.5	-0.375159	0.137395	-2.73051	0.00632367	0.123682		ENSG00000229320.3	KRT8P12	110.926	0.423418	0.126679	3.34245	0.000830436	0.0140089		ENSG00000196878	LAMB3	5.25832	1.23735	0.541209	2.28627	0.0222387	0.440417
ENSG00000171823	FBXL14	644.042	-0.770251	0.282209	-2.72937	0.00634563	0.124003		ENSG00000172465.14	TCEAL1	185.631	0.519256	0.15547	3.33991	0.000838046	0.0141134		ENSG00000226976	COX6A1P2	15.5632	0.933435	0.407597	2.29009	0.022016	0.440417
ENSG00000073921	PICALM	11857.4	0.623376	0.228445	2.72878	0.00635689	0.124115		ENSG00000171148.13	TADA3	1003.4	0.399286	0.119566	3.33947	0.000839371	0.014123		ENSG00000065060	UHRF1BP1	1299.82	-0.296518	0.130037	-2.28026	0.0225925	0.440417
ENSG00000047662	FAM184B	454.987	1.81827	0.666561	2.72784	0.00637515	0.124238		ENSG00000149600.11	COMMD7	344.29	0.422335	0.126491	3.33885	0.000841272	0.0141311		ENSG00000175538	KCNE3	3.6016	3.0199	1.32379	2.28124	0.0225341	0.440417
ENSG00000180592	SKIDA1	1186.42	-0.843273	0.309164	-2.72759	0.00637987	0.124238		ENSG00000240534.1	RPL34P17	110.342	-1.11716	0.334597	-3.33882	0.000841349	0.0141311		ENSG00000144550	CPNE9	19.4585	-0.808006	0.353931	-2.28295	0.0224336	0.440417
ENSG00000242829	RPS26P21	13.8593	1.81656	0.665902	2.72796	0.00637273	0.124238		ENSG00000133056.13	PIK3C2B	1643.76	-0.84985	0.254603	-3.33794	0.000844021	0.0141507		ENSG00000081051	AFP	70.2492	2.29948	1.00579	2.28625	0.0222397	0.440417
ENSG00000164941	INTS8	3035.9	-0.311896	0.114377	-2.72691	0.00639308	0.124387		ENSG00000223508.5	RPL23AP53	37.0648	-0.655191	0.19628	-3.33805	0.000843699	0.0141507		ENSG00000117707	PROX1	1024.45	-0.525085	0.230042	-2.28256	0.0224565	0.440417
ENSG00000115457	IGFBP2	13577	1.32726	0.486796	2.72652	0.00640064	0.124425		ENSG00000157227.13	MMP14	143.906	1.15975	0.347603	3.3364	0.000848695	0.0142164		ENSG00000099260	PALMD	78.2226	1.96093	0.863211	2.27167	0.0231066	0.440417
ENSG00000079215	SLC1A3	14050.3	-1.55471	0.570305	-2.72611	0.00640862	0.124472		ENSG00000101440.9	ASIP	6.85802	1.8748	0.562046	3.33568	0.000850926	0.0142411		ENSG00000177807	KCNJ10	10.563	-1.09415	0.481457	-2.27258	0.0230516	0.440417
ENSG00000154122	ANKH	1979.33	0.911864	0.334586	2.72535	0.00642331	0.124649		ENSG00000218713.1	RP1-34L19.1	7.27725	-1.06625	0.31968	-3.33537	0.000851845	0.0142438		ENSG00000081842	PCDHA6	143.842	-1.61278	0.707927	-2.27818	0.0227161	0.440417
ENSG00000154856	APCDD1	1389	-1.41179	0.518095	-2.72497	0.00643071	0.124684		ENSG00000026652.14	AGPAT4	1450.13	-0.814626	0.24434	-3.33398	0.000856123	0.01429		ENSG00000149212	SESN3	2066.62	0.344055	0.151501	2.27098	0.0231483	0.440417
ENSG00000104413	ESRP1	38.8586	1.87244	0.687401	2.72394	0.00645079	0.124726		ENSG00000141934.10	PPAP2C	383.819	-0.700797	0.210189	-3.33413	0.000855677	0.01429		ENSG00000133020	MYH8	7.07478	5.14472	2.26358	2.27282	0.023037	0.440417
ENSG00000164266	SPINK1	12.1622	1.88536	0.692025	2.72441	0.00644167	0.124726		ENSG00000118260.15	CREB1	670.609	0.409462	0.122852	3.33296	0.000859278	0.0143299		ENSG00000105829	BET1	326.495	0.357301	0.156213	2.28727	0.02218	0.440417
ENSG00000231177	LINC00852	58.555	0.711688	0.261293	2.72372	0.0064552	0.124726		ENSG00000125352.5	RNF113A	106.086	0.61107	0.183397	3.33194	0.000862421	0.0143658		ENSG00000173110	HSPA6	40.9708	-3.54266	1.56014	-2.27074	0.023163	0.440417
ENSG00000261786	RP4-555D20.2	469.219	-1.22789	0.450768	-2.72399	0.0064498	0.124726		ENSG00000165097.15	KDM1B	841.342	0.456157	0.136911	3.33177	0.000862954	0.0143658		ENSG00000100362	PVALB	33.5889	1.90853	0.836698	2.28103	0.0225467	0.440417
ENSG00000131459	GFPT2	1507.08	1.20209	0.441607	2.72208	0.00648729	0.125189		ENSG00000106609.16	TMEM248	1923.14	0.349671	0.104971	3.33112	0.000864962	0.0143865		ENSG00000180447	GAS1	290.394	0.972423	0.427717	2.27352	0.0229948	0.440417
ENSG00000148334	PTGES2	1417.15	0.396412	0.145637	2.72192	0.00649039	0.125189		ENSG00000169439.12	SDC2	260.377	1.19131	0.357657	3.33086	0.000865785	0.0143875		ENSG00000256616	RP11-815J4.6	7.48218	1.19295	0.521699	2.28666	0.0222156	0.440417
ENSG00000000971	CFH	2044.24	2.12573	0.781348	2.72059	0.00651657	0.125478		ENSG00000139131.12	YARS2	185.027	0.44302	0.133027	3.33031	0.000867489	0.0144031		ENSG00000188994	ZNF292	2020.32	-0.290764	0.128144	-2.26904	0.0232659	0.44105
ENSG00000138395	CDK15	163.32	1.72002	0.632188	2.72075	0.00651346	0.125478		ENSG00000043462.12	LCP2	605.692	0.789387	0.237085	3.32956	0.000869836	0.0144293		ENSG00000106785	TRIM14	59.686	-0.462711	0.203938	-2.26888	0.0232758	0.44105
ENSG00000086696	HSD17B2	39.0996	2.0447	0.751959	2.71916	0.00654479	0.125859		ENSG00000177409.12	SAMD9L	471.285	0.903588	0.271472	3.32848	0.000873225	0.0144728		ENSG00000204120	GIGYF2	2442.46	-0.147292	0.0649416	-2.26807	0.023325	0.441145
ENSG00000163879	DNALI1	1712.07	-1.29011	0.474478	-2.71901	0.00654767	0.125859		ENSG00000143771.12	CNIH4	124.38	0.670286	0.201481	3.32679	0.000878519	0.0145477		ENSG00000219200	RNASEK	56.4016	0.409286	0.180478	2.26779	0.0233423	0.441145
ENSG00000143127	ITGA10	109.371	1.52625	0.561696	2.71723	0.00658316	0.126433		ENSG00000226652.3	PSMD10P2	67.4073	-0.765284	0.23011	-3.32573	0.000881875	0.0145905		ENSG00000126583	PRKCG	158.754	-0.792907	0.349547	-2.26839	0.0233057	0.441145
ENSG00000271907	SNORA35	41.836	-1.39272	0.512627	-2.71684	0.00659088	0.126472		ENSG00000225345.3	SNX18P3	930.023	-0.833221	0.250683	-3.3238	0.000887994	0.0146788		ENSG00000169710	FASN	13591.3	-0.332634	0.146719	-2.26716	0.0233807	0.441482
ENSG00000019144	PHLDB1	8485.38	0.695759	0.256206	2.71562	0.00661515	0.126829		ENSG00000132561.14	MATN2	1299.6	0.674216	0.202901	3.32289	0.000890908	0.014714		ENSG00000119673	ACOT2	91.3589	1.02619	0.45286	2.26602	0.0234501	0.44166
ENSG00000102265	TIMP1	4240.56	1.8167	0.6693	2.71433	0.00664099	0.127002		ENSG00000118181.11	RPS25	188.083	1.14178	0.343653	3.32248	0.000892198	0.0147224		ENSG00000004848	ARX	75.7153	-2.25532	0.995634	-2.26521	0.0234999	0.44166
ENSG00000165704	HPRT1	289.327	0.679082	0.250185	2.71432	0.00664122	0.127002		ENSG00000108828.16	VAT1	43.4489	0.866798	0.260994	3.32114	0.000896498	0.0147546		ENSG00000132581	SDF2	695.164	0.233337	0.102978	2.26589	0.0234579	0.44166
ENSG00000263968	RN7SL381P	41.1369	-1.15947	0.427096	-2.71479	0.00663187	0.127002		ENSG00000137752.24	CASP1	213.385	1.26476	0.380816	3.3212	0.000896325	0.0147546		ENSG00000183354	KIAA2026	854.336	-0.197291	0.087107	-2.26493	0.0235171	0.44166
ENSG00000120889	TNFRSF10B	9452.44	1.12451	0.414376	2.71376	0.0066525	0.127109		ENSG00000180152.3	AC079753.4	113.027	-0.467472	0.140745	-3.3214	0.000895657	0.0147546		ENSG00000152763	WDR78	57.935	0.514944	0.227314	2.26534	0.0234916	0.44166
ENSG00000136160	EDNRB	16082.7	-1.40857	0.51911	-2.71343	0.00665908	0.127126		ENSG00000116044.16	NFE2L2	2312.5	0.395628	0.11915	3.32043	0.000898792	0.0147759		ENSG00000223459	FAM115B	202.162	-0.362514	0.159945	-2.26649	0.0234216	0.44166
ENSG00000101608	MYL12A	5413.58	1.24832	0.460155	2.71283	0.00667111	0.127138		ENSG00000132581.9	SDF2	349.06	0.368464	0.110975	3.32025	0.000899361	0.0147759		ENSG00000272180	RP11-481J13.1	14.7094	-1.14949	0.507611	-2.26451	0.023543	0.44166
ENSG00000238351	snoU13	6.60788	1.70718	0.629255	2.71302	0.00666738	0.127138		ENSG00000008988.9	RPS20	5394.87	0.629069	0.189495	3.31971	0.000901099	0.0147915		ENSG00000198576	ARC	69.7916	-0.956256	0.422315	-2.26432	0.0235544	0.44166
ENSG00000171428	NAT1	110.221	1.46489	0.540128	2.71212	0.00668535	0.127301		ENSG00000164610.9	RP9	27.9633	-0.704813	0.212334	-3.31935	0.000902266	0.0147978		ENSG00000244094	SPRR2F	12.1405	6.37018	2.81451	2.26333	0.0236151	0.442412
ENSG00000186575	NF2	6421.5	0.652507	0.240619	2.71179	0.00669209	0.127321		ENSG00000113811.11	SELK	139.39	0.658246	0.19834	3.31877	0.000904145	0.0148157		ENSG00000007952	NOX1	9.78803	0.964511	0.426276	2.26264	0.0236576	0.442824
ENSG00000147813	NAPRT1	402.179	-1.0835	0.399647	-2.71114	0.00670529	0.127365		ENSG00000052723.11	SIKE1	742.762	0.444471	0.133977	3.31753	0.000908161	0.0148446		ENSG00000156411	C14orf2	1137.68	0.27208	0.120277	2.26211	0.0236904	0.443052
ENSG00000163191	S100A11	2674.02	1.93545	0.713895	2.71111	0.00670584	0.127365		ENSG00000163933.10	RFT1	118.653	0.532257	0.160439	3.3175	0.000908275	0.0148446		ENSG00000149564	ESAM	37.845	1.25725	0.555904	2.26164	0.0237197	0.443215
ENSG00000177556	ATOX1	1401.63	0.734749	0.271071	2.71054	0.00671729	0.127474		ENSG00000278637.1	NA	17.4296	1.27724	0.384996	3.31754	0.000908143	0.0148446		ENSG00000106038	EVX1	20.3894	-2.25029	0.995227	-2.26108	0.0237544	0.443422
ENSG00000180914	OXTR	161.606	0.748672	0.276282	2.70981	0.00673224	0.12765		ENSG00000111846.17	GCNT2	86.9164	-0.565659	0.170562	-3.31644	0.000911733	0.0148844		ENSG00000129451	KLK10	4.34474	-1.63174	0.721757	-2.26079	0.023772	0.443422
ENSG00000145777	TSLP	15.9652	1.76805	0.652932	2.70787	0.00677176	0.12829		ENSG00000167525.13	PROCA1	73.6036	0.529972	0.15981	3.31627	0.000912289	0.0148844		ENSG00000090054	SPTLC1	823.273	0.406108	0.179717	2.25971	0.0238392	0.44429
ENSG00000169248	CXCL11	14.8472	1.91832	0.708593	2.70722	0.006785	0.128432		ENSG00000182544.8	MFSD5	232.992	0.530938	0.160117	3.31594	0.00091336	0.014889		ENSG00000070770	CSNK2A2	1602.01	-0.168887	0.0747609	-2.25903	0.0238816	0.444419
ENSG00000080823	MOK	1256.42	-1.186	0.438282	-2.70603	0.00680935	0.128707		ENSG00000127774.7	EMC6	32.5898	0.82625	0.24932	3.31402	0.000919663	0.0149787		ENSG00000054523	KIF1B	9679.71	-0.375358	0.166166	-2.25893	0.0238875	0.444419
ENSG00000226124	FTCDNL1	14.6023	-1.22224	0.451688	-2.70594	0.00681104	0.128707		ENSG00000144283.21	PKP4	22319.4	-0.85369	0.257639	-3.31352	0.00092131	0.0149926		ENSG00000141526	SLC16A3	149.308	1.44267	0.639034	2.25758	0.0239719	0.445605
ENSG00000177917	ARL6IP6	1405.99	-0.821765	0.303847	-2.70454	0.00683998	0.129144		ENSG00000163170.12	BOLA3	52.4848	0.656875	0.198296	3.3126	0.000924328	0.0150287		ENSG00000072135	PTPN18	243.222	-0.482319	0.213806	-2.25587	0.024079	0.447208
ENSG00000064012	CASP8	342.166	1.39399	0.515731	2.70294	0.00687285	0.129219		ENSG00000147202.18	DIAPH2	389.624	0.495089	0.149544	3.31066	0.000930767	0.0151204		ENSG00000179698	KIAA1875	90.2527	0.860634	0.381631	2.25514	0.0241243	0.447289
ENSG00000105329	TGFB1	732.429	1.60864	0.59503	2.70346	0.00686217	0.129219		ENSG00000171992.13	SYNPO	1505.24	0.716064	0.216328	3.31008	0.000932694	0.0151386		ENSG00000082482	KCNK2	168.321	-0.75689	0.33563	-2.25513	0.024125	0.447289
ENSG00000136052	SLC41A2	1477.79	0.867441	0.320834	2.7037	0.00685714	0.129219		ENSG00000112208.11	BAG2	215.018	0.82663	0.249826	3.30882	0.000936892	0.0151686		ENSG00000111642	CHD4	12775.5	-0.308418	0.136933	-2.25232	0.0243019	0.447336
ENSG00000144821	MYH15	371.051	2.02822	0.75012	2.70385	0.00685403	0.129219		ENSG00000166147.13	FBN1	2055.18	-0.530261	0.160242	-3.30912	0.000935884	0.0151686		ENSG00000103047	TANGO6	351.389	-0.274262	0.121784	-2.25205	0.0243193	0.447336
ENSG00000178149	DALRD3	1027.57	-0.670544	0.248063	-2.70312	0.00686909	0.129219		ENSG00000180817.12	PPA1	233.686	-0.668468	0.202027	-3.3088	0.000936961	0.0151686		ENSG00000268182	SMIM17	59.8766	-0.615927	0.273526	-2.2518	0.0243349	0.447336
ENSG00000110328	GALNT18	345.914	0.764552	0.282994	2.70165	0.00689966	0.12948		ENSG00000120029.13	C10orf76	65.3669	-0.686181	0.207419	-3.30818	0.000939036	0.0151891		ENSG00000230724	LINC01001	95.7389	-0.450722	0.200093	-2.25256	0.0242867	0.447336
ENSG00000123384	LRP1	58168.2	1.31493	0.486754	2.70143	0.00690412	0.12948		ENSG00000164330.17	EBF1	119.913	-0.818182	0.247451	-3.30644	0.000944891	0.0152707		ENSG00000138653	NDST4	47.0456	1.26951	0.56323	2.25399	0.0241969	0.447336
ENSG00000178726	THBD	51.671	2.0622	0.763275	2.70177	0.00689705	0.12948		ENSG00000129194.7	SOX15	54.6835	0.546175	0.165244	3.30526	0.000948887	0.0152992		ENSG00000279227	NA	31.3819	-0.583121	0.258853	-2.25271	0.0242775	0.447336
ENSG00000172936	MYD88	237.04	-0.823068	0.304796	-2.70039	0.0069259	0.129779		ENSG00000230453.9	ANKRD18B	65.4166	-0.966994	0.292568	-3.3052	0.000949091	0.0152992		ENSG00000198680	TUSC1	72.6996	0.868915	0.385712	2.25275	0.0242747	0.447336
ENSG00000117115	PADI2	87.6625	1.38215	0.512087	2.69906	0.00695352	0.130188		ENSG00000249624.9	AP000295.9	159.665	0.751592	0.227381	3.30542	0.000948328	0.0152992		ENSG00000038219	BOD1L1	2300.64	-0.197232	0.0875889	-2.25179	0.0243355	0.447336
ENSG00000272003	RP11-23P13.7	78.6012	1.53193	0.567819	2.69791	0.0069776	0.130529		ENSG00000163818.17	LZTFL1	143.238	0.569795	0.172472	3.3037	0.000954173	0.015368		ENSG00000140264	SERF2	2315.18	0.366963	0.162926	2.25233	0.0243014	0.447336
ENSG00000102904	TSNAXIP1	451.676	-1.29736	0.480927	-2.69762	0.0069838	0.130536		ENSG00000089009.15	RPL6	4743.07	0.553178	0.167469	3.30317	0.000955988	0.0153734		ENSG00000270091	RP11-78O7.2	21.8806	0.56847	0.252247	2.25362	0.02422	0.447336
ENSG00000007908	SELE	8.2203	1.87566	0.69554	2.6967	0.00700304	0.130786		ENSG00000254996.5	ANKHD1-EIF4EBP3	626.219	0.715781	0.216698	3.30312	0.000956141	0.0153734		ENSG00000197417	SHPK	45.3399	0.490543	0.217996	2.25024	0.0244339	0.448762
ENSG00000213976	CTD-2561J22.2	270.564	-1.04715	0.38848	-2.69552	0.00702797	0.131142		ENSG00000078328.20	RBFOX1	452.483	-0.703606	0.213064	-3.30233	0.000958857	0.0154039		ENSG00000132470	ITGB4	7.36495	2.10102	0.933838	2.24988	0.0244566	0.448795
ENSG00000207819	MIR9-3	44.4442	-1.87005	0.693957	-2.69476	0.00704392	0.13133		ENSG00000118689.15	FOXO3	2655.31	0.423857	0.128396	3.30118	0.000962784	0.0154406		ENSG00000104903	LYL1	3.95876	1.69664	0.754936	2.24739	0.024615	0.449021
ENSG00000100625	SIX4	1888.97	1.82914	0.679479	2.69198	0.00710291	0.13177		ENSG00000239264.8	TXNDC5	883.833	0.620717	0.188016	3.30141	0.000961988	0.0154406		ENSG00000261115	TMEM178B	1465.75	-0.417297	0.185605	-2.2483	0.0245569	0.449021
ENSG00000101222	SPEF1	180.617	-1.88064	0.698559	-2.69216	0.007099	0.13177		ENSG00000133083.14	DCLK1	7586.29	0.916023	0.277704	3.29856	0.000971823	0.0155693		ENSG00000101290	CDS2	4018.99	-0.280948	0.124983	-2.24789	0.024583	0.449021
ENSG00000134996	OSTF1	356.502	1.07828	0.400513	2.69224	0.00709735	0.13177		ENSG00000182983.14	ZNF662	356.769	-0.700056	0.212258	-3.29814	0.00097329	0.0155693		ENSG00000166407	LMO1	13.6866	-1.01403	0.450978	-2.24851	0.0245439	0.449021
ENSG00000168135	KCNJ4	149.887	-0.699923	0.259881	-2.69325	0.00707602	0.13177		ENSG00000204655.12	MOG	365.702	-1.14445	0.346979	-3.29831	0.000972678	0.0155693		ENSG00000198885	ITPRIPL1	16.9508	1.38024	0.61411	2.24755	0.0246048	0.449021
ENSG00000171017	LRRC8E	115.179	1.78349	0.662504	2.69205	0.00710144	0.13177		ENSG00000283486.2	NA	698.195	-1.15529	0.350465	-3.29644	0.000979191	0.0156504		ENSG00000238290	RP11-431K24.1	4.57656	-1.29083	0.574342	-2.2475	0.0246082	0.449021
ENSG00000270124	RP11-118F19.1	35.4324	-1.5622	0.580163	-2.6927	0.00708765	0.13177		ENSG00000063015.19	SEZ6	142.897	-0.97571	0.296135	-3.29481	0.000984874	0.0157279		ENSG00000170624	SGCD	50.0596	0.801584	0.356415	2.24902	0.0245112	0.449021
ENSG00000231871	IPO9-AS1	49.2794	-0.899949	0.334351	-2.69163	0.0071104	0.131799		ENSG00000215065.3	DUSP8P4	5.02004	-1.66772	0.506212	-3.2945	0.000985959	0.0157319		ENSG00000110811	LEPREL2	1154.43	0.612327	0.272724	2.24522	0.0247538	0.44969
ENSG00000176274	SLC25A53	602.842	-1.10065	0.408975	-2.69123	0.00711889	0.131847		ENSG00000188483.7	IER5L	382.945	1.01	0.30663	3.29387	0.000988174	0.0157539		ENSG00000168334	XIRP1	9.68789	2.91165	1.29684	2.24518	0.0247563	0.44969
ENSG00000158050	DUSP2	58.6215	1.72466	0.641178	2.68983	0.00714884	0.132183		ENSG00000140990.15	NDUFB10	120.951	0.766098	0.232634	3.29314	0.000990752	0.0157816		ENSG00000106991	ENG	110.798	1.50198	0.668666	2.24624	0.0246887	0.44969
ENSG00000261697	RP11-178L8.5	6.69492	1.70361	0.633351	2.68983	0.00714879	0.132183		ENSG00000154864.12	PIEZO2	2416.42	-0.432542	0.131376	-3.2924	0.000993358	0.0158098		ENSG00000162444	RBP7	4.65756	3.0318	1.35023	2.2454	0.0247426	0.44969
ENSG00000137673	MMP7	61.3422	2.09247	0.778453	2.68798	0.00718857	0.132713		ENSG00000069943.10	PIGB	102.029	-0.425838	0.12936	-3.29187	0.00099522	0.015826		ENSG00000163431	LMOD1	228.679	1.30808	0.58248	2.2457	0.0247232	0.44969
ENSG00000196670	ZFP62	2393.98	-0.60638	0.225616	-2.68766	0.00719538	0.132713		ENSG00000124198.9	ARFGEF2	10.6707	-0.997771	0.303149	-3.29136	0.000997058	0.0158316		ENSG00000104870	FCGRT	249.475	1.20971	0.538969	2.24449	0.0248012	0.450126
ENSG00000198467	TPM2	8948.43	1.95203	0.726254	2.68781	0.00719226	0.132713		ENSG00000152234.16	ATP5A1	3185.06	0.463166	0.140724	3.2913	0.000997253	0.0158316		ENSG00000198585	NUDT16	1213.45	-0.231613	0.103208	-2.24414	0.0248233	0.450146
ENSG00000123178	SPRYD7	742.716	0.593392	0.220849	2.68687	0.00721258	0.132921		ENSG00000236969.2	GGT8P	18.1965	-1.17856	0.358202	-3.29021	0.00100114	0.0158799		ENSG00000111786	SRSF9	1964.74	0.133376	0.0594432	2.24375	0.0248482	0.45022
ENSG00000251321	PCAT4	34.8075	1.5677	0.583568	2.6864	0.00722259	0.132996		ENSG00000132256.18	TRIM5	323.687	0.697378	0.212027	3.28909	0.00100511	0.0159295		ENSG00000166206	GABRB3	2863.59	-0.383441	0.171026	-2.24201	0.024961	0.45141
ENSG00000122674	CCZ1	1067.13	0.479657	0.178632	2.68516	0.00724947	0.133381		ENSG00000103005.11	USB1	431.02	0.49825	0.151509	3.28858	0.00100693	0.0159449		ENSG00000251669	FAM86EP	65.7074	-0.320854	0.143166	-2.24114	0.0250172	0.45141
ENSG00000167996	FTH1	28727.4	0.875335	0.326047	2.68469	0.00725966	0.133383		ENSG00000124134.9	KCNS1	28.9969	1.27416	0.387505	3.28813	0.00100857	0.0159574		ENSG00000126259	KIRREL2	101.26	-0.894586	0.399204	-2.24092	0.025031	0.45141
ENSG00000178096	BOLA1	168.982	-0.660883	0.2462	-2.68433	0.00726751	0.133383		ENSG00000163534.15	FCRL1	42.4927	-0.626541	0.190573	-3.28767	0.00101019	0.0159674		ENSG00000169962	TAS1R3	43.6307	0.751711	0.335324	2.24175	0.0249775	0.45141
ENSG00000196072	BLOC1S2	2880.85	0.362296	0.134957	2.68452	0.00726332	0.133383		ENSG00000214456.8	PLIN5	142.153	-0.713292	0.216972	-3.28748	0.00101089	0.0159674		ENSG00000246100	LINC00900	24.7189	-0.586865	0.261901	-2.24079	0.0250398	0.45141
ENSG00000152240	HAUS1	1085.49	-0.612991	0.228439	-2.68339	0.00728806	0.133468		ENSG00000074211.14	PPP2R2C	3391.93	-0.782358	0.238087	-3.28602	0.00101615	0.0160145		ENSG00000175985	PLEKHD1	25.9086	-0.747787	0.33357	-2.24177	0.0249763	0.45141
ENSG00000182326	C1S	1632	1.87521	0.698887	2.68314	0.00729349	0.133468		ENSG00000101276.17	SLC52A3	83.0741	-1.5747	0.479224	-3.28594	0.00101643	0.0160145		ENSG00000205038	PKHD1L1	4.32496	2.07243	0.925085	2.24026	0.0250739	0.451645
ENSG00000184574	LPAR5	6.79352	2.05737	0.76662	2.68369	0.00728153	0.133468		ENSG00000163297.17	ANTXR2	161.436	0.683096	0.207881	3.286	0.00101622	0.0160145		ENSG00000121281	ADCY7	125.714	-0.665508	0.297206	-2.23921	0.0251422	0.45174
ENSG00000253974	NRG1-IT1	169.731	1.70157	0.634198	2.68302	0.00729607	0.133468		ENSG00000100979.15	PLTP	456.595	0.683584	0.208053	3.28563	0.00101754	0.0160186		ENSG00000257008	GPR142	3.43129	-2.2388	0.999748	-2.23937	0.0251319	0.45174
ENSG00000125148	MT2A	359.224	1.21837	0.454155	2.68273	0.00730249	0.133477		ENSG00000049323.16	LTBP1	911.297	0.696459	0.211989	3.28535	0.00101854	0.016021		ENSG00000198010	DLGAP2	276.372	-0.957423	0.427489	-2.23964	0.0251142	0.45174
ENSG00000117868	ESYT2	3878.83	0.909664	0.339231	2.68155	0.00732822	0.133728		ENSG00000162980.17	ARL5A	321.168	0.484299	0.147464	3.28419	0.00102275	0.0160723		ENSG00000253831	ETV3L	4.64024	-2.25381	1.00705	-2.23803	0.0252192	0.452367
ENSG00000238526	snoU13	11.2695	-1.80118	0.671628	-2.68182	0.00732237	0.133728		ENSG00000262902.1	RP11-750B16.1	39.3036	-2.4447	0.74443	-3.28398	0.00102351	0.0160723		ENSG00000186566	GPATCH8	2203.55	-0.187118	0.0835977	-2.23832	0.0252003	0.452367
ENSG00000086062	B4GALT1	1837.79	1.82302	0.680121	2.68043	0.00735266	0.134062		ENSG00000162976.13	PQLC3	96.227	0.487904	0.148607	3.28318	0.00102645	0.0160915		ENSG00000141433	ADCYAP1	338.928	-1.28037	0.572575	-2.23615	0.0253416	0.452607
ENSG00000184897	H1FX	2240.72	-0.874811	0.326402	-2.68017	0.00735852	0.134062		ENSG00000171791.13	BCL2	1874.68	0.628317	0.191367	3.28332	0.00102593	0.0160915		ENSG00000124608	AARS2	621.201	0.304902	0.136366	2.23591	0.0253575	0.452607
ENSG00000258184	RP11-335M9.1	8.30274	2.05413	0.766626	2.67944	0.00737457	0.134245		ENSG00000184271.17	POU6F1	627.6	-0.457683	0.139508	-3.28069	0.00103554	0.0162205		ENSG00000136574	GATA4	16.2297	6.37441	2.85176	2.23525	0.0254009	0.452607
ENSG00000268496	CTD-2587H19.2	25.4185	-1.42317	0.531216	-2.67907	0.00738266	0.134283		ENSG00000215217.7	C5orf49	35.6946	1.1943	0.364069	3.28042	0.00103653	0.0162226		ENSG00000179588	ZFPM1	262.092	-0.350281	0.156624	-2.23645	0.0253223	0.452607
ENSG00000129295	LRRC6	222.252	-1.4148	0.528199	-2.67853	0.00739462	0.134391		ENSG00000164211.13	STARD4	191.386	-0.924584	0.281905	-3.27977	0.00103892	0.0162464		ENSG00000146828	SLC12A9	554.589	0.287222	0.128489	2.23538	0.0253927	0.452607
ENSG00000099337	KCNK6	73.5958	1.96976	0.73572	2.67732	0.00742137	0.134658		ENSG00000138593.9	SECISBP2L	3561.7	-0.477137	0.1455	-3.2793	0.00104065	0.0162466		ENSG00000105223	PLD3	8499.18	0.296013	0.132396	2.23581	0.0253641	0.452607
ENSG00000168389	MFSD2A	923.139	1.12642	0.420688	2.67757	0.00741576	0.134658		ENSG00000215559.8	ANKRD20A11P	59.4038	-1.11163	0.338974	-3.27939	0.00104033	0.0162466		ENSG00000258983	RP11-507K2.2	3.22651	-1.64559	0.735516	-2.23733	0.0252648	0.452607
ENSG00000143184	XCL1	6.11439	-2.12883	0.795374	-2.67651	0.0074393	0.134764		ENSG00000065911.12	MTHFD2	363.414	1.31947	0.40249	3.27828	0.00104443	0.0162921		ENSG00000228577	AC010731.2	3.90031	-1.43524	0.641984	-2.23563	0.0253762	0.452607
ENSG00000226849	RP4-635E18.7	15.4221	-1.36458	0.509815	-2.67662	0.00743689	0.134764		ENSG00000106366.8	SERPINE1	739.449	1.63451	0.498713	3.27746	0.00104747	0.0163125		ENSG00000148339	SLC25A25	645.901	-0.301132	0.134837	-2.23331	0.0255287	0.454369
ENSG00000270640	RP11-373D23.2	25.7315	1.56903	0.586619	2.6747	0.00747959	0.135384		ENSG00000233426.3	EIF3FP3	6.76953	1.63391	0.498513	3.27757	0.00104706	0.0163125		ENSG00000272072	CTA-363E19.2	9.79978	-0.999804	0.447719	-2.2331	0.025542	0.454369
ENSG00000126860	EVI2A	6.46692	2.10384	0.787004	2.67323	0.00751254	0.135871		ENSG00000089693.10	MLF2	1670.46	0.315607	0.0963864	3.27439	0.00105891	0.016477		ENSG00000186487	MYT1L	649.752	-0.628774	0.281909	-2.23042	0.0257199	0.454578
ENSG00000237548	TTLL11-IT1	13.1465	1.27449	0.477121	2.67121	0.00755778	0.136578		ENSG00000172292.14	CERS6	1195.23	0.749234	0.228844	3.274	0.00106038	0.0164862		ENSG00000228271	RP11-513G11.2	2.88115	-1.86755	0.837445	-2.23006	0.0257433	0.454578
ENSG00000065357	DGKA	1092.85	1.14094	0.427233	2.67053	0.00757315	0.136614		ENSG00000198952.8	SMG5	2115.53	-0.458092	0.139931	-3.27371	0.00106147	0.0164895		ENSG00000180537	RNF182	144.36	-0.762856	0.34208	-2.23005	0.025744	0.454578
ENSG00000188779	SKOR1	58.3127	-0.714868	0.267677	-2.67064	0.00757075	0.136614		ENSG00000177485.7	ZBTB33	1038.66	0.837277	0.255844	3.27261	0.00106561	0.0165403		ENSG00000162630	B3GALT2	634.812	0.747541	0.334968	2.23168	0.025636	0.454578
ENSG00000251179	RP11-893F2.9	11.0009	2.12766	0.796782	2.67031	0.00757813	0.136614		ENSG00000035664.11	DAPK2	338.956	-0.607803	0.185841	-3.27056	0.00107336	0.0166296		ENSG00000182132	KCNIP1	427.626	-0.771493	0.345584	-2.23243	0.0255867	0.454578
ENSG00000163040	CCDC74A	330.834	-1.01708	0.380982	-2.66964	0.00759325	0.136776		ENSG00000182613.2	OR2V2	48.3259	-0.519566	0.158881	-3.27015	0.0010749	0.0166296		ENSG00000163214	DHX57	1162.08	-0.202766	0.0909197	-2.23016	0.0257366	0.454578
ENSG00000120156	TEK	227.841	1.65513	0.620205	2.66869	0.00761475	0.136884		ENSG00000184260.5	HIST2H2AC	648.911	0.77081	0.235687	3.27049	0.00107363	0.0166296		ENSG00000128731	HERC2	2494.83	-0.18916	0.0848142	-2.23029	0.0257284	0.454578
ENSG00000164023	SGMS2	1361.44	1.76808	0.662559	2.66856	0.00761762	0.136884		ENSG00000186854.11	TRABD2A	123.132	-0.504584	0.154299	-3.27017	0.00107483	0.0166296		ENSG00000100731	PCNX	1851.55	-0.271495	0.121634	-2.23207	0.0256106	0.454578
ENSG00000177103	DSCAML1	101.294	-1.45702	0.545934	-2.66885	0.00761108	0.136884		ENSG00000119471.15	HSDL2	88.3053	0.705122	0.215699	3.26901	0.00107923	0.0166692		ENSG00000116254	CHD5	82.5383	-0.738078	0.330774	-2.23137	0.0256567	0.454578
ENSG00000200394	SNORA38B	22.5383	-1.02433	0.383964	-2.66777	0.00763567	0.136988		ENSG00000244486.8	SCARF2	85.3861	-0.897069	0.2744	-3.2692	0.00107851	0.0166692		ENSG00000157593	SLC35B2	1087.77	0.314733	0.141156	2.22968	0.0257686	0.454639
ENSG00000260978	RP11-73C9.1	24.0582	-1.80624	0.677026	-2.66791	0.00763255	0.136988		ENSG00000158517.14	NCF1	64.9015	-0.73481	0.224923	-3.26695	0.00108714	0.0167776		ENSG00000106070	GRB10	2222.81	-0.381207	0.171088	-2.22814	0.0258715	0.455586
ENSG00000258311	RP11-644F5.10	44.7499	-0.993577	0.372511	-2.66724	0.00764765	0.137093		ENSG00000187079.17	TEAD1	2416.21	0.481857	0.14752	3.26639	0.00108928	0.0167968		ENSG00000109089	CDR2L	1111.66	-0.273708	0.122864	-2.22774	0.0258979	0.455586
ENSG00000108244	KRT23	16.78	2.13026	0.798823	2.66674	0.00765901	0.137187		ENSG00000089472.16	HEPH	963.677	0.559528	0.171406	3.26434	0.00109719	0.0168911		ENSG00000122707	RECK	330.349	0.589225	0.264539	2.22737	0.0259228	0.455586
ENSG00000049192	ADAMTS6	2190.73	1.61944	0.607716	2.6648	0.00770332	0.137867		ENSG00000187122.17	SLIT1	38.4219	-0.839418	0.257146	-3.26436	0.00109713	0.0168911		ENSG00000280119	NA	15.2244	-1.07699	0.483613	-2.22697	0.0259493	0.455586
ENSG00000148019	CEP78	4268.57	-0.408347	0.15327	-2.66423	0.00771647	0.137867		ENSG00000138592.14	USP8	1532.69	0.279351	0.0855975	3.26354	0.00110028	0.0169111		ENSG00000156006	NAT2	2.98603	2.48042	1.11365	2.22728	0.0259288	0.455586
ENSG00000180921	FAM83H	129.535	1.55491	0.583674	2.664	0.00772166	0.137867		ENSG00000187091.13	PLCD1	1092.07	0.601514	0.184301	3.26375	0.00109947	0.0169111		ENSG00000141391	SLMO1	108.608	0.486209	0.218236	2.22791	0.0258866	0.455586
ENSG00000182168	UNC5C	1855.36	0.810535	0.304208	2.66441	0.00771224	0.137867		ENSG00000226632.1	UBE2V1P1	17.3101	-0.741719	0.227317	-3.26292	0.0011027	0.0169344		ENSG00000141564	RPTOR	973.513	-0.155969	0.0700478	-2.22661	0.0259737	0.455641
ENSG00000162543	UBXN10	156.4	-1.77131	0.665048	-2.66343	0.00773483	0.137991		ENSG00000270757.1	HSPE1-MOB4	40.6979	2.01575	0.617858	3.26247	0.00110445	0.0169475		ENSG00000226886	AC093787.1	2.57304	-1.72569	0.775443	-2.22542	0.0260529	0.455658
ENSG00000099822	HCN2	403.831	0.99715	0.37454	2.66233	0.0077602	0.138152		ENSG00000093010.13	COMT	1705.7	0.405626	0.12437	3.26144	0.00110847	0.0169953		ENSG00000168497	SDPR	54.1672	1.75875	0.790661	2.2244	0.0261215	0.455658
ENSG00000121350	PYROXD1	765.093	0.764612	0.287207	2.66223	0.00776239	0.138152		ENSG00000125450.11	NUP85	304.413	-0.454182	0.139284	-3.26084	0.00111084	0.0170178		ENSG00000167797	CDK2AP2	339.563	0.437724	0.196735	2.22495	0.0260849	0.455658
ENSG00000164385	C6orf195	6.46562	1.55876	0.585458	2.66247	0.00775701	0.138152		ENSG00000119888.10	EPCAM	59.3611	-1.06275	0.326026	-3.25971	0.00111525	0.0170716		ENSG00000142408	CACNG8	274.831	-0.616037	0.276888	-2.22486	0.0260907	0.455658
ENSG00000015568	RGPD5	158.462	0.646585	0.243023	2.66059	0.00780028	0.138587		ENSG00000170312.15	CDK1	14.2505	1.10546	0.339172	3.25929	0.00111692	0.0170832		ENSG00000188848	BEND4	613.071	-0.822774	0.369646	-2.22584	0.0260246	0.455658
ENSG00000158062	UBXN11	1094.87	-1.22867	0.461917	-2.65993	0.00781574	0.138587		ENSG00000102103.16	PQBP1	356.806	0.406507	0.124797	3.25734	0.00112461	0.0171868		ENSG00000265194	RP11-70L8.4	14.215	-0.82879	0.372292	-2.22618	0.0260019	0.455658
ENSG00000174945	AMZ1	28.6549	1.56634	0.588886	2.65984	0.00781786	0.138587		ENSG00000164040.17	PGRMC2	838.202	0.478673	0.146987	3.25656	0.00112772	0.0172204		ENSG00000127528	KLF2	5.14716	1.47961	0.665179	2.22438	0.0261229	0.455658
ENSG00000227627	RP1-101K10.6	101.809	-0.646242	0.242872	-2.66083	0.00779482	0.138587		ENSG00000083093.9	PALB2	311.698	0.409937	0.125907	3.25588	0.00113043	0.0172477		ENSG00000250770	RP5-1063M23.1	7.5391	-1.07485	0.483327	-2.22386	0.0261582	0.455903
ENSG00000254154	RP4-798P15.3	22.0795	1.64142	0.617021	2.66023	0.00780874	0.138587		ENSG00000160593.18	AMICA1	101.244	1.54012	0.473065	3.25563	0.00113142	0.0172488		ENSG00000242797	GLYCTK-AS1	190.826	-0.561306	0.252732	-2.22096	0.0263539	0.456399
ENSG00000166578	IQCD	114.163	-1.37313	0.516527	-2.65839	0.00785155	0.139074		ENSG00000147400.8	CETN2	619.82	0.698973	0.21475	3.25482	0.00113465	0.0172842		ENSG00000182511	FES	17.3738	1.26378	0.568957	2.22123	0.0263356	0.456399
ENSG00000121858	TNFSF10	68.0954	1.90623	0.717264	2.65764	0.00786899	0.139272		ENSG00000105963.15	ADAP1	709.44	-0.685362	0.210612	-3.25414	0.00113736	0.0173002		ENSG00000107317	PTGDS	18.4562	2.50454	1.12722	2.22188	0.0262915	0.456399
ENSG00000166963	MAP1A	15003.6	0.602459	0.226801	2.65633	0.00789968	0.139705		ENSG00000143612.20	C1orf43	2381.63	0.403071	0.123866	3.2541	0.00113754	0.0173002		ENSG00000178695	KCTD12	557.448	1.43399	0.645087	2.22294	0.02622	0.456399
ENSG00000272066	RP3-326L13.2	24.1879	-1.68799	0.635561	-2.65591	0.00790959	0.139769		ENSG00000003987.14	MTMR7	228.453	-0.700479	0.215403	-3.25195	0.00114616	0.0174171		ENSG00000275757	NA	3.25563	1.48787	0.669576	2.2221	0.0262764	0.456399
ENSG00000253001	RN7SKP105	9.73875	1.78216	0.67123	2.65506	0.00792936	0.140008		ENSG00000128309.16	MPST	633.129	0.460768	0.141755	3.25046	0.00115218	0.0174664		ENSG00000196535	MYO18A	2738.28	-0.374954	0.168828	-2.22092	0.0263564	0.456399
ENSG00000138378	STAT4	706.896	1.77983	0.670907	2.65287	0.00798109	0.14081		ENSG00000166165.13	CKB	1365.03	-0.752484	0.231499	-3.25049	0.00115207	0.0174664		ENSG00000247809	NR2F2-AS1	22.3864	0.990691	0.445752	2.22252	0.0262483	0.456399
ENSG00000135114	OASL	5.96374	2.08787	0.787143	2.65246	0.00799076	0.140869		ENSG00000214837.8	RP11-261C10.3	120.79	-0.503557	0.154908	-3.25069	0.00115124	0.0174664		ENSG00000138386	NAB1	693.771	0.306933	0.138179	2.22128	0.0263322	0.456399
ENSG00000177551	NHLH2	249.014	-1.8848	0.710772	-2.65177	0.00800708	0.140935		ENSG00000091436.17	MLTK	1686.49	0.600268	0.184696	3.25004	0.00115389	0.0174782		ENSG00000267506	RP11-13K12.1	13.4062	-0.868308	0.391187	-2.21967	0.026441	0.457153
ENSG00000224383	C17orf72	268.07	-1.7983	0.678087	-2.65203	0.00800105	0.140935		ENSG00000198874.13	TYW1	77.6739	-0.64415	0.198272	-3.24881	0.00115887	0.0175396		ENSG00000011523	CEP68	1490.9	-0.237073	0.106807	-2.21965	0.0264425	0.457153
ENSG00000230300	STARD13-IT1	16.657	1.60764	0.606554	2.65046	0.00803834	0.141373		ENSG00000189180.15	ZNF33A	1357.9	0.278359	0.085695	3.24826	0.00116115	0.0175458		ENSG00000184226	PCDH9	767.41	0.379272	0.171019	2.21772	0.0265742	0.457485
ENSG00000253948	RP11-410L14.2	110.052	-0.899173	0.33937	-2.64954	0.00806024	0.141647		ENSG00000275302.2	NA	3.45115	1.75484	0.540223	3.24837	0.00116069	0.0175458		ENSG00000275395	NA	16.0218	-0.861622	0.388502	-2.21781	0.026568	0.457485
ENSG00000132824	SERINC3	6380.61	0.450297	0.17001	2.64865	0.00808138	0.141825		ENSG00000163755.8	HPS3	938.555	0.637278	0.196272	3.24691	0.00116667	0.0176152		ENSG00000173276	ZBTB21	619.988	-0.387639	0.174801	-2.2176	0.026582	0.457485
ENSG00000135046	ANXA1	6874.59	1.58799	0.599561	2.64858	0.00808306	0.141825		ENSG00000090263.16	MRPS33	221.299	0.530859	0.163518	3.24649	0.00116837	0.0176266		ENSG00000182150	ERCC6L2	767.996	-0.192245	0.08664	-2.2189	0.0264936	0.457485
ENSG00000163637	PRICKLE2	7117.51	0.952539	0.359807	2.64736	0.00811231	0.142115		ENSG00000166002.7	SMCO4	65.6944	0.805521	0.248141	3.24622	0.00116947	0.0176291		ENSG00000055163	CYFIP2	4608.11	-0.277256	0.125015	-2.21777	0.0265703	0.457485
ENSG00000261159	RP11-723O4.9	47.4101	-1.42699	0.538992	-2.64752	0.00810842	0.142115		ENSG00000154783.11	FGD5	165.401	-1.06509	0.328156	-3.24568	0.00117171	0.0176487		ENSG00000066248	NGEF	62.9683	-1.16608	0.525856	-2.21749	0.0265893	0.457485
ENSG00000176658	MYO1D	1299.26	1.77257	0.669716	2.64675	0.00812706	0.142262		ENSG00000110002.15	VWA5A	838.639	0.702921	0.216624	3.24489	0.00117494	0.0176833		ENSG00000163702	IL17RC	120.437	0.83301	0.375919	2.21593	0.0266965	0.457581
ENSG00000204520	MICA	452.164	1.46002	0.551822	2.64581	0.00814964	0.142434		ENSG00000173890.17	GPR160	46.167	-0.868088	0.26759	-3.24409	0.00117825	0.0177047		ENSG00000215421	ZNF407	338.465	-0.267225	0.120588	-2.21602	0.0266899	0.457581
ENSG00000248708	CTD-2316B1.2	16.4074	-1.80414	0.681828	-2.64603	0.0081443	0.142434		ENSG00000275052.5	NA	1655	0.384418	0.118494	3.24419	0.00117785	0.0177047		ENSG00000213553	RPLP0P6	141.019	0.482681	0.217819	2.21598	0.0266931	0.457581
ENSG00000156463	SH3RF2	50.0507	1.57278	0.594512	2.6455	0.0081571	0.142453		ENSG00000064787.13	BCAS1	27119.2	-1.03081	0.317854	-3.24304	0.00118261	0.0177175		ENSG00000267302	RP11-178C3.2	9.78461	-0.898595	0.405412	-2.2165	0.0266576	0.457581
ENSG00000125868	DSTN	12258.2	0.718431	0.271641	2.64478	0.00817433	0.142597		ENSG00000130592.15	LSP1	442.796	1.01609	0.313336	3.2428	0.0011836	0.0177175		ENSG00000141338	ABCA8	14.3159	2.20564	0.995388	2.21586	0.0267013	0.457581
ENSG00000154175	ABI3BP	38.0568	1.88922	0.714582	2.64381	0.00819783	0.142829		ENSG00000139438.5	FAM222A	1400	-0.842854	0.259853	-3.24358	0.00118039	0.0177175		ENSG00000105193	RPS16	7079.12	0.258868	0.116912	2.2142	0.0268148	0.457656
ENSG00000106683	LIMK1	3320.23	0.628162	0.237674	2.64296	0.00821842	0.142965		ENSG00000171962.17	LRRC48	135.24	-0.537976	0.165903	-3.24272	0.00118395	0.0177175		ENSG00000234851	RP11-3P17.3	37.2524	0.465935	0.210456	2.21393	0.0268333	0.457656
ENSG00000188163	FAM166A	8.2726	-1.43709	0.54369	-2.64321	0.00821232	0.142965		ENSG00000175544.13	CABP4	58.1843	-0.591229	0.182336	-3.24253	0.00118474	0.0177175		ENSG00000276850	NA	10.9458	6.63849	2.99744	2.21472	0.0267794	0.457656
ENSG00000143473	KCNH1	616.674	1.38154	0.522866	2.64224	0.00823601	0.143157		ENSG00000215910.7	C1orf167	40.5312	-0.575693	0.177506	-3.24324	0.00118179	0.0177175		ENSG00000265491	RNF115	1093.4	-0.155353	0.0701497	-2.21459	0.0267885	0.457656
ENSG00000254286	RP11-89K10.1	16.5196	1.58278	0.599088	2.64198	0.00824229	0.143157		ENSG00000100058.12	CRYBB2P1	533.147	-0.310592	0.0958472	-3.24049	0.00119324	0.0178163		ENSG00000269352	AC018766.5	92.9185	0.367848	0.166114	2.21442	0.0267998	0.457656
ENSG00000138772	ANXA3	368.27	1.84347	0.69801	2.64103	0.00826544	0.143447		ENSG00000107562.16	CXCL12	579.902	1.21178	0.373935	3.24063	0.00119267	0.0178163		ENSG00000151320	AKAP6	4008.44	-0.527581	0.238227	-2.21461	0.0267866	0.457656
ENSG00000164506	STXBP5	3176.94	0.631936	0.239323	2.64051	0.00827804	0.143555		ENSG00000147604.14	RPL7	1835.31	0.566072	0.174716	3.23995	0.0011955	0.0178358		ENSG00000146197	SCUBE3	2085.78	0.360699	0.16297	2.21329	0.0268779	0.458053
ENSG00000076662	ICAM3	68.4952	1.53631	0.581946	2.63996	0.00829155	0.143566		ENSG00000113161.16	HMGCR	431.563	-1.03192	0.318586	-3.23905	0.00119928	0.0178721		ENSG00000106018	VIPR2	14.3245	0.953398	0.430933	2.2124	0.0269389	0.45873
ENSG00000149380	P4HA3	338.765	2.04809	0.775734	2.6402	0.00828578	0.143566		ENSG00000198546.15	ZNF511	128.948	0.544091	0.167985	3.23892	0.00119982	0.0178721		ENSG00000178385	PLEKHM3	143.251	-0.422837	0.191192	-2.21159	0.0269952	0.459324
ENSG00000265565	MIR3143	7.01273	-1.80892	0.685464	-2.63897	0.00831578	0.143874		ENSG00000155876.5	RRAGA	1073.24	0.479984	0.148205	3.23865	0.00120096	0.0178749		ENSG00000186350	RXRA	1133.11	-0.458808	0.207506	-2.21106	0.027032	0.459587
ENSG00000224023	RP11-383C5.4	68.8533	-0.768089	0.291159	-2.63804	0.00833864	0.144046		ENSG00000136634.7	IL10	41.1717	1.237	0.382173	3.23676	0.00120893	0.0179793		ENSG00000112238	PRDM13	4.11792	-1.235	0.559086	-2.20896	0.0271772	0.4615
ENSG00000240399	RP1-228P16.1	41.2071	0.952681	0.361127	2.63808	0.00833778	0.144046		ENSG00000248771.5	RP11-294O2.2	51.6526	-0.472845	0.146101	-3.23642	0.00121037	0.0179865		ENSG00000118849	RARRES1	14.6244	1.49095	0.675194	2.20818	0.0272319	0.4615
ENSG00000132522	GPS2	74.7648	-0.680032	0.257834	-2.63748	0.00835252	0.144063		ENSG00000163106.10	HPGDS	82.8263	1.40738	0.434955	3.23568	0.00121354	0.0180051		ENSG00000038295	TLL1	150.57	1.88307	0.852647	2.2085	0.0272097	0.4615
ENSG00000235961	PNMA6C	21.2706	1.42765	0.541273	2.63759	0.00834987	0.144063		ENSG00000182022.18	CHST15	446.163	0.753172	0.232764	3.23578	0.00121311	0.0180051		ENSG00000145703	IQGAP2	323.265	0.984439	0.445873	2.20789	0.0272518	0.4615
ENSG00000196071	OR2L13	7.33593	-1.67901	0.636758	-2.6368	0.0083691	0.144127		ENSG00000154188.10	ANGPT1	201.223	0.857913	0.265173	3.2353	0.00121515	0.0180148		ENSG00000196361	ELAVL3	4846.26	-0.426507	0.193161	-2.20804	0.0272413	0.4615
ENSG00000197081	IGF2R	24615.9	1.14073	0.432604	2.63688	0.0083672	0.144127		ENSG00000160551.11	TAOK1	56453.8	1.42283	0.43998	3.23385	0.00122135	0.0180926		ENSG00000177669	MBOAT4	3.04187	-1.62914	0.738567	-2.20581	0.0273976	0.462061
ENSG00000261996	CTC-281F24.1	10.4434	1.62261	0.615493	2.63627	0.00838232	0.144243		ENSG00000017483.15	SLC38A5	46.2007	-1.47867	0.457302	-3.23345	0.00122303	0.0181031		ENSG00000277399	NA	6.6138	-1.02154	0.463174	-2.20551	0.027418	0.462061
ENSG00000208772	SNORD94	261.001	-0.854191	0.324185	-2.63489	0.00841656	0.144721		ENSG00000176920.12	FUT2	46.8306	-0.642177	0.19868	-3.23222	0.00122832	0.0181672		ENSG00000148606	POLR3A	1694.58	-0.193528	0.0877376	-2.20576	0.0274009	0.462061
ENSG00000137216	TMEM63B	2332.07	0.61532	0.233626	2.63378	0.00844395	0.144857		ENSG00000231697.3	NANOGP5	35.8221	-0.553134	0.171186	-3.23118	0.0012328	0.0182191		ENSG00000055813	CCDC85A	48.0963	-0.630553	0.285698	-2.20707	0.0273094	0.462061
ENSG00000170017	ALCAM	10330	1.35211	0.513366	2.63381	0.00844325	0.144857		ENSG00000196220.16	SRGAP3	879.801	-0.332262	0.102841	-3.23082	0.00123437	0.018228		ENSG00000270195	RP11-572O17.1	13.114	0.74897	0.33945	2.20642	0.0273543	0.462061
ENSG00000186687	LYRM7	1398.53	-0.391569	0.148645	-2.63425	0.00843225	0.144857		ENSG00000089177.18	KIF16B	1215.25	0.419755	0.129951	3.23009	0.00123752	0.0182602		ENSG00000114779	ABHD14B	69.3856	0.535138	0.242697	2.20496	0.0274568	0.462061
ENSG00000162599	NFIA	9517.93	-1.33169	0.505721	-2.63325	0.00845726	0.144968		ENSG00000131381.12	ZFYVE20	1850.7	-0.309086	0.0957516	-3.228	0.0012466	0.0183798		ENSG00000185070	FLRT2	855.927	1.64379	0.74548	2.20501	0.0274537	0.462061
ENSG00000163263	C1orf189	10.918	-1.65585	0.62893	-2.63281	0.00846812	0.144968		ENSG00000012124.17	CD22	667.3	-0.889436	0.275656	-3.22662	0.00125262	0.0184252		ENSG00000182050	MGAT4C	57.6376	1.17809	0.534112	2.2057	0.0274052	0.462061
ENSG00000188987	HIST1H4D	2729.26	-1.19203	0.45277	-2.63274	0.00846989	0.144968		ENSG00000185988.13	PLK5	70.0257	-0.785663	0.243484	-3.22676	0.00125201	0.0184252		ENSG00000273004	GS1-279B7.2	14.4298	0.727809	0.330137	2.20457	0.0274843	0.462162
ENSG00000013364	MVP	1261.57	1.20996	0.459761	2.63173	0.00849525	0.14518		ENSG00000223547.10	ZNF844	124.13	1.02364	0.317213	3.22699	0.00125099	0.0184252		ENSG00000199753	SNORD104	24.9351	0.845156	0.383743	2.2024	0.0276369	0.464265
ENSG00000065911	MTHFD2	8193.79	1.60338	0.609249	2.63173	0.00849501	0.14518		ENSG00000102572.14	STK24	957.264	0.463249	0.143585	3.22631	0.00125398	0.0184308		ENSG00000115310	RTN4	14656.1	-0.187222	0.0850165	-2.20218	0.0276526	0.464265
ENSG00000189266	PNRC2	5908.87	-0.679766	0.258345	-2.63123	0.00850753	0.145278		ENSG00000176971.3	FIBIN	642.712	0.941237	0.291803	3.22559	0.00125712	0.0184484		ENSG00000147059	SPIN2A	18.0821	0.918136	0.417124	2.20111	0.0277281	0.464808
ENSG00000196593	ANKRD20A19P	7.2395	1.84102	0.699918	2.63034	0.00852986	0.145548		ENSG00000278828.1	NA	53.9992	1.4116	0.437624	3.22559	0.00125713	0.0184484		ENSG00000118946	PCDH17	850.421	0.399219	0.181358	2.20128	0.0277161	0.464808
ENSG00000185250	PPIL6	483.484	-1.53267	0.582748	-2.63008	0.00853657	0.145552		ENSG00000127561.15	SYNGR3	9.34798	-1.19977	0.372166	-3.22375	0.00126524	0.0185529		ENSG00000048649	RSF1	2774.91	-0.293462	0.133384	-2.20014	0.0277972	0.465604
ENSG00000119669	IRF2BPL	6673.21	0.336596	0.128159	2.6264	0.00862943	0.146724		ENSG00000092201.10	SUPT16H	86.8045	-0.442161	0.137235	-3.22192	0.00127333	0.018657		ENSG00000196767	POU3F4	455.668	-1.9518	0.887614	-2.19893	0.0278829	0.46595
ENSG00000144191	CNGA3	172.294	-1.67164	0.636358	-2.62688	0.00861706	0.146724		ENSG00000126247.10	CAPNS1	2149.04	0.464115	0.144085	3.22113	0.00127687	0.0186943		ENSG00000171587	DSCAM	168.437	-1.04198	0.473849	-2.19898	0.0278795	0.46595
ENSG00000164125	FAM198B	4777.8	1.3978	0.532231	2.62631	0.00863162	0.146724		ENSG00000106771.13	TMEM245	606.144	0.44937	0.139545	3.22026	0.00128075	0.0187366		ENSG00000171204	TMEM126B	605.486	0.222269	0.101067	2.19922	0.027862	0.46595
ENSG00000185928	PAGR1	181.677	-0.616566	0.234739	-2.62661	0.00862408	0.146724		ENSG00000211696.2	TRGV8	3.8815	2.15288	0.668812	3.21897	0.00128652	0.0187918		ENSG00000170921	TANC2	2111.46	-0.361016	0.16432	-2.19702	0.0280188	0.466494
ENSG00000167614	TTYH1	6523.29	-1.63152	0.621403	-2.62555	0.00865103	0.146831		ENSG00000271111.1	RP11-409K15.1	34.2024	-1.04415	0.324355	-3.21917	0.00128564	0.0187918		ENSG00000187066	TMEM262	21.6857	0.556485	0.253299	2.19695	0.0280239	0.466494
ENSG00000185164	NOMO2	1104.42	0.851171	0.324186	2.62556	0.00865059	0.146831		ENSG00000164172.19	MOCS2	980.463	0.584565	0.181613	3.21875	0.00128752	0.0187918		ENSG00000099992	TBC1D10A	155.645	0.286285	0.130285	2.19737	0.0279938	0.466494
ENSG00000184178	SCFD2	743.856	0.50081	0.190842	2.62422	0.00868482	0.147293		ENSG00000125863.20	MKKS	550.678	0.542265	0.168511	3.21798	0.00129096	0.0188275		ENSG00000137463	MGARP	7.59932	1.23849	0.563467	2.19798	0.0279503	0.466494
ENSG00000116191	RALGPS2	3826.04	-0.772209	0.294316	-2.62374	0.00869699	0.147387		ENSG00000130055.13	GDPD2	174.074	0.907623	0.282106	3.21731	0.00129397	0.0188422		ENSG00000170891	CYTL1	45.5317	1.8522	0.842998	2.19716	0.0280089	0.466494
ENSG00000138669	PRKG2	54.7599	1.83025	0.697657	2.62343	0.00870502	0.147411		ENSG00000181619.11	GPR135	358.111	0.444873	0.138268	3.21748	0.00129323	0.0188422		ENSG00000186867	QRFPR	4.04729	2.83107	1.28911	2.19615	0.0280813	0.467088
ENSG00000189120	SP6	62.1621	1.65362	0.630531	2.62258	0.00872667	0.147666		ENSG00000101134.11	DOK5	209.597	0.708456	0.220236	3.21681	0.00129624	0.0188605		ENSG00000204839	MROH6	79.2396	0.57231	0.260719	2.19512	0.0281547	0.467585
ENSG00000101198	NKAIN4	572.615	-0.930224	0.354917	-2.62096	0.00876824	0.148097		ENSG00000119801.13	YPEL5	466.17	0.493718	0.153508	3.21623	0.00129888	0.0188699		ENSG00000226752	PSMD5-AS1	460.955	1.03472	0.471351	2.19521	0.0281482	0.467585
ENSG00000143369	ECM1	263.961	1.35014	0.515173	2.62075	0.00877374	0.148097		ENSG00000157379.14	DHRS1	112.07	-0.545859	0.16972	-3.21623	0.00129885	0.0188699		ENSG00000087076	HSD17B14	139.062	0.845944	0.385445	2.19472	0.0281835	0.467703
ENSG00000207612	MIR604	12.6548	1.48333	0.566091	2.6203	0.0087853	0.148097		ENSG00000137962.13	ARHGAP29	417.166	-0.547474	0.170248	-3.21575	0.00130106	0.0188869		ENSG00000023041	ZDHHC6	613.895	0.146314	0.0666955	2.19375	0.0282531	0.467785
ENSG00000215788	TNFRSF25	1002.27	-0.676024	0.257991	-2.62034	0.00878432	0.148097		ENSG00000259112.2	NDUFC2-KCTD14	3.97735	2.20253	0.685084	3.21498	0.00130454	0.0189229		ENSG00000137955	RABGGTB	1205.26	0.313534	0.142892	2.1942	0.0282212	0.467785
ENSG00000225574	DRAXINP1	39.0567	2.07796	0.792741	2.62123	0.00876125	0.148097		ENSG00000133983.16	COX16	104.181	0.603692	0.187847	3.21374	0.00131017	0.0189899		ENSG00000127334	DYRK2	1395.52	-0.33207	0.151371	-2.19375	0.0282537	0.467785
ENSG00000082684	SEMA5B	6026.03	-1.47813	0.564319	-2.61932	0.00881056	0.148411		ENSG00000155099.8	TMEM55A	204.047	0.56263	0.175108	3.21305	0.00131332	0.0190064		ENSG00000189403	HMGB1	9287	0.159293	0.0726284	2.19326	0.0282887	0.468003
ENSG00000169436	COL22A1	2684.48	2.09268	0.799023	2.61904	0.00881764	0.148418		ENSG00000273983.1	NA	10.5733	1.36096	0.423572	3.21306	0.0013133	0.0190064		ENSG00000171388	APLN	1285.36	1.88143	0.857976	2.19288	0.0283164	0.468041
ENSG00000110876	SELPLG	43.2574	0.780413	0.298005	2.61879	0.0088243	0.148418		ENSG00000143507.18	DUSP10	66.6932	0.795298	0.247562	3.21252	0.00131576	0.0190269		ENSG00000162852	CNST	2015.66	-0.537066	0.244942	-2.19262	0.0283345	0.468041
ENSG00000100191	SLC5A4	6.38191	1.86335	0.711942	2.61728	0.00886329	0.148832		ENSG00000102038.15	SMARCA1	2543.18	0.522214	0.162607	3.21152	0.00132036	0.0190789		ENSG00000124588	NQO2	397.186	-0.400596	0.18279	-2.19156	0.028411	0.468667
ENSG00000157110	RBPMS	499.131	1.23379	0.471365	2.6175	0.00885777	0.148832		ENSG00000204084.13	INPP5B	603.276	-0.541594	0.168691	-3.21058	0.00132469	0.0191267		ENSG00000115183	TANC1	631.954	0.808736	0.369034	2.1915	0.028416	0.468667
ENSG00000272975	CTC-297N7.11	6.50561	2.08772	0.797733	2.61707	0.00886887	0.148832		ENSG00000113971.20	NPHP3	740.182	-0.555516	0.173105	-3.20914	0.00133134	0.0191833		ENSG00000266010	GATA6-AS1	6.99486	2.65922	1.21427	2.18998	0.0285257	0.469756
ENSG00000245059	RP11-303E16.7	9.46296	-1.25446	0.479388	-2.6168	0.00887571	0.148835		ENSG00000130520.10	LSM4	421.844	0.448458	0.139747	3.20907	0.00133166	0.0191833		ENSG00000166170	BAG5	1032.12	-0.229959	0.104993	-2.19024	0.0285067	0.469756
ENSG00000090339	ICAM1	518.824	1.26579	0.484021	2.61516	0.00891866	0.149107		ENSG00000213047.13	DENND1B	194.785	0.480022	0.149583	3.20907	0.00133165	0.0191833		ENSG00000169851	PCDH7	1361.94	0.761839	0.347932	2.18962	0.0285518	0.469778
ENSG00000155090	KLF10	3063.15	1.09827	0.419949	2.61525	0.00891616	0.149107		ENSG00000215568.9	GAB4	12.696	-1.37892	0.429942	-3.20721	0.00134027	0.0192925		ENSG00000189431	RASSF10	5.75525	-2.11968	0.968172	-2.18936	0.0285707	0.469778
ENSG00000168309	FAM107A	290.044	-1.85803	0.71029	-2.61587	0.00890005	0.149107		ENSG00000181027.10	FKRP	362.707	-0.456036	0.142292	-3.20492	0.00135099	0.0194319		ENSG00000223431	MTND6P21	4.38359	-1.48538	0.678695	-2.18859	0.0286268	0.470132
ENSG00000272269	RP11-500C11.3	24.9516	1.15526	0.441692	2.61555	0.00890851	0.149107		ENSG00000198885.9	ITPRIPL1	80.4744	0.661956	0.2066	3.20404	0.00135514	0.0194768		ENSG00000167654	ATCAY	5444.59	-0.417245	0.190657	-2.18846	0.0286359	0.470132
ENSG00000128891	C15orf57	902.804	0.498788	0.190851	2.6135	0.00896202	0.149636		ENSG00000103056.12	SMPD3	17.4148	-0.924257	0.288583	-3.20275	0.00136124	0.0195495		ENSG00000165606	DRGX	232.641	-1.26152	0.576559	-2.18801	0.0286688	0.470313
ENSG00000188523	C9orf171	66.1129	-1.88977	0.723099	-2.61344	0.00896369	0.149636		ENSG00000116237.16	ICMT	224.241	0.585049	0.182706	3.20214	0.00136413	0.0195722		ENSG00000276166	NA	10.5297	0.810709	0.370715	2.18688	0.0287513	0.470359
ENSG00000250899	RP11-253E3.3	264.219	1.09457	0.41899	2.61241	0.00899075	0.149976		ENSG00000165355.7	FBXO33	383.533	0.554692	0.173234	3.20197	0.0013649	0.0195722		ENSG00000074660	SCARF1	73.7931	1.04117	0.476122	2.18677	0.0287591	0.470359
ENSG00000083444	PLOD1	7798.95	1.42235	0.544715	2.61118	0.00902309	0.150106		ENSG00000214050.8	FBXO16	41.8045	-0.687248	0.214695	-3.20104	0.00136931	0.0196205		ENSG00000100330	MTMR3	286.578	-0.232701	0.106404	-2.18697	0.0287449	0.470359
ENSG00000106105	GARS	12773.4	1.37773	0.527852	2.61007	0.0090523	0.150106		ENSG00000275126.1	NA	11.1645	1.69142	0.528488	3.20049	0.00137195	0.0196434		ENSG00000108100	CCNY	1859.2	-0.212859	0.0973239	-2.18712	0.0287336	0.470359
ENSG00000112378	PERP	947.336	1.00107	0.383477	2.6105	0.0090411	0.150106		ENSG00000019995.6	ZRANB1	1729.83	0.488612	0.152732	3.19915	0.00137832	0.0197016		ENSG00000167986	DDB1	7606.04	-0.129828	0.0593873	-2.18612	0.0288069	0.470783
ENSG00000123240	OPTN	3856.69	0.642967	0.246312	2.61038	0.00904428	0.150106		ENSG00000111237.18	VPS29	622.51	0.423486	0.132365	3.19938	0.00137726	0.0197016		ENSG00000263786	RP11-649A18.4	23.2556	-0.641515	0.293692	-2.18431	0.0289396	0.471185
ENSG00000127483	HP1BP3	15118.6	-0.511156	0.195825	-2.61027	0.00904717	0.150106		ENSG00000286219.1	NA	351.926	0.755875	0.236286	3.19898	0.00137915	0.0197016		ENSG00000124602	UNC5CL	19.9728	-0.945153	0.432799	-2.18382	0.0289758	0.471185
ENSG00000143217	PVRL4	10.9208	1.61332	0.61794	2.6108	0.00903307	0.150106		ENSG00000114541.15	FRMD4B	1048.45	-0.491952	0.153801	-3.19862	0.00138088	0.0197112		ENSG00000198739	LRRTM3	118.948	-1.13873	0.521468	-2.18369	0.0289849	0.471185
ENSG00000175662	TOM1L2	3886.41	0.735499	0.281704	2.61089	0.00903062	0.150106		ENSG00000214736.7	TOMM6	451.936	0.42485	0.133002	3.19432	0.00140159	0.0199917		ENSG00000119328	FAM206A	263.798	0.327868	0.150121	2.18403	0.0289602	0.471185
ENSG00000272927	RP11-1191J2.5	14.3803	-1.41362	0.541348	-2.61131	0.0090197	0.150106		ENSG00000116584.18	ARHGEF2	2007.81	-0.516705	0.161792	-3.19364	0.00140492	0.0199938		ENSG00000178202	KDELC2	412.935	1.37458	0.629209	2.18461	0.0289174	0.471185
ENSG00000075420	FNDC3B	12758.3	1.21228	0.464536	2.60966	0.00906323	0.150175		ENSG00000118972.2	FGF23	608.282	1.74852	0.547452	3.19392	0.00140357	0.0199938		ENSG00000183048	SLC25A10	55.3106	0.602236	0.27569	2.18447	0.0289277	0.471185
ENSG00000233170	RP11-863K10.4	25.6305	-1.89727	0.72718	-2.60908	0.00907867	0.15032		ENSG00000239961.3	LILRA4	5.55458	1.76434	0.552424	3.19382	0.00140405	0.0199938		ENSG00000249115	HAUS5	511.493	0.282205	0.129128	2.18546	0.0288554	0.471185
ENSG00000163466	ARPC2	8094.1	0.831811	0.318981	2.60771	0.00911501	0.150809		ENSG00000115129.14	TP53I3	53.5574	1.23643	0.387325	3.19222	0.00141182	0.0200768		ENSG00000134871	COL4A2	17457.7	1.31229	0.601224	2.18269	0.0290583	0.472022
ENSG00000130635	COL5A1	73160.6	1.92736	0.739261	2.60714	0.00913012	0.150836		ENSG00000206149.10	HERC2P9	872.719	-0.934553	0.292882	-3.19088	0.00141839	0.020155		ENSG00000277586	NA	43212.4	-0.659544	0.302332	-2.18152	0.029145	0.473073
ENSG00000143401	ANP32E	7778.99	-0.832944	0.319458	-2.60737	0.00912419	0.150836		ENSG00000165119.21	HNRNPK	5903.98	0.279092	0.0874767	3.19047	0.00142039	0.0201683		ENSG00000197405	C5AR1	11.1843	0.835094	0.382971	2.18057	0.0292153	0.47316
ENSG00000114861	FOXP1	6040.34	1.13512	0.435457	2.60673	0.00914103	0.15084		ENSG00000006611.16	USH1C	816.007	-1.12181	0.351639	-3.19022	0.00142162	0.0201706		ENSG00000149761	NUDT22	182.108	0.266144	0.122053	2.18055	0.0292164	0.47316
ENSG00000205476	CCDC85C	2166.64	-0.996988	0.382482	-2.60663	0.00914385	0.15084		ENSG00000129675.16	ARHGEF6	2629	0.70577	0.221271	3.18961	0.00142464	0.0201981		ENSG00000127129	EDN2	6.80958	1.50567	0.690453	2.1807	0.0292054	0.47316
ENSG00000174125	TLR1	30.5092	1.2719	0.488156	2.60552	0.00917358	0.151219		ENSG00000102362.15	SYTL4	1100.58	0.807199	0.253152	3.18859	0.00142966	0.0202541		ENSG00000069535	MAOB	7.86905	0.938831	0.430717	2.17969	0.0292803	0.473243
ENSG00000116260	QSOX1	3888.39	1.04809	0.402362	2.60485	0.00919144	0.151401		ENSG00000164733.21	CTSB	8018.47	1.00833	0.316357	3.18731	0.00143601	0.0203288		ENSG00000187498	COL4A1	15776.7	1.71254	0.785539	2.18009	0.0292508	0.473243
ENSG00000231064	RP11-263K19.4	550.011	-1.62416	0.623685	-2.60413	0.00921075	0.151607		ENSG00000160584.16	SIK3	2590.74	-0.389981	0.122366	-3.18701	0.0014375	0.0203345		ENSG00000237943	PRKCQ-AS1	53.2452	-0.508913	0.23349	-2.17959	0.0292875	0.473243
ENSG00000183098	GPC6	8379.28	1.34909	0.518118	2.60384	0.00921865	0.151626		ENSG00000143537.13	ADAM15	1115.78	-0.676131	0.212174	-3.18668	0.00143915	0.0203426		ENSG00000168938	PPIC	52.0533	1.20634	0.553858	2.17806	0.0294015	0.47341
ENSG00000224750	RP11-94M14.2	13.4722	2.07386	0.796652	2.60322	0.00923539	0.151789		ENSG00000076053.10	RBM7	398.185	0.524928	0.164818	3.1849	0.00144802	0.0204092		ENSG00000140873	ADAMTS18	52.3422	1.13342	0.520567	2.17729	0.029459	0.47341
ENSG00000031081	ARHGAP31	3311.04	1.63712	0.629082	2.6024	0.0092575	0.151929		ENSG00000087365.15	SF3B2	2734.97	0.271073	0.0851015	3.1853	0.00144606	0.0204092		ENSG00000197147	LRRC8B	729.206	-0.466713	0.214404	-2.17679	0.0294959	0.47341
ENSG00000196431	CRYBA4	6.32408	2.05516	0.789696	2.60247	0.00925562	0.151929		ENSG00000176584.18	DMBT1P1	14.6327	-1.38423	0.434654	-3.18467	0.00144918	0.0204092		ENSG00000231995	RP11-111F5.2	10.776	0.991997	0.455461	2.17801	0.0294055	0.47341
ENSG00000106031	HOXA13	6.25498	2.05256	0.78886	2.60193	0.00927008	0.152024		ENSG00000180346.3	TIGD2	131.629	0.563052	0.176802	3.18465	0.00144928	0.0204092		ENSG00000176887	SOX11	15463.8	-0.428762	0.19695	-2.17701	0.02948	0.47341
ENSG00000106789	CORO2A	314.755	1.70177	0.654332	2.60077	0.00930137	0.152202		ENSG00000187736.12	NHEJ1	126.779	0.510941	0.160402	3.18537	0.00144568	0.0204092		ENSG00000005102	MEOX1	257.482	1.9769	0.907938	2.17735	0.0294547	0.47341
ENSG00000163251	FZD5	1406.84	-1.51236	0.581408	-2.6012	0.00928993	0.152202		ENSG00000172216.5	CEBPB	1558.69	0.902253	0.283484	3.18272	0.00145897	0.020515		ENSG00000069431	ABCC9	12.3675	0.990544	0.45458	2.17903	0.0293294	0.47341
ENSG00000242715	CCDC169	86.0844	-1.44666	0.556203	-2.60095	0.00929653	0.152202		ENSG00000217555.12	CKLF	145.396	0.602422	0.18927	3.18287	0.00145825	0.020515		ENSG00000238105	GOLGA2P5	94.4278	-0.672564	0.308773	-2.17818	0.0293924	0.47341
ENSG00000113946	CLDN16	7.43763	1.56335	0.601526	2.59897	0.00935041	0.152703		ENSG00000182963.10	GJC1	146.748	-0.880282	0.276728	-3.18103	0.0014675	0.0206195		ENSG00000159648	TEPP	13.5309	-1.02747	0.472007	-2.1768	0.0294952	0.47341
ENSG00000164627	KIF6	67.2294	-1.26336	0.486113	-2.59889	0.00935249	0.152703		ENSG00000168477.19	TNXB	351.422	-1.02476	0.32221	-3.18039	0.00147075	0.0206496		ENSG00000174886	NDUFA11	314.838	0.346324	0.159192	2.17551	0.0295918	0.474085
ENSG00000183304	FAM9A	46.1039	2.03969	0.784811	2.59896	0.00935065	0.152703		ENSG00000166741.7	NNMT	232.756	1.39018	0.437162	3.18	0.00147275	0.0206625		ENSG00000148158	SNX30	2033.13	-0.304095	0.139792	-2.17535	0.0296041	0.474085
ENSG00000175206	NPPA	47.7833	-1.58496	0.610158	-2.59762	0.00938736	0.153048		ENSG00000154723.12	ATP5J	594.124	0.538326	0.169357	3.17865	0.00147964	0.0206974		ENSG00000172568	FNDC9	8.12181	-1.04851	0.48189	-2.17583	0.029568	0.474085
ENSG00000243970	PPIEL	85.6598	-1.22642	0.47213	-2.59764	0.00938659	0.153048		ENSG00000168703.5	WFDC12	25.6029	-0.700636	0.220378	-3.17925	0.00147655	0.0206974		ENSG00000108591	DRG2	479.156	0.230745	0.106182	2.17312	0.0297714	0.475409
ENSG00000089472	HEPH	7379.2	1.47828	0.569381	2.59629	0.0094236	0.153308		ENSG00000174282.12	ZBTB4	359.02	0.616295	0.193866	3.17898	0.00147795	0.0206974		ENSG00000241468	ATP5J2	797.324	0.254828	0.117263	2.17313	0.0297705	0.475409
ENSG00000164182	NDUFAF2	493.025	0.754983	0.290794	2.59628	0.00942389	0.153308		ENSG00000187775.16	DNAH17	1949.51	-1.08177	0.3403	-3.17886	0.00147857	0.0206974		ENSG00000228452	RP5-994D16.9	64.0095	-0.363388	0.167235	-2.17293	0.0297859	0.475409
ENSG00000184347	SLIT3	3177.05	1.12049	0.431534	2.59654	0.00941691	0.153308		ENSG00000132952.12	USPL1	155.968	0.592633	0.186537	3.17702	0.00148795	0.0207982		ENSG00000143341	HMCN1	376.397	1.92306	0.88492	2.17314	0.0297699	0.475409
ENSG00000149050	ZNF214	446.119	-0.784799	0.30244	-2.59489	0.00946205	0.153817		ENSG00000214787.10	MS4A4E	41.2367	1.37406	0.432572	3.17648	0.00149072	0.0208215		ENSG00000169689	STRA13	480.955	0.313187	0.144141	2.17277	0.0297973	0.475409
ENSG00000233885	YEATS2-AS1	12.3986	1.38502	0.533952	2.59391	0.0094891	0.154144		ENSG00000188488.14	SERPINA5	144.627	1.46888	0.462488	3.17604	0.00149298	0.0208375		ENSG00000109107	ALDOC	450.443	-0.49672	0.228687	-2.17205	0.0298522	0.475642
ENSG00000108176	DNAJC12	557.445	0.972158	0.374894	2.59316	0.00950992	0.154258		ENSG00000131446.16	MGAT1	1990.63	0.797064	0.251024	3.17525	0.00149709	0.0208795		ENSG00000172987	HPSE2	3.85196	2.6626	1.22588	2.17199	0.0298561	0.475642
ENSG00000136451	VEZF1	6678.6	-0.833633	0.32147	-2.59319	0.00950892	0.154258		ENSG00000115009.13	CCL20	18.837	-0.949489	0.299107	-3.17441	0.00150142	0.0209243		ENSG00000198712	MT-CO2	63120.8	0.624421	0.287644	2.17081	0.0299456	0.476669
ENSG00000078098	FAP	3138.56	1.97083	0.760424	2.59175	0.00954886	0.154572		ENSG00000063177.13	RPL18	2421.19	0.688606	0.217015	3.17309	0.00150828	0.0209888		ENSG00000182858	ALG12	212.237	0.216303	0.0996533	2.17055	0.029965	0.476669
ENSG00000168916	ZNF608	9680.94	-0.8004	0.308799	-2.59198	0.0095426	0.154572		ENSG00000113532.13	ST8SIA4	62.182	0.995206	0.313636	3.17312	0.00150808	0.0209888		ENSG00000136367	ZFHX2	479.29	-0.444667	0.204908	-2.17008	0.0300006	0.476883
ENSG00000271857	RP1-244F24.1	24.4417	1.31107	0.505871	2.59171	0.00955005	0.154572		ENSG00000155307.18	SAMSN1	450.983	1.23375	0.388847	3.17283	0.00150959	0.0209916		ENSG00000169432	SCN9A	119.472	-0.531314	0.245009	-2.16855	0.0301171	0.477636
ENSG00000153487	ING1	1102.17	-0.678189	0.261962	-2.58888	0.00962884	0.155628		ENSG00000091879.13	ANGPT2	314.68	-1.39123	0.438541	-3.17241	0.0015118	0.0209991		ENSG00000125834	STK35	1007.31	-0.178814	0.0824382	-2.16906	0.0300779	0.477636
ENSG00000170581	STAT2	7138.73	0.86258	0.333188	2.58887	0.00962921	0.155628		ENSG00000111058.8	ACSS3	542.458	0.691051	0.217853	3.1721	0.00151338	0.0209991		ENSG00000128596	CCDC136	1106.69	-0.467049	0.215411	-2.16817	0.0301457	0.477636
ENSG00000131730	CKMT2	7.06979	1.80951	0.699183	2.58804	0.00965234	0.155889		ENSG00000265972.5	TXNIP	12123.2	0.786577	0.247968	3.17209	0.00151348	0.0209991		ENSG00000274211	NA	1687.91	-0.267415	0.123347	-2.168	0.030159	0.477636
ENSG00000205885	C1RL-AS1	216.398	1.48285	0.573097	2.58742	0.00966965	0.156056		ENSG00000128604.20	IRF5	263.476	0.921511	0.290568	3.17141	0.00151703	0.0210328		ENSG00000151240	DIP2C	1791.45	-0.210233	0.0969566	-2.16832	0.0301344	0.477636
ENSG00000141367	CLTC	49728.2	0.443385	0.171426	2.58645	0.00969711	0.156386		ENSG00000053524.12	MCF2L2	1032.93	-0.510947	0.161129	-3.17103	0.00151897	0.0210443		ENSG00000226308	RP4-813D12.3	27.6721	-0.776569	0.358388	-2.16684	0.030247	0.478678
ENSG00000111145	ELK3	1667.44	1.49295	0.57769	2.58434	0.00975656	0.157231		ENSG00000153094.23	BCL2L11	140.761	0.584674	0.184393	3.17081	0.00152015	0.0210451		ENSG00000204175	GPRIN2	31.6343	-0.94651	0.437257	-2.16465	0.0304143	0.478858
ENSG00000226958	CTD-2328D6.1	447883	-1.31696	0.509766	-2.58346	0.00978147	0.157519		ENSG00000232285.1	TCEB2P3	6.87823	2.26143	0.71326	3.17055	0.00152152	0.0210487		ENSG00000269502	DMRTC1	2.91457	-1.73943	0.803276	-2.16542	0.0303552	0.478858
ENSG00000030110	BAK1	719.272	0.712513	0.275872	2.58277	0.00980108	0.157721		ENSG00000087088.20	BAX	215.654	0.654859	0.206725	3.16778	0.00153609	0.0211939		ENSG00000102007	PLP2	25.4334	1.78836	0.825955	2.16521	0.0303718	0.478858
ENSG00000049249	TNFRSF9	14.679	1.82486	0.706826	2.58177	0.00982944	0.157922		ENSG00000132702.13	HAPLN2	1606.92	-1.00404	0.316931	-3.16801	0.00153484	0.0211939		ENSG00000058866	DGKG	38.5283	-0.921736	0.425507	-2.16621	0.0302951	0.478858
ENSG00000137473	TTC29	34.7354	-1.79002	0.693512	-2.58109	0.00984891	0.157922		ENSG00000146090.16	RASGEF1C	49.3394	-1.35659	0.428286	-3.16748	0.00153765	0.0211939		ENSG00000169223	LMAN2	1282.95	0.340632	0.157295	2.16556	0.030345	0.478858
ENSG00000138207	RBP4	6.15256	1.90939	0.73963	2.58154	0.00983599	0.157922		ENSG00000171700.14	RGS19	67.1725	1.37609	0.434425	3.1676	0.001537	0.0211939		ENSG00000101654	RNMT	2028.11	-0.222245	0.102667	-2.16472	0.0304094	0.478858
ENSG00000162763	LRRC52	10.6724	-1.91087	0.74031	-2.58117	0.00984652	0.157922		ENSG00000269586.7	CT45A5	6.99459	-2.78997	0.880733	-3.16778	0.00153607	0.0211939		ENSG00000130598	TNNI2	4.60221	2.01296	0.929784	2.16497	0.0303897	0.478858
ENSG00000204060	FOXO6	84.2776	-0.967806	0.37494	-2.58123	0.00984484	0.157922		ENSG00000100241.21	SBF1	1830.52	-0.811361	0.25623	-3.16653	0.00154271	0.0212472		ENSG00000271396	RP11-697E2.9	7.80566	-0.843056	0.389594	-2.16393	0.0304695	0.479377
ENSG00000071553	ATP6AP1	4537.83	0.446926	0.173206	2.58031	0.00987112	0.158115		ENSG00000150433.9	TMEM218	265.167	0.529932	0.167365	3.16633	0.00154378	0.0212472		ENSG00000172270	BSG	9833.41	0.221657	0.102638	2.15959	0.0308044	0.479702
ENSG00000247556	OIP5-AS1	10381.4	-0.460961	0.178655	-2.58017	0.00987514	0.158115		ENSG00000131069.20	ACSS2	278.106	-0.858877	0.27146	-3.16392	0.00155662	0.0214083		ENSG00000105929	ATP6V0A4	4.02277	1.50929	0.697889	2.16265	0.0305685	0.479702
ENSG00000204815	TTC25	240.939	-1.235	0.478781	-2.57946	0.00989555	0.158329		ENSG00000120279.6	MYCT1	90.0595	-1.22148	0.386126	-3.16341	0.0015593	0.021414		ENSG00000184113	CLDN5	201.762	-0.802244	0.37145	-2.15976	0.030791	0.479702
ENSG00000003436	TFPI	1969.43	-1.32088	0.512206	-2.5788	0.0099144	0.158381		ENSG00000203995.9	ZYG11A	52.6767	-0.538827	0.170325	-3.16353	0.00155869	0.021414		ENSG00000123901	GPR83	108.064	-0.770484	0.356594	-2.16067	0.0307205	0.479702
ENSG00000154451	GBP5	34.2308	1.48204	0.574747	2.5786	0.00992007	0.158381		ENSG00000083312.17	TNPO1	4411.73	0.414125	0.130947	3.16254	0.00156399	0.0214592		ENSG00000265179	RP11-672L10.2	143.727	-1.21127	0.560947	-2.15933	0.0308247	0.479702
ENSG00000196275	GTF2IRD2	464.103	-0.688442	0.266932	-2.5791	0.00990595	0.158381		ENSG00000164171.11	ITGA2	322.958	-0.757698	0.23963	-3.16195	0.00156715	0.0214592		ENSG00000114739	ACVR2B	5023.16	-0.384356	0.177951	-2.1599	0.0307801	0.479702
ENSG00000041982	TNC	98309.2	1.75073	0.679075	2.57811	0.00993423	0.158494		ENSG00000178878.12	APOLD1	977.786	-1.05192	0.332674	-3.16202	0.00156679	0.0214592		ENSG00000166148	AVPR1A	12.9047	1.43354	0.663521	2.1605	0.0307339	0.479702
ENSG00000115652	UXS1	2513.87	0.762079	0.295865	2.57576	0.010002	0.15946		ENSG00000285382.1	NA	208.856	-0.341561	0.10802	-3.16202	0.00156679	0.0214592		ENSG00000172209	GPR22	34.8034	0.956248	0.442843	2.15934	0.0308241	0.479702
ENSG00000091136	LAMB1	25736.1	1.75551	0.681783	2.57488	0.0100276	0.159754		ENSG00000181016.9	LSMEM1	92.2333	1.18878	0.375993	3.16172	0.0015684	0.0214606		ENSG00000073670	ADAM11	637.03	-0.55997	0.259242	-2.16003	0.0307707	0.479702
ENSG00000237863	RP6-24A23.3	36.7718	-1.64571	0.639408	-2.5738	0.0100588	0.160137		ENSG00000116459.11	ATP5F1	846.63	0.555711	0.175787	3.16127	0.00157084	0.0214784		ENSG00000240253	FAR2P3	9.6121	-1.74825	0.809342	-2.16009	0.0307659	0.479702
ENSG00000075426	FOSL2	6360.82	1.49954	0.582816	2.57293	0.0100841	0.16014		ENSG00000117091.10	CD48	7.89972	1.73868	0.550249	3.15981	0.00157874	0.0215239		ENSG00000135211	TMEM60	220.746	0.232789	0.107705	2.16135	0.0306686	0.479702
ENSG00000106367	AP1S1	1976.42	0.426609	0.165847	2.5723	0.0101025	0.16014		ENSG00000128928.9	IVD	315.208	-0.455524	0.144157	-3.15992	0.00157812	0.0215239		ENSG00000130856	ZNF236	329.824	-0.251857	0.116426	-2.16323	0.0305234	0.479702
ENSG00000110848	CD69	6.26519	1.9881	0.772744	2.57278	0.0100886	0.16014		ENSG00000161654.9	LSM12	684.727	0.312686	0.0989416	3.16031	0.00157601	0.0215239		ENSG00000134444	KIAA1468	1294.07	-0.170545	0.0789199	-2.16098	0.0306967	0.479702
ENSG00000130203	APOE	1037.88	1.5954	0.620143	2.57264	0.0100926	0.16014		ENSG00000172927.8	MYEOV	14.9888	-0.911321	0.288374	-3.16021	0.00157656	0.0215239		ENSG00000189129	PLAC9	12.5613	1.87748	0.868512	2.16173	0.0306393	0.479702
ENSG00000163041	H3F3A	11151.6	-0.612255	0.237925	-2.57331	0.0100731	0.16014		ENSG00000180198.16	RCC1	211.326	0.821461	0.260023	3.15919	0.0015821	0.0215541		ENSG00000204843	DCTN1	7988.18	-0.327754	0.151528	-2.16299	0.0305418	0.479702
ENSG00000182397	DNM1P46	21.4307	-0.990183	0.384909	-2.57251	0.0100964	0.16014		ENSG00000099954.18	CECR2	1058.32	-0.474737	0.150339	-3.15777	0.00158979	0.0216432		ENSG00000198482	ZNF808	89.6537	-0.335056	0.155256	-2.15808	0.0309218	0.48007
ENSG00000164932	CTHRC1	144.57	2.02227	0.786482	2.57129	0.010132	0.160389		ENSG00000143149.12	ALDH9A1	1795.16	0.58277	0.1847	3.15522	0.00160374	0.0217915		ENSG00000164488	DACT2	116.861	1.21357	0.562354	2.15801	0.0309268	0.48007
ENSG00000154277	UCHL1	19779.5	0.503792	0.195966	2.57081	0.0101461	0.160498		ENSG00000185864.16	NPIPB4	910.678	-0.45573	0.144447	-3.15501	0.00160493	0.0217915		ENSG00000243829	CTB-33G10.1	11.9522	0.738969	0.342453	2.15787	0.0309378	0.48007
ENSG00000152822	GRM1	636.554	1.4953	0.581861	2.56985	0.0101743	0.160831		ENSG00000197223.11	C1D	182.357	0.500041	0.158478	3.15528	0.00160343	0.0217915		ENSG00000074842	C19orf10	1126.26	0.44708	0.207142	2.15833	0.0309021	0.48007
ENSG00000123329	ARHGAP9	94.3007	1.48058	0.576593	2.5678	0.0102345	0.161272		ENSG00000204852.15	TCTN1	855.728	0.40715	0.129051	3.15494	0.00160531	0.0217915		ENSG00000143507	DUSP10	237.275	-0.418586	0.194006	-2.15759	0.03096	0.48007
ENSG00000157693	C9orf91	1348.1	0.650971	0.253521	2.56772	0.0102369	0.161272		ENSG00000213585.11	VDAC1	1789.66	0.533252	0.169062	3.15417	0.00160954	0.0218331		ENSG00000144320	KIAA1715	1346.85	-0.332993	0.154436	-2.1562	0.0310684	0.481404
ENSG00000176678	FOXL1	31.3351	1.63258	0.635819	2.56767	0.0102384	0.161272		ENSG00000248124.7	RRN3P1	345.394	0.31586	0.100208	3.15203	0.00162138	0.021978		ENSG00000210184	MT-TS2	98.4055	0.620569	0.288112	2.15392	0.0312465	0.482293
ENSG00000247970	RP11-543C4.1	21.2977	-1.2982	0.50545	-2.5684	0.0102168	0.161272		ENSG00000137177.20	KIF13A	2196.2	-0.348262	0.110501	-3.15168	0.00162335	0.0219889		ENSG00000176125	UFSP1	35.0919	0.446031	0.206964	2.15511	0.031153	0.482293
ENSG00000259957	RP11-491F9.8	8.07976	-1.46012	0.568562	-2.56809	0.0102261	0.161272		ENSG00000168079.17	SCARA5	7.33198	-2.16528	0.687257	-3.15061	0.00162928	0.0220533		ENSG00000155011	DKK2	879.751	1.9089	0.886374	2.15361	0.0312709	0.482293
ENSG00000151962	RBM46	8.59934	-2.00866	0.782719	-2.56626	0.0102803	0.161818		ENSG00000107872.12	FBXL15	151.498	0.691688	0.219919	3.1452	0.00165975	0.0224335		ENSG00000087448	KLHL42	2034.52	-0.286468	0.133023	-2.15353	0.0312771	0.482293
ENSG00000168672	FAM84B	6013.85	1.13966	0.444199	2.56566	0.010298	0.161949		ENSG00000177479.19	ARIH2	1497.35	-0.260217	0.0827335	-3.14524	0.00165948	0.0224335		ENSG00000181754	AMIGO1	320.867	-0.518223	0.240558	-2.15426	0.0312201	0.482293
ENSG00000214273	AGGF1P1	38.6723	1.63465	0.63721	2.56532	0.010308	0.161949		ENSG00000100418.8	DESI1	42.1516	-0.738581	0.234894	-3.14431	0.00166477	0.022466		ENSG00000141384	TAF4B	33.6624	-0.663248	0.307992	-2.15346	0.0312828	0.482293
ENSG00000267284	RP11-397A16.1	39.3907	-1.17105	0.456506	-2.56524	0.0103103	0.161949		ENSG00000115942.9	ORC2	137.967	-0.423376	0.134656	-3.14414	0.00166574	0.022466		ENSG00000199476	Y_RNA	4.03079	-1.20982	0.561542	-2.15445	0.0312046	0.482293
ENSG00000008226	DLEC1	71.6689	-1.62324	0.633225	-2.56344	0.010364	0.162563		ENSG00000164597.13	COG5	457.703	0.580011	0.184468	3.14424	0.00166517	0.022466		ENSG00000196811	CHRNG	4.28821	1.5248	0.708261	2.15288	0.031328	0.482299
ENSG00000143379	SETDB1	3786.81	-0.445376	0.173726	-2.56367	0.0103573	0.162563		ENSG00000151883.18	PARP8	1104.28	0.372382	0.118473	3.14319	0.00167119	0.0225233		ENSG00000136059	VILL	31.364	1.07893	0.50113	2.15299	0.0313192	0.482299
ENSG00000134954	ETS1	1562.19	1.78888	0.698074	2.56259	0.0103896	0.162622		ENSG00000168876.9	ANKRD49	130.65	0.618746	0.196868	3.14295	0.00167257	0.0225259		ENSG00000171243	SOSTDC1	15.9418	1.71977	0.799068	2.15222	0.03138	0.482753
ENSG00000167601	AXL	3067.61	1.48648	0.580061	2.56262	0.0103885	0.162622		ENSG00000170837.2	GPR27	513.353	-0.866193	0.275623	-3.14268	0.00167411	0.0225305		ENSG00000168143	FAM83B	5.52437	3.1187	1.4496	2.15142	0.0314429	0.483047
ENSG00000171604	CXXC5	5859.5	0.773214	0.301679	2.56304	0.0103761	0.162622		ENSG00000149571.12	KIRREL3	198.452	-0.804159	0.256045	-3.1407	0.00168544	0.0226668		ENSG00000168876	ANKRD49	231.51	0.250908	0.116625	2.15141	0.031444	0.483047
ENSG00000082438	COBLL1	667.146	1.09295	0.426701	2.56139	0.0104253	0.163067		ENSG00000122025.14	FLT3	143.972	-0.881693	0.280762	-3.14035	0.00168743	0.0226774		ENSG00000198793	MTOR	2066.89	-0.17871	0.0831368	-2.14958	0.0315881	0.483635
ENSG00000167549	CORO6	151.642	1.01227	0.39529	2.56082	0.0104425	0.163222		ENSG00000166847.10	DCTN5	429.064	0.367485	0.117169	3.13637	0.00171052	0.0229713		ENSG00000175874	CREG2	531.647	-0.792432	0.368769	-2.14886	0.0316455	0.483635
ENSG00000106462	EZH2	2649.1	-0.798861	0.312013	-2.56034	0.0104569	0.163333		ENSG00000130770.18	ATPIF1	128.239	0.451838	0.144126	3.13503	0.00171838	0.0230603		ENSG00000196712	NF1	2770.27	-0.285534	0.133075	-2.14567	0.0318995	0.483635
ENSG00000117697	NSL1	1839.95	-0.529127	0.206766	-2.55906	0.0104955	0.163725		ENSG00000088832.17	FKBP1A	212.376	-0.50797	0.16209	-3.13386	0.00172521	0.0231262		ENSG00000170214	ADRA1B	15.65	-1.12907	0.526075	-2.14621	0.0318559	0.483635
ENSG00000138653	NDST4	433.947	-1.51596	0.592398	-2.55902	0.0104967	0.163725		ENSG00000089127.13	OAS1	136.565	1.16881	0.372972	3.13377	0.00172575	0.0231262		ENSG00000111186	WNT5B	518.827	0.518065	0.240909	2.15046	0.0315189	0.483635
ENSG00000187796	CARD9	46.0297	1.22108	0.477646	2.55645	0.0105745	0.164824		ENSG00000211451.12	GNRHR2	238.066	-0.650537	0.207676	-3.13246	0.00173347	0.0231967		ENSG00000140948	ZCCHC14	1729.23	-0.187107	0.087027	-2.14998	0.0315565	0.483635
ENSG00000258592	RP11-108M12.3	12.1216	-1.12964	0.442088	-2.55525	0.0106111	0.165279		ENSG00000213949.9	ITGA1	710.325	-0.91717	0.292776	-3.13267	0.00173226	0.0231967		ENSG00000136352	NKX2-1	8.17311	-4.34534	2.02563	-2.14518	0.0319383	0.483635
ENSG00000144645	OSBPL10	1000.66	1.63041	0.638418	2.55383	0.0106544	0.165607		ENSG00000145833.16	DDX46	1103.79	-0.308858	0.098643	-3.13107	0.00174173	0.0232907		ENSG00000227230	RP11-261C10.5	8.03912	-1.0347	0.48179	-2.14761	0.0317445	0.483635
ENSG00000156113	KCNMA1	2644.57	1.47905	0.579097	2.55407	0.0106473	0.165607		ENSG00000167889.12	MGAT5B	125.479	-0.804329	0.256942	-3.13039	0.00174575	0.0233279		ENSG00000091157	WDR7	1919.69	-0.468948	0.218472	-2.14649	0.0318337	0.483635
ENSG00000164949	GEM	828.854	1.2108	0.474079	2.55401	0.010649	0.165607		ENSG00000155957.17	TMBIM4	786.792	0.337164	0.107721	3.12997	0.00174826	0.0233448		ENSG00000172725	CORO1B	1028.13	0.263037	0.122553	2.14632	0.0318477	0.483635
ENSG00000221771	MIR1205	7.01177	1.61846	0.633941	2.55302	0.0106794	0.165764		ENSG00000104903.4	LYL1	199.469	0.849875	0.271619	3.12892	0.00175447	0.0233968		ENSG00000198964	SGMS1	183.757	0.337765	0.157426	2.14554	0.0319095	0.483635
ENSG00000231852	CYP21A2	61.6692	-1.11948	0.438462	-2.5532	0.0106737	0.165764		ENSG00000108100.18	CCNY	429.897	-0.475226	0.151883	-3.1289	0.00175463	0.0233968		ENSG00000178074	C2orf69	429.487	-0.355113	0.165337	-2.14781	0.0317288	0.483635
ENSG00000065413	ANKRD44	1582.83	0.753013	0.29514	2.55138	0.0107299	0.165971		ENSG00000075884.14	ARHGAP15	339.066	0.700246	0.223819	3.12863	0.00175625	0.0234017		ENSG00000188566	NDOR1	420.312	0.219749	0.102384	2.14631	0.0318479	0.483635
ENSG00000112561	TFEB	283.399	1.59152	0.623675	2.55185	0.0107154	0.165971		ENSG00000187630.17	DHRS4L2	159.72	0.673739	0.215373	3.12824	0.00175857	0.023416		ENSG00000223551	TMSB4XP4	32.1614	0.496775	0.231465	2.14622	0.0318551	0.483635
ENSG00000136026	CKAP4	12181.8	1.23241	0.482927	2.55195	0.0107122	0.165971		ENSG00000172554.12	SNTG2	25.0209	-1.07434	0.343671	-3.12606	0.00177163	0.0235566		ENSG00000146006	LRRTM2	95.6715	-0.880617	0.410175	-2.14693	0.0317988	0.483635
ENSG00000153201	RANBP2	17023.7	0.36154	0.14168	2.55181	0.0107165	0.165971		ENSG00000243406.6	MRPS31P5	290.565	-0.508194	0.162566	-3.12609	0.00177149	0.0235566		ENSG00000244479	OR2A1-AS1	5.38837	2.01767	0.940599	2.14509	0.0319453	0.483635
ENSG00000231252	RP11-436K8.1	140.5	-1.77001	0.693709	-2.55152	0.0107255	0.165971		ENSG00000085491.17	SLC25A24	72.0931	0.858613	0.274733	3.12526	0.00177648	0.0236045		ENSG00000163520	FBLN2	267.125	1.53346	0.714301	2.14679	0.03181	0.483635
ENSG00000255176	AP002954.3	109.722	0.870665	0.341332	2.55079	0.010748	0.166137		ENSG00000059588.10	TARBP1	289.614	-0.903291	0.28921	-3.12331	0.00178832	0.02368		ENSG00000149260	CAPN5	954.771	-0.324284	0.151072	-2.14656	0.0318287	0.483635
ENSG00000100647	KIAA0247	1932.23	0.909819	0.356874	2.54942	0.0107904	0.166676		ENSG00000196187.12	TMEM63A	1659.72	-0.790461	0.253034	-3.12393	0.00178453	0.02368		ENSG00000264281	CTD-2031P19.4	20.0295	0.694202	0.322914	2.1498	0.0315706	0.483635
ENSG00000122970	IFT81	3629.91	-0.731778	0.287192	-2.54804	0.0108328	0.167217		ENSG00000204131.9	NHSL2	361.663	-0.693847	0.222121	-3.12373	0.00178574	0.02368		ENSG00000164879	CA3	41.9525	2.11486	0.985957	2.14498	0.0319545	0.483635
ENSG00000164690	SHH	43.6228	1.59688	0.626987	2.54691	0.010868	0.167605		ENSG00000254708.1	RP1-145M24.1	24.411	-0.824425	0.263961	-3.12328	0.00178845	0.02368		ENSG00000253764	RP11-439C15.4	27.3037	1.01008	0.470488	2.14687	0.0318034	0.483635
ENSG00000254982	HMGB1P24	14.4153	1.09885	0.431469	2.54675	0.010873	0.167605		ENSG00000255757.1	RP11-749H20.3	175.729	-0.43427	0.139041	-3.12332	0.00178824	0.02368		ENSG00000174989	FBXW8	644.926	-0.18701	0.0872375	-2.14369	0.0320576	0.483666
ENSG00000163492	CCDC141	39.6839	-1.54696	0.608276	-2.54318	0.0109848	0.169211		ENSG00000171222.10	SCAND1	308.317	0.532129	0.170415	3.12255	0.00179291	0.0237223		ENSG00000158290	CUL4B	2649.63	-0.391757	0.182745	-2.14374	0.0320537	0.483666
ENSG00000143367	TUFT1	1462.54	1.07659	0.423484	2.54221	0.0110153	0.169565		ENSG00000084110.11	HAL	12.6186	2.12042	0.679458	3.12076	0.00180388	0.0237303		ENSG00000189184	PCDH18	571.455	1.29816	0.605622	2.14352	0.0320716	0.483666
ENSG00000245146	LINC01024	11.6851	1.23854	0.487294	2.54166	0.0110327	0.169715		ENSG00000119487.17	MAPKAP1	740.295	0.308205	0.0987395	3.1214	0.00179996	0.0237303		ENSG00000135837	CEP350	1315.14	-0.299219	0.139609	-2.14327	0.0320915	0.483666
ENSG00000177640	CASC2	360.036	-1.66024	0.653455	-2.54071	0.0110629	0.16982		ENSG00000125731.13	SH2D3A	106.653	-0.344122	0.110237	-3.12167	0.00179831	0.0237303		ENSG00000266018	AP000781.1	5.7701	-1.03824	0.484119	-2.1446	0.0319852	0.483666
ENSG00000254681	PKD1P5	224.724	1.30819	0.51486	2.54086	0.0110581	0.16982		ENSG00000131355.14	EMR3	5.72308	1.63738	0.524605	3.12117	0.00180132	0.0237303		ENSG00000233073	AC005009.2	5.48782	1.01536	0.473545	2.14417	0.0320191	0.483666
ENSG00000255284	AP006621.5	164.675	-0.482905	0.190084	-2.54048	0.0110699	0.16982		ENSG00000143226.13	FCGR2A	2201.5	1.21975	0.390816	3.12102	0.00180223	0.0237303		ENSG00000160097	FNDC5	6702.08	-0.322903	0.15074	-2.14212	0.0321839	0.48438
ENSG00000271417	RP11-909M7.3	9.30304	-1.67468	0.659106	-2.54084	0.0110588	0.16982		ENSG00000159239.13	C2orf81	200.205	-0.292319	0.0936572	-3.12116	0.00180141	0.0237303		ENSG00000090674	MCOLN1	426.149	0.280113	0.130757	2.14225	0.0321737	0.48438
ENSG00000233901	RP11-65J3.1	125.709	1.39093	0.547585	2.54012	0.0110814	0.169879		ENSG00000166016.6	ABTB2	9.74892	-1.09597	0.351197	-3.12066	0.00180445	0.0237303		ENSG00000277991	NA	11.7157	-1.25795	0.587372	-2.14166	0.0322205	0.484591
ENSG00000254815	RP11-496I9.1	83.6861	-1.53638	0.604947	-2.5397	0.0110949	0.16997		ENSG00000198794.12	SCAMP5	132.466	-0.567421	0.18183	-3.12062	0.0018047	0.0237303		ENSG00000135472	FAIM2	860.6	-0.852253	0.398002	-2.14133	0.0322476	0.484661
ENSG00000181458	TMEM45A	2494.74	0.837233	0.3298	2.53861	0.0111294	0.170382		ENSG00000205426.10	KRT81	5.52362	-1.8753	0.600942	-3.1206	0.00180486	0.0237303		ENSG00000135916	ITM2C	2369.4	0.742335	0.347081	2.1388	0.0324522	0.485244
ENSG00000139352	ASCL1	1844.51	-1.47435	0.5811	-2.53717	0.0111752	0.170678		ENSG00000260238.6	PMF1-BGLAP	53.4131	0.718355	0.230253	3.11985	0.00180944	0.023774		ENSG00000261971	RP11-473M20.7	126.725	0.441688	0.206718	2.13666	0.0326253	0.485244
ENSG00000157796	WDR19	3332.73	-0.748065	0.294857	-2.53704	0.0111794	0.170678		ENSG00000100325.15	ASCC2	303.93	-0.487478	0.15632	-3.11845	0.00181805	0.0238553		ENSG00000226332	RP11-157P1.4	29.3586	0.724587	0.339092	2.13685	0.0326106	0.485244
ENSG00000178401	DNAJC22	255.999	1.44637	0.569976	2.53761	0.0111614	0.170678		ENSG00000135519.8	KCNH3	3.37831	-1.77516	0.569249	-3.11843	0.00181816	0.0238553		ENSG00000134882	UBAC2	797.021	0.219566	0.102808	2.13569	0.0327048	0.485244
ENSG00000270949	RP11-288H12.4	198.58	1.02006	0.402065	2.53707	0.0111786	0.170678		ENSG00000039560.14	RAI14	791.25	-0.492242	0.15787	-3.11803	0.00182066	0.0238714		ENSG00000108375	RNF43	6.52436	1.55339	0.725915	2.13991	0.0323621	0.485244
ENSG00000143061	IGSF3	13636.7	-0.631477	0.249032	-2.53573	0.0112215	0.171204		ENSG00000188687.17	SLC4A5	278.278	-0.738238	0.236791	-3.11767	0.00182284	0.0238834		ENSG00000145002	FAM86B2	28.7554	0.799425	0.374118	2.13683	0.0326122	0.485244
ENSG00000140092	FBLN5	7222.49	1.92301	0.758506	2.53526	0.0112364	0.171316		ENSG00000126749.16	EMG1	109.89	0.487715	0.156526	3.11587	0.00183402	0.0239632		ENSG00000174498	IGDCC3	11780.2	-0.38405	0.179647	-2.1378	0.0325331	0.485244
ENSG00000203865	ATP1A1OS	110.567	-0.898494	0.354446	-2.53492	0.0112472	0.171362		ENSG00000156411.9	C14orf2	464.31	0.399598	0.128235	3.11614	0.00183235	0.0239632		ENSG00000099960	SLC7A4	17.6358	2.03282	0.950543	2.13859	0.0324686	0.485244
ENSG00000221963	APOL6	869.303	1.71844	0.678503	2.53269	0.0113192	0.172342		ENSG00000167711.13	SERPINF2	37.452	1.16137	0.372724	3.11588	0.00183395	0.0239632		ENSG00000099385	BCL7C	533.554	0.435761	0.203776	2.13843	0.0324822	0.485244
ENSG00000156599	ZDHHC5	3427.28	0.886346	0.350051	2.53205	0.0113398	0.172421		ENSG00000231561.2	CEACAMP5	10.3572	-0.98614	0.316487	-3.11589	0.00183391	0.0239632		ENSG00000111057	KRT18	957.162	1.90147	0.88995	2.1366	0.0326307	0.485244
ENSG00000241769	LINC00893	233.755	-0.692866	0.273633	-2.5321	0.0113383	0.172421		ENSG00000177570.14	SAMD12	164.266	-0.620479	0.199162	-3.11545	0.00183667	0.0239811		ENSG00000134516	DOCK2	13.5692	-1.02771	0.480262	-2.13989	0.0323639	0.485244
ENSG00000054598	FOXC1	1042.25	1.94355	0.767968	2.53077	0.0113813	0.172839		ENSG00000134283.17	PPHLN1	981.765	0.264711	0.084978	3.11506	0.00183908	0.023996		ENSG00000267890	CTD-2126E3.4	8.47003	-0.967005	0.45247	-2.13717	0.0325843	0.485244
ENSG00000104419	NDRG1	712.914	1.6436	0.649476	2.53065	0.0113852	0.172839		ENSG00000147394.18	ZNF185	277.609	0.723244	0.232376	3.11238	0.00185583	0.0241843		ENSG00000122861	PLAU	2353.54	1.89147	0.885701	2.13556	0.0327151	0.485244
ENSG00000162520	SYNC	1693.4	1.1527	0.455612	2.53001	0.011406	0.172839		ENSG00000166347.19	CYB5A	407.489	0.725704	0.23317	3.11234	0.00185608	0.0241843		ENSG00000164736	SOX17	3.22511	2.23166	1.04456	2.13645	0.0326424	0.485244
ENSG00000218672	AC008060.7	19.9073	1.85702	0.73395	2.53017	0.0114006	0.172839		ENSG00000120647.10	CCDC77	174.138	-0.478267	0.153699	-3.11171	0.00186006	0.0241962		ENSG00000081189	MEF2C	217.198	0.58204	0.272071	2.1393	0.0324115	0.485244
ENSG00000269837	RP11-15H20.5	1004.28	-0.939853	0.371422	-2.53042	0.0113927	0.172839		ENSG00000143870.12	PDIA6	1801.59	0.624653	0.200732	3.11188	0.00185902	0.0241962		ENSG00000125686	MED1	1766	-0.232551	0.108867	-2.13611	0.0326706	0.485244
ENSG00000119599	DCAF4	537.64	0.722284	0.285673	2.52836	0.0114598	0.173222		ENSG00000198542.14	ITGBL1	437.754	1.00303	0.322354	3.11159	0.00186085	0.0241962		ENSG00000136628	EPRS	3860.28	-0.202997	0.0949658	-2.13758	0.0325512	0.485244
ENSG00000224699	LAMTOR5-AS1	63.2093	-0.787791	0.311525	-2.52882	0.0114447	0.173222		ENSG00000183960.9	KCNH8	512.804	-1.00029	0.321737	-3.10904	0.00187699	0.0243893		ENSG00000141956	PRDM15	311.12	-0.255611	0.119691	-2.13559	0.0327126	0.485244
ENSG00000233718	MYCNOS	19.6901	-1.36103	0.538324	-2.52828	0.0114623	0.173222		ENSG00000181924.7	COA4	65.2098	-0.495659	0.159529	-3.10703	0.0018898	0.0245387		ENSG00000123360	PDE1B	82.307	-0.695056	0.32544	-2.13574	0.0327004	0.485244
ENSG00000250588	IQCJ-SCHIP1	414.506	0.884094	0.349641	2.52858	0.0114525	0.173222		ENSG00000197734.9	C14orf178	21.8525	-0.81248	0.261522	-3.10674	0.0018916	0.0245452		ENSG00000162889	MAPKAPK2	2139.02	-0.30522	0.142962	-2.13497	0.0327635	0.485627
ENSG00000104635	SLC39A14	3863.56	1.43179	0.566746	2.52634	0.0115259	0.173892		ENSG00000136824.19	SMC2	509.15	0.544117	0.175253	3.10476	0.00190434	0.0246934		ENSG00000170775	GPR37	293.813	1.53677	0.720547	2.13279	0.0329421	0.486442
ENSG00000139714	MORN3	35.8782	-1.56252	0.618506	-2.52629	0.0115275	0.173892		ENSG00000000003.14	TSPAN6	573.815	0.586565	0.189023	3.10314	0.00191476	0.0247173		ENSG00000132911	NMUR2	3.05893	1.87863	0.881006	2.13237	0.0329768	0.486442
ENSG00000143149	ALDH9A1	3625.01	-0.859505	0.340327	-2.52553	0.0115523	0.173892		ENSG00000117983.17	MUC5B	6.14254	-3.50407	1.1288	-3.10425	0.00190765	0.0247173		ENSG00000213412	HNRNPA1P33	3.3324	2.94347	1.38025	2.13256	0.0329604	0.486442
ENSG00000225151	GOLGA2P7	2606.05	-0.730854	0.289373	-2.52565	0.0115486	0.173892		ENSG00000179420.11	OR6W1P	22.9183	-0.903221	0.290985	-3.10402	0.00190913	0.0247173		ENSG00000229447	RP11-490K7.4	5.13071	-1.01098	0.473824	-2.13366	0.0328706	0.486442
ENSG00000230453	ANKRD18B	40.4115	1.66943	0.660902	2.52598	0.0115375	0.173892		ENSG00000183850.14	ZNF730	17.8852	-0.736098	0.23721	-3.10314	0.00191478	0.0247173		ENSG00000169914	OTUD3	582.273	0.312632	0.146579	2.13286	0.0329359	0.486442
ENSG00000235532	LINC00402	6.27142	1.99942	0.791883	2.52489	0.0115734	0.174015		ENSG00000187151.7	ANGPTL5	11.8348	1.82559	0.588251	3.10342	0.001913	0.0247173		ENSG00000164011	ZNF691	185.006	0.340177	0.159473	2.13313	0.0329137	0.486442
ENSG00000237529	RP11-439K3.3	9.30876	-1.74895	0.692715	-2.52478	0.0115771	0.174015		ENSG00000196935.9	SRGAP1	1814.28	0.444485	0.143241	3.10305	0.00191537	0.0247173		ENSG00000124177	CHD6	2078.97	-0.24038	0.11268	-2.13329	0.032901	0.486442
ENSG00000071205	ARHGAP10	641.9	1.32468	0.524962	2.52338	0.0116233	0.174127		ENSG00000226823.1	SUGT1P	14.4334	-0.82407	0.265511	-3.10371	0.00191111	0.0247173		ENSG00000136153	LMO7	148.697	0.520713	0.244234	2.13202	0.0330052	0.486526
ENSG00000100731	PCNX	12157.9	0.602373	0.238811	2.52238	0.0116563	0.174127		ENSG00000173818.17	ENDOV	266.778	-0.358887	0.115691	-3.10213	0.00192136	0.0247776		ENSG00000274525	NA	38.2899	-0.672238	0.315515	-2.13061	0.0331214	0.487905
ENSG00000124074	ENKD1	579.361	-1.02111	0.404586	-2.52382	0.0116086	0.174127		ENSG00000122986.13	HVCN1	478.933	0.768672	0.247833	3.10157	0.00192495	0.0248018		ENSG00000176731	C8orf59	372.688	0.292478	0.137314	2.12999	0.0331724	0.487988
ENSG00000130055	GDPD2	963.217	-1.55129	0.615056	-2.52219	0.0116625	0.174127		ENSG00000172172.7	MRPL13	212.7	0.609353	0.196475	3.10143	0.00192587	0.0248018		ENSG00000163576	EFHB	22.0175	0.862419	0.404893	2.12999	0.0331722	0.487988
ENSG00000144891	AGTR1	104.312	1.74987	0.693611	2.52284	0.011641	0.174127		ENSG00000099769.5	IGFALS	15.4276	-1.23131	0.397164	-3.10026	0.00193353	0.0248835		ENSG00000106633	GCK	59.8724	-0.813189	0.382263	-2.1273	0.0333949	0.488271
ENSG00000169118	CSNK1G1	1918.82	0.542892	0.215112	2.52376	0.0116107	0.174127		ENSG00000101336.14	HCK	541.916	1.17189	0.378105	3.09938	0.00193923	0.0249398		ENSG00000008441	NFIX	29.4179	1.9494	0.916064	2.12801	0.0333359	0.488271
ENSG00000203965	EFCAB7	1129.84	-0.834835	0.330886	-2.52303	0.0116348	0.174127		ENSG00000102524.11	TNFSF13B	199.647	1.06666	0.344196	3.099	0.00194177	0.0249554		ENSG00000198691	ABCA4	9.83926	1.94215	0.912382	2.12866	0.0332826	0.488271
ENSG00000224238	WARS2-IT1	38.295	-1.01387	0.40177	-2.52352	0.0116188	0.174127		ENSG00000150051.14	MKX	53.4715	0.908451	0.293193	3.09848	0.00194516	0.0249744		ENSG00000129152	MYOD1	2.75256	4.16605	1.95873	2.12691	0.0334277	0.488271
ENSG00000234215	RP5-942I16.1	6.63261	-1.52974	0.606299	-2.52309	0.011633	0.174127		ENSG00000214300.7	SPDYE3	8.72086	-0.854671	0.275846	-3.09837	0.0019459	0.0249744		ENSG00000166979	EVA1C	12.9983	-0.752217	0.353336	-2.1289	0.0332622	0.488271
ENSG00000256073	C21orf119	20.0734	-1.83195	0.7262	-2.52265	0.0116473	0.174127		ENSG00000136144.12	RCBTB1	18.6634	-1.17649	0.379806	-3.09761	0.00195085	0.0250144		ENSG00000126215	XRCC3	166.751	0.464761	0.218509	2.12697	0.0334226	0.488271
ENSG00000048162	NOP16	524.672	0.76711	0.304357	2.52043	0.0117213	0.174168		ENSG00000159289.6	GOLGA6A	19.8098	-1.69581	0.547514	-3.09729	0.00195301	0.0250144		ENSG00000255622	PCDHB17	6.06007	-1.11362	0.523313	-2.12802	0.0333358	0.488271
ENSG00000075643	MOCOS	71.6107	1.3948	0.553378	2.52052	0.0117182	0.174168		ENSG00000182606.15	TRAK1	2065.2	-0.286258	0.0924217	-3.0973	0.00195291	0.0250144		ENSG00000169057	MECP2	1996.55	-0.205522	0.0965893	-2.1278	0.033354	0.488271
ENSG00000112893	MAN2A1	5291.53	0.814622	0.323355	2.51928	0.0117596	0.174168		ENSG00000167641.11	PPP1R14A	257.69	-0.900864	0.291026	-3.09547	0.00196501	0.025151		ENSG00000260941	LINC00622	40.1697	0.58661	0.275516	2.12913	0.0332432	0.488271
ENSG00000147894	C9orf72	2560.07	-0.959367	0.380669	-2.52021	0.0117284	0.174168		ENSG00000130066.16	SAT1	3446.01	0.824468	0.266416	3.09466	0.00197037	0.0252026		ENSG00000197961	ZNF121	758.458	-0.28364	0.133368	-2.12674	0.0334414	0.488271
ENSG00000158186	MRAS	3363.54	0.8996	0.356894	2.52064	0.0117142	0.174168		ENSG00000179455.8	MKRN3	68.5567	-0.740039	0.239181	-3.09406	0.00197439	0.0252368		ENSG00000092871	RFFL	181.319	-0.273697	0.128572	-2.12875	0.0332751	0.488271
ENSG00000165025	SYK	25.3223	-1.87415	0.743615	-2.52033	0.0117245	0.174168		ENSG00000117122.13	MFAP2	18.274	1.79112	0.57904	3.09326	0.00197967	0.0252872		ENSG00000139304	PTPRQ	4.30762	2.66945	1.25537	2.12641	0.0334688	0.48834
ENSG00000186567	CEACAM19	280.274	0.736778	0.292368	2.52003	0.0117344	0.174168		ENSG00000146094.14	DOK3	278.977	1.03632	0.335241	3.09126	0.00199312	0.0254416		ENSG00000071242	RPS6KA2	2958.12	-0.283072	0.133196	-2.12523	0.0335672	0.488921
ENSG00000196659	TTC30B	665.028	-1.19372	0.473411	-2.52154	0.0116842	0.174168		ENSG00000104848.1	KCNA7	65.9409	-0.549996	0.178022	-3.08949	0.00200502	0.0255762		ENSG00000129925	TMEM8A	1295.55	0.318174	0.149778	2.1243	0.033645	0.488921
ENSG00000215481	BCRP3	44.526	-1.23384	0.489693	-2.51962	0.0117482	0.174168		ENSG00000230021.10	RP5-857K21.4	83.7595	-0.575722	0.186362	-3.08926	0.00200653	0.0255781		ENSG00000234338	RP11-797H7.1	125.063	-0.521797	0.245551	-2.12501	0.0335861	0.488921
ENSG00000248927	CTD-2334D19.1	21.7204	1.74478	0.692374	2.52	0.0117356	0.174168		ENSG00000116299.17	KIAA1324	165.159	-0.699266	0.226471	-3.08766	0.00201738	0.0256991		ENSG00000131171	SH3BGRL	2795.73	-0.362938	0.170824	-2.12463	0.0336171	0.488921
ENSG00000259446	RP11-489D6.2	8.88163	1.53845	0.610693	2.51918	0.0117628	0.174168		ENSG00000126822.17	PLEKHG3	1536.82	-0.605663	0.196208	-3.08684	0.00202297	0.0257373		ENSG00000131473	ACLY	9029.45	-0.228826	0.107702	-2.12462	0.0336182	0.488921
ENSG00000267034	RP11-384O8.1	67.8077	1.63289	0.648213	2.51907	0.0117666	0.174168		ENSG00000225569.1	CCT4P2	28.0295	-0.602699	0.195249	-3.08682	0.00202311	0.0257373		ENSG00000260577	RP11-615I2.2	17.0683	0.838686	0.394774	2.12447	0.0336308	0.488921
ENSG00000272327	RP11-1002K11.1	411.67	1.38372	0.548963	2.5206	0.0117155	0.174168		ENSG00000093217.10	XYLB	157.688	-0.527978	0.17109	-3.08596	0.00202893	0.0257765		ENSG00000272645	RP11-504P24.8	137.613	0.465171	0.219065	2.12343	0.0337174	0.48921
ENSG00000181031	RPH3AL	69.1393	0.707448	0.280868	2.5188	0.0117757	0.174187		ENSG00000159915.12	ZNF233	119.714	-0.425341	0.137827	-3.08605	0.00202832	0.0257765		ENSG00000158156	XKR8	85.3611	0.925602	0.435831	2.12376	0.03369	0.48921
ENSG00000105516	DBP	143.512	-0.996573	0.395729	-2.51832	0.0117915	0.174228		ENSG00000124444.15	ZNF576	198.382	0.330166	0.107002	3.0856	0.00203145	0.0257911		ENSG00000133216	EPHB2	4324.31	-0.324089	0.152639	-2.12325	0.0337331	0.48921
ENSG00000174586	ZNF497	157.805	-0.958459	0.380641	-2.51801	0.0118019	0.174228		ENSG00000259963.1	RP11-185J20.2	4.82213	-1.63961	0.531462	-3.0851	0.00203485	0.0258169		ENSG00000279088	NA	157.062	0.374548	0.176469	2.12245	0.0337998	0.489847
ENSG00000257067	AP000797.4	11.6388	1.9161	0.760923	2.51812	0.0117982	0.174228		ENSG00000125755.18	SYMPK	1351.79	-0.386965	0.125491	-3.08361	0.00204506	0.0259288		ENSG00000050628	PTGER3	32.4189	-0.909537	0.428767	-2.12128	0.033898	0.490278
ENSG00000171314	PGAM1	9207.9	0.58395	0.232022	2.51679	0.0118429	0.174718		ENSG00000163655.16	GMPS	369.697	0.36017	0.116832	3.08281	0.00205055	0.025981		ENSG00000148634	HERC4	679.631	0.217148	0.102356	2.1215	0.0338796	0.490278
ENSG00000174938	SEZ6L2	4798.36	0.994723	0.395278	2.51652	0.0118521	0.174739		ENSG00000136872.20	ALDOB	14.1089	-1.39611	0.452941	-3.08231	0.00205399	0.0259908		ENSG00000150637	CD226	5.01111	1.01455	0.478191	2.12164	0.0338682	0.490278
ENSG00000087116	ADAMTS2	1190.56	1.7905	0.71187	2.5152	0.0118963	0.174928		ENSG00000150753.12	CCT5	1319.43	0.587254	0.190525	3.0823	0.00205409	0.0259908		ENSG00000148204	CRB2	1565.01	-0.574079	0.270708	-2.12066	0.0339508	0.490712
ENSG00000164778	EN2	106.968	1.5105	0.600494	2.51543	0.0118888	0.174928		ENSG00000175274.18	TP53I11	568.501	1.08262	0.351328	3.08152	0.00205948	0.0260416		ENSG00000186891	TNFRSF18	2.88388	2.72209	1.28454	2.11912	0.0340801	0.492251
ENSG00000246640	RP11-1094H24.4	10.5515	1.39404	0.554219	2.51532	0.0118924	0.174928		ENSG00000105372.7	RPS19	3306.16	0.708284	0.229921	3.08055	0.00206616	0.0260735		ENSG00000086717	PPEF1	25.7391	-0.803594	0.379303	-2.11861	0.0341235	0.492472
ENSG00000266378	RP11-214O1.3	28.8948	1.20374	0.478575	2.51525	0.0118947	0.174928		ENSG00000159899.14	NPR2	381.014	0.426781	0.138537	3.08064	0.00206557	0.0260735		ENSG00000007516	BAIAP3	311.585	-0.865072	0.408377	-2.11832	0.0341481	0.492472
ENSG00000165821	SALL2	5000.3	-0.977724	0.388923	-2.51393	0.0119395	0.175449		ENSG00000219273.1	RP1-217P22.2	41.1092	-0.426802	0.138536	-3.0808	0.00206448	0.0260735		ENSG00000138381	ASNSD1	1088.28	0.147334	0.0695588	2.11813	0.0341642	0.492472
ENSG00000124205	EDN3	46.6696	-1.93267	0.769431	-2.51181	0.0120113	0.176155		ENSG00000166965.12	RCCD1	170.977	0.418307	0.135817	3.07993	0.0020705	0.0261107		ENSG00000214575	CPEB1	167.085	-0.575945	0.271952	-2.11782	0.0341906	0.492523
ENSG00000136068	FLNB	15266	1.24355	0.495073	2.51185	0.0120101	0.176155		ENSG00000119408.16	NEK6	1653.71	0.538253	0.174865	3.0781	0.00208324	0.0262361		ENSG00000132466	ANKRD17	3885.39	-0.205183	0.0968969	-2.11754	0.0342138	0.492528
ENSG00000259196	HMBOX1-IT1	7.20529	1.43204	0.570045	2.51215	0.0119998	0.176155		ENSG00000168484.12	SFTPC	55.7969	-0.763921	0.248195	-3.0779	0.00208462	0.0262361		ENSG00000188766	SPRED3	790.593	-0.442031	0.208799	-2.11701	0.0342588	0.492705
ENSG00000070404	FSTL3	888.039	0.8496	0.338387	2.51073	0.012048	0.176168		ENSG00000168685.15	IL7R	87.0943	-0.582588	0.189275	-3.078	0.00208393	0.0262361		ENSG00000078674	PCM1	4354.84	-0.152018	0.0718133	-2.11686	0.0342719	0.492705
ENSG00000084112	SSH1	2544.91	0.80882	0.322158	2.51063	0.0120516	0.176168		ENSG00000162241.12	SLC25A45	204.715	-0.406503	0.132106	-3.07711	0.00209019	0.0262887		ENSG00000024422	EHD2	57.9997	1.54445	0.72991	2.11595	0.0343489	0.49285
ENSG00000151572	ANO4	1301.89	1.63531	0.651187	2.51128	0.0120294	0.176168		ENSG00000175820.3	CCDC168	20.6445	1.49122	0.484856	3.0756	0.00210078	0.0264042		ENSG00000068796	KIF2A	2094.43	-0.257397	0.121652	-2.11585	0.0343573	0.49285
ENSG00000152268	SPON1	9315.9	-1.44504	0.575514	-2.51087	0.0120432	0.176168		ENSG00000187049.9	TMEM216	122.717	0.465574	0.151391	3.0753	0.00210293	0.0264136		ENSG00000261303	RP11-160C18.2	3.90064	-1.63478	0.772706	-2.11566	0.0343737	0.49285
ENSG00000254402	LRRC24	223.695	-0.8476	0.337575	-2.51085	0.0120442	0.176168		ENSG00000110330.8	BIRC2	1235.87	0.419669	0.136476	3.07504	0.00210474	0.0264187		ENSG00000165792	METTL17	895.49	0.263013	0.124291	2.11611	0.0343357	0.49285
ENSG00000100767	PAPLN	184.885	-1.65312	0.658702	-2.50966	0.0120846	0.176285		ENSG00000107249.23	GLIS3	1840.17	0.868145	0.282576	3.07225	0.00212453	0.0266493		ENSG00000183833	MAATS1	184.394	-0.58674	0.277421	-2.11498	0.0344316	0.493351
ENSG00000112276	BVES	1558.57	1.32518	0.528359	2.50811	0.0121378	0.176285		ENSG00000118363.12	SPCS2	441.942	0.447336	0.145647	3.07138	0.00213074	0.0267095		ENSG00000165671	NSD1	2479.09	-0.271572	0.128531	-2.11288	0.0346108	0.495341
ENSG00000124602	UNC5CL	28.5444	-1.3049	0.520085	-2.509	0.0121072	0.176285		ENSG00000259562.2	RP11-762H8.2	52.8843	-0.49544	0.161324	-3.07109	0.00213279	0.0267174		ENSG00000132386	SERPINF1	713.65	1.25451	0.593764	2.11282	0.0346165	0.495341
ENSG00000128692	EIF2S2P4	45.9409	0.847336	0.337597	2.50991	0.0120763	0.176285		ENSG00000178217.14	SH2D4B	4.95857	-1.48326	0.483112	-3.07023	0.00213895	0.0267767		ENSG00000142173	COL6A2	658.32	1.5076	0.71382	2.11202	0.0346845	0.495574
ENSG00000128739	SNRPN	1202.74	0.544353	0.21704	2.50807	0.0121392	0.176285		ENSG00000099849.15	RASSF7	57.6776	1.11714	0.364016	3.06894	0.00214816	0.0268666		ENSG00000237172	B3GNT9	13.2703	1.5015	0.710998	2.11182	0.0347019	0.495574
ENSG00000166821	PEX11A	428.971	-1.1266	0.449226	-2.50787	0.0121463	0.176285		ENSG00000268849.5	SIGLEC22P	10.6113	1.48627	0.484311	3.06883	0.00214899	0.0268666		ENSG00000239306	RBM14	975.723	0.183098	0.0866846	2.11224	0.0346661	0.495574
ENSG00000172738	TMEM217	108.007	1.48069	0.590388	2.508	0.0121417	0.176285		ENSG00000085231.14	TAF9	42.2153	0.579606	0.188927	3.06788	0.00215584	0.0268768		ENSG00000019549	SNAI2	118.963	1.18812	0.562754	2.11125	0.0347504	0.495937
ENSG00000187325	TAF9B	1809.06	-0.415297	0.165583	-2.50808	0.0121388	0.176285		ENSG00000100906.10	NFKBIA	1610.89	0.831285	0.270989	3.0676	0.00215784	0.0268768		ENSG00000279594	NA	4.44054	-1.23605	0.585623	-2.11066	0.0348016	0.496132
ENSG00000233010	RPEP4	15.1617	1.15247	0.45923	2.50956	0.0120882	0.176285		ENSG00000105707.13	HPN	119.341	-0.587548	0.1915	-3.06813	0.00215401	0.0268768		ENSG00000146038	DCDC2	46.4088	1.58055	0.74907	2.11002	0.0348564	0.496132
ENSG00000254337	RP11-865I6.2	31.7347	1.67977	0.669803	2.50786	0.0121464	0.176285		ENSG00000114735.9	HEMK1	594.378	0.426157	0.138901	3.06806	0.00215454	0.0268768		ENSG00000214402	LCNL1	5.61223	2.41839	1.14612	2.11007	0.0348521	0.496132
ENSG00000255306	RP5-901A4.1	19.2485	-0.986568	0.393373	-2.50797	0.0121428	0.176285		ENSG00000138172.11	CALHM2	149.678	0.864167	0.281714	3.06753	0.00215836	0.0268768		ENSG00000014914	MTMR11	49.0225	0.929647	0.44048	2.11053	0.0348127	0.496132
ENSG00000134755	DSC2	295.093	1.42989	0.570285	2.50733	0.0121647	0.176435		ENSG00000205209.7	SCGB2B2	66.1626	-0.69041	0.225048	-3.06784	0.0021561	0.0268768		ENSG00000283098	NA	5.80814	-1.45039	0.687576	-2.10942	0.0349084	0.496544
ENSG00000253222	NRG1-IT2	28.2766	1.51939	0.606137	2.50668	0.0121871	0.176646		ENSG00000136758.18	YME1L1	1913.36	0.385853	0.125829	3.06648	0.00216595	0.0269535		ENSG00000141756	FKBP10	2806.38	1.0756	0.510121	2.10851	0.0349866	0.497327
ENSG00000101417	PXMP4	104.114	0.880423	0.351431	2.50525	0.0122364	0.177074		ENSG00000165637.13	VDAC2	1450.92	0.403734	0.131718	3.06515	0.00217558	0.0270554		ENSG00000256043	CTSO	57.5609	1.41726	0.672853	2.10635	0.035174	0.497621
ENSG00000170959	DCDC1	416.123	-1.57479	0.628561	-2.50539	0.0122317	0.177074		ENSG00000182749.5	PAQR7	290.316	0.4733	0.154467	3.06408	0.00218338	0.0271344		ENSG00000230555	RP11-517P14.2	2.87417	1.51821	0.72034	2.10762	0.0350636	0.497621
ENSG00000172771	EFCAB12	157.322	-1.51155	0.603382	-2.50514	0.0122404	0.177074		ENSG00000134901.13	KDELC1	12.5269	-1.66284	0.542882	-3.06299	0.0021914	0.0271982		ENSG00000109906	ZBTB16	255.839	-0.558423	0.265045	-2.1069	0.0351266	0.497621
ENSG00000204745	AC083899.3	29.7985	0.914305	0.365007	2.5049	0.0122486	0.177077		ENSG00000258352.1	RP11-23J18.1	3.39859	1.8599	0.607211	3.06302	0.00219115	0.0271982		ENSG00000163608	C3orf17	1214.42	-0.123072	0.0584336	-2.10618	0.0351884	0.497621
ENSG00000137142	IGFBPL1	1351.85	-1.6168	0.645595	-2.50436	0.0122674	0.177234		ENSG00000100764.14	PSMC1	705.497	0.476338	0.155549	3.0623	0.0021964	0.0272072		ENSG00000269929	RP11-2B6.2	4.25374	1.1147	0.529262	2.10614	0.0351923	0.497621
ENSG00000229743	LINC01159	23.0924	-1.52886	0.610741	-2.50329	0.0123045	0.177656		ENSG00000179361.17	ARID3B	214.585	-0.584027	0.190713	-3.06233	0.00219621	0.0272072		ENSG00000122378	FAM213A	2500.15	-0.251877	0.119539	-2.10708	0.0351108	0.497621
ENSG00000189337	KAZN	2258.54	-0.945543	0.377793	-2.50281	0.0123213	0.177743		ENSG00000259379.1	RP11-925D8.5	3.95944	2.26861	0.740869	3.0621	0.0021979	0.0272072		ENSG00000092758	COL9A3	74.2424	1.54484	0.732863	2.10795	0.0350353	0.497621
ENSG00000237232	ZNF295-AS1	9.58602	-1.68661	0.673928	-2.50266	0.0123265	0.177743		ENSG00000276204.1	NA	28.3473	-0.534019	0.174387	-3.06226	0.00219672	0.0272072		ENSG00000110395	CBL	1870.37	-0.430513	0.204313	-2.10713	0.0351065	0.497621
ENSG00000100985	MMP9	154.852	1.97482	0.789471	2.50144	0.0123688	0.178008		ENSG00000149564.12	ESAM	76.5743	-1.19148	0.389243	-3.06101	0.00220592	0.0272885		ENSG00000171227	TMEM37	20.3818	1.64141	0.779494	2.10574	0.0352267	0.49771
ENSG00000236489	RP11-537I16.2	12.6607	1.08446	0.43346	2.50186	0.0123543	0.178008		ENSG00000161921.15	CXCL16	444.889	1.04965	0.342995	3.06026	0.00221141	0.0273026		ENSG00000258754	CTD-3049M7.1	4.18828	-1.41933	0.674096	-2.10553	0.0352449	0.49771
ENSG00000258479	LINC00640	7.43955	1.75008	0.69961	2.50151	0.0123666	0.178008		ENSG00000173214.5	KIAA1919	302.511	0.396087	0.129424	3.06038	0.00221053	0.0273026		ENSG00000100258	LMF2	1037.35	0.379714	0.180377	2.10511	0.0352817	0.497902
ENSG00000134222	PSRC1	3343.99	-1.2321	0.492621	-2.5011	0.0123807	0.178065		ENSG00000188162.10	OTOG	5.85998	-1.95844	0.639893	-3.06057	0.00220915	0.0273026		ENSG00000172594	SMPDL3A	174.87	0.311963	0.14827	2.10401	0.0353774	0.498926
ENSG00000050344	NFE2L3	335.564	1.50497	0.602093	2.49956	0.0124348	0.178728		ENSG00000142188.17	TMEM50B	167.902	-0.513768	0.168013	-3.05791	0.00222888	0.0275002		ENSG00000233175	CTD-2020K17.3	12.1163	-1.0503	0.500258	-2.09953	0.0357706	0.500207
ENSG00000152939	MARVELD2	30.9176	-1.31796	0.527396	-2.499	0.0124544	0.178895		ENSG00000139722.7	VPS37B	119.864	-0.685512	0.224224	-3.05726	0.00223369	0.0275235		ENSG00000131263	RLIM	2245.38	-0.22464	0.106874	-2.10192	0.0355601	0.500207
ENSG00000136014	USP44	196.694	-1.39777	0.559501	-2.49825	0.012481	0.179161		ENSG00000175756.13	AURKAIP1	565.721	0.449578	0.147049	3.05734	0.00223312	0.0275235		ENSG00000176406	RIMS2	815.129	-0.427305	0.203335	-2.10148	0.0355986	0.500207
ENSG00000137393	RNF144B	165.66	1.55777	0.623619	2.49795	0.0124915	0.179197		ENSG00000234465.11	PINLYP	132.002	0.488494	0.159801	3.05688	0.0022365	0.0275402		ENSG00000234741	GAS5	3954.38	0.384868	0.183275	2.09995	0.0357334	0.500207
ENSG00000137076	TLN1	17839.5	1.26605	0.50702	2.49704	0.0125234	0.179473		ENSG00000213213.13	CCDC183	68.8389	-0.988798	0.3235	-3.05656	0.00223894	0.0275522		ENSG00000138829	FBN2	7715.8	1.57377	0.748692	2.10202	0.0355514	0.500207
ENSG00000152779	SLC16A12	23.8532	-1.3089	0.524418	-2.49591	0.0125633	0.179473		ENSG00000270518.2	RP11-210K20.3	9.81771	-0.88272	0.288883	-3.05563	0.00224588	0.0276194		ENSG00000154016	GRAP	4.51343	1.56937	0.747113	2.10057	0.0356785	0.500207
ENSG00000169439	SDC2	10945.6	1.19006	0.476784	2.49602	0.0125594	0.179473		ENSG00000108309.14	RUNDC3A	371.088	-0.698442	0.228632	-3.05487	0.00225159	0.0276717		ENSG00000109099	PMP22	77.5218	1.48687	0.707857	2.10052	0.0356829	0.500207
ENSG00000185761	ADAMTSL5	14.9069	1.63996	0.656914	2.49647	0.0125437	0.179473		ENSG00000142168.14	SOD1	2934.71	0.524303	0.171642	3.05463	0.00225339	0.0276756		ENSG00000169919	GUSB	708.119	0.404069	0.192384	2.10032	0.0357003	0.500207
ENSG00000229122	AGBL5-IT1	6.06196	-1.52741	0.611849	-2.49639	0.0125466	0.179473		ENSG00000134108.13	ARL8B	2303.42	0.478369	0.156659	3.05356	0.00226142	0.0277562		ENSG00000148826	NKX6-2	100.598	-1.06246	0.505997	-2.09974	0.035752	0.500207
ENSG00000260484	RP11-1081M5.2	6.61305	-1.71394	0.686726	-2.49581	0.012567	0.179473		ENSG00000198723.11	C19orf45	14.9793	-0.720861	0.236125	-3.05288	0.00226654	0.0278009		ENSG00000172399	MYOZ2	7.58262	2.01379	0.958804	2.10032	0.035701	0.500207
ENSG00000262096	PCDHB19P	102.373	1.3219	0.529538	2.49634	0.0125483	0.179473		ENSG00000170522.9	ELOVL6	889.281	-0.645619	0.211507	-3.05248	0.00226962	0.0278206		ENSG00000236939	C8orf56	3.50647	-1.23321	0.586591	-2.10234	0.0355233	0.500207
ENSG00000225339	RP11-513I15.6	76.7077	0.826032	0.331059	2.49512	0.0125915	0.179709		ENSG00000099204.20	ABLIM1	10408.3	0.517545	0.169597	3.05162	0.00227608	0.0278816		ENSG00000160401	C9orf117	31.9828	0.467151	0.222488	2.09967	0.0357579	0.500207
ENSG00000145536	ADAMTS16	2421.04	1.91581	0.768279	2.49364	0.0126439	0.180258		ENSG00000005812.11	FBXL3	216.233	0.52928	0.173547	3.04978	0.00229007	0.0280348		ENSG00000034533	ASTE1	63.4009	0.593825	0.282775	2.09999	0.0357297	0.500207
ENSG00000164708	PGAM2	12.6207	-1.61512	0.647709	-2.49358	0.0126461	0.180258		ENSG00000197183.14	C20orf112	1339.76	-0.527497	0.172995	-3.0492	0.00229453	0.0280529		ENSG00000122678	POLM	244.998	0.292348	0.1393	2.0987	0.0358435	0.500267
ENSG00000104043	ATP8B4	37.8244	1.12415	0.451157	2.4917	0.0127134	0.180891		ENSG00000226485.1	RBM22P3	5.53364	-1.77998	0.58373	-3.04932	0.00229358	0.0280529		ENSG00000196460	RFX8	24.3394	-0.7839	0.37352	-2.09868	0.0358447	0.500267
ENSG00000183929	DUSP5P1	37.2746	1.49228	0.598912	2.49166	0.0127149	0.180891		ENSG00000149806.11	FAU	767.456	0.72888	0.239109	3.04832	0.00230125	0.0281168		ENSG00000116774	OLFML3	432.139	1.57615	0.750925	2.09895	0.0358213	0.500267
ENSG00000227199	ST7-AS1	133.667	-0.934244	0.374891	-2.49204	0.0127011	0.180891		ENSG00000143127.13	ITGA10	96.4925	-0.858225	0.281591	-3.04777	0.00230547	0.0281318		ENSG00000207392	SNORA20	3.5875	1.37952	0.657539	2.098	0.0359049	0.500458
ENSG00000166535	A2ML1	25.7783	-1.98053	0.794978	-2.4913	0.0127275	0.180956		ENSG00000150593.18	PDCD4	500.325	0.373109	0.122416	3.04788	0.00230464	0.0281318		ENSG00000154358	OBSCN	1355.4	-0.43187	0.205823	-2.09826	0.0358823	0.500458
ENSG00000103187	COTL1	5744.19	0.75181	0.301943	2.4899	0.0127778	0.181556		ENSG00000154328.16	NEIL2	376.41	0.49793	0.163416	3.04701	0.00231129	0.0281481		ENSG00000080493	SLC4A4	124.543	1.67555	0.798846	2.09747	0.0359521	0.500467
ENSG00000137193	PIM1	1676.77	0.972884	0.390882	2.48895	0.0128122	0.181753		ENSG00000169031.19	COL4A3	459.035	-0.700712	0.229958	-3.04713	0.00231041	0.0281481		ENSG00000162728	KCNJ9	233.376	-0.765535	0.364947	-2.09766	0.0359349	0.500467
ENSG00000143603	KCNN3	4876.02	-1.52865	0.614313	-2.48839	0.0128324	0.181753		ENSG00000177575.12	CD163	2953.95	1.31522	0.431616	3.04719	0.0023099	0.0281481		ENSG00000136104	RNASEH2B	174.451	0.609149	0.290484	2.09701	0.0359926	0.500707
ENSG00000162441	LZIC	2449.4	-0.55206	0.22185	-2.48844	0.0128306	0.181753		ENSG00000142676.14	RPL11	2167.6	0.563601	0.184991	3.04664	0.00231417	0.028165		ENSG00000117616	C1orf63	829.726	0.323769	0.154428	2.09656	0.0360322	0.500786
ENSG00000185044	RP11-435B5.4	7.63529	-1.93173	0.776297	-2.48839	0.0128324	0.181753		ENSG00000122873.12	CISD1	75.2293	0.576411	0.189261	3.04558	0.00232232	0.0282268		ENSG00000006125	AP2B1	9238.86	-0.240727	0.114828	-2.09642	0.0360448	0.500786
ENSG00000224897	POT1-AS1	125.108	-0.95735	0.384632	-2.489	0.0128102	0.181753		ENSG00000138138.13	ATAD1	585.641	0.533797	0.17528	3.0454	0.00232375	0.0282268		ENSG00000163902	RPN1	3605.35	0.209642	0.100024	2.09592	0.0360895	0.501082
ENSG00000115392	FANCL	1143.48	-0.677077	0.272182	-2.48759	0.0128611	0.181953		ENSG00000157554.19	ERG	95.5731	-1.45603	0.478078	-3.04559	0.00232227	0.0282268		ENSG00000242779	ZNF702P	71.5872	-0.990507	0.472745	-2.09522	0.036151	0.501434
ENSG00000159214	CCDC24	317.321	-0.506986	0.20381	-2.48755	0.0128628	0.181953		ENSG00000116095.11	PLEKHA3	76.7744	0.5937	0.195015	3.04437	0.00233165	0.0282937		ENSG00000111339	ART4	3.01274	2.48946	1.18867	2.09432	0.0362314	0.501434
ENSG00000169554	ZEB2	5647.16	-1.03558	0.416513	-2.48632	0.0129073	0.182467		ENSG00000132570.14	PCBD2	305.03	-0.438006	0.143878	-3.04429	0.00233227	0.0282937		ENSG00000068831	RASGRP2	145.16	-0.479858	0.229096	-2.09458	0.0362087	0.501434
ENSG00000116641	DOCK7	10564.4	-0.478028	0.192335	-2.48539	0.0129411	0.182829		ENSG00000188993.3	LRRC66	33.4367	-0.642541	0.211216	-3.04211	0.00234929	0.0284819		ENSG00000181908	AP003774.4	4.89412	-1.46101	0.697444	-2.09481	0.0361882	0.501434
ENSG00000145416	2018-03-01	3849.22	1.60765	0.647026	2.48468	0.0129667	0.182998		ENSG00000122687.17	FTSJ2	277.617	0.402882	0.132459	3.04155	0.00235366	0.0284983		ENSG00000144362	PHOSPHO2	56.7565	-0.414998	0.198126	-2.09461	0.0362053	0.501434
ENSG00000177738	CTD-2201E18.3	111.611	-1.39513	0.56151	-2.48461	0.0129695	0.182998		ENSG00000268223.5	ARL14EPL	4.30492	2.29562	0.754722	3.04168	0.00235265	0.0284983		ENSG00000127586	CHTF18	608.799	0.466498	0.222824	2.09357	0.0362981	0.502034
ENSG00000163293	NIPAL1	75.261	1.52044	0.612061	2.48414	0.0129866	0.183071		ENSG00000102854.16	MSLN	31.7417	1.47401	0.48469	3.04114	0.0023568	0.0285179		ENSG00000147604	RPL7	5449.72	0.313723	0.149943	2.09228	0.0364131	0.502333
ENSG00000264175	MIR3189	7.44241	1.85908	0.74842	2.48401	0.0129912	0.183071		ENSG00000250140.1	CTD-2517O10.5	17.7696	-1.08502	0.356879	-3.04032	0.0023633	0.0285782		ENSG00000257489	RP11-175P13.3	10.1499	-0.778191	0.371904	-2.09245	0.0363984	0.502333
ENSG00000126259	KIRREL2	142.79	-1.13284	0.456353	-2.48237	0.0130511	0.183686		ENSG00000163964.15	PIGX	485.631	0.446614	0.146909	3.04008	0.00236517	0.0285824		ENSG00000187566	NHLRC1	4.45666	1.4428	0.689442	2.09271	0.0363748	0.502333
ENSG00000067082	KLF6	4183.52	0.788225	0.317826	2.48006	0.0131362	0.184535		ENSG00000122641.11	INHBA	87.0504	0.504848	0.16609	3.03961	0.00236884	0.0286084		ENSG00000149295	DRD2	914.165	-0.711274	0.339942	-2.09234	0.036408	0.502333
ENSG00000070371	CLTCL1	1273.08	1.30028	0.524273	2.48015	0.0131327	0.184535		ENSG00000185813.10	PCYT2	694.14	-0.462612	0.152208	-3.03933	0.00237104	0.0286166		ENSG00000078699	CBFA2T2	1409.11	-0.603626	0.288552	-2.09191	0.0364465	0.502471
ENSG00000140743	CDR2	1429.45	1.22106	0.49229	2.48037	0.0131248	0.184535		ENSG00000163686.14	ABHD6	935.494	-0.386568	0.127224	-3.0385	0.00237763	0.0286777		ENSG00000205476	CCDC85C	1546.74	-0.324809	0.155293	-2.09159	0.036475	0.502542
ENSG00000126458	RRAS	354.099	1.50859	0.608378	2.47969	0.0131496	0.184607		ENSG00000106333.13	PCOLCE	42.8715	0.570481	0.187829	3.03723	0.00238765	0.0286829		ENSG00000100592	DAAM1	5115.96	-0.434389	0.20776	-2.09083	0.0365435	0.503164
ENSG00000203684	IBA57-AS1	25.0462	-0.89692	0.361774	-2.47923	0.0131668	0.184732		ENSG00000108342.12	CSF3	13.0223	-2.4151	0.79534	-3.03657	0.00239288	0.0286829		ENSG00000142552	RCN3	63.0027	1.19911	0.573631	2.09039	0.0365828	0.503383
ENSG00000142621	FHAD1	105.205	-1.35686	0.547554	-2.47804	0.0132108	0.185233		ENSG00000115159.16	GPD2	1071.96	0.544908	0.179448	3.03658	0.00239277	0.0286829		ENSG00000129167	TPH1	35.6634	-0.610962	0.292443	-2.08916	0.0366932	0.50339
ENSG00000162521	RBBP4	17957.6	-0.53543	0.216091	-2.4778	0.0132195	0.185239		ENSG00000124092.12	CTCFL	148.659	-0.379132	0.124796	-3.03801	0.00238144	0.0286829		ENSG00000196497	IPO4	22.4113	0.546424	0.261496	2.08961	0.036653	0.50339
ENSG00000157833	GAREML	2195.59	-0.998847	0.403301	-2.47668	0.0132611	0.185589		ENSG00000129235.10	TXNDC17	237.781	0.595934	0.196256	3.03652	0.00239329	0.0286829		ENSG00000162129	CLPB	308.949	-0.309637	0.148209	-2.08918	0.0366911	0.50339
ENSG00000163864	NMNAT3	144.314	-1.10166	0.444787	-2.47682	0.0132557	0.185589		ENSG00000137868.19	STRA6	43.0146	-0.594998	0.195865	-3.03779	0.00238317	0.0286829		ENSG00000079308	TNS1	1570.28	-0.551009	0.263734	-2.08926	0.0366842	0.50339
ENSG00000262152	LINC00514	21.8312	1.89947	0.767034	2.47639	0.0132719	0.185623		ENSG00000143819.12	EPHX1	2008.4	0.544812	0.179369	3.03738	0.00238645	0.0286829		ENSG00000186230	ZNF749	155.821	-0.339832	0.162671	-2.08908	0.0367004	0.50339
ENSG00000115232	ITGA4	2390.89	1.70922	0.690297	2.47606	0.013284	0.185676		ENSG00000158773.14	USF1	466.918	0.283803	0.093457	3.03673	0.00239161	0.0286829		ENSG00000075142	SRI	1023.5	-0.191975	0.0919388	-2.08807	0.0367914	0.503996
ENSG00000101751	POLI	2646.55	-0.487627	0.197031	-2.47487	0.0133284	0.186181		ENSG00000256450.1	RP11-424M22.1	6.83913	1.70286	0.5606	3.03757	0.00238497	0.0286829		ENSG00000122884	P4HA1	705.414	1.20872	0.578862	2.08809	0.0367893	0.503996
ENSG00000206262	C3orf72	102.967	1.73366	0.70058	2.4746	0.0133384	0.186204		ENSG00000285437.1	NA	935.757	-0.514336	0.169347	-3.03717	0.00238811	0.0286829		ENSG00000278041	NA	43.0204	-1.52015	0.728495	-2.0867	0.0369154	0.504115
ENSG00000205002	AARD	26.4261	1.33481	0.53947	2.4743	0.0133499	0.186248		ENSG00000269837.1	RP11-15H20.5	154.663	-0.440362	0.145039	-3.03616	0.00239616	0.028699		ENSG00000174599	TRAM1L1	107.6	0.456452	0.218973	2.08452	0.0371132	0.504115
ENSG00000100427	MLC1	2916.1	-1.57113	0.635131	-2.47371	0.0133718	0.186437		ENSG00000101049.16	SGK2	229.718	-1.01882	0.335644	-3.03541	0.00240211	0.0287415		ENSG00000158286	RNF207	264.99	1.06759	0.511875	2.08564	0.0370114	0.504115
ENSG00000205220	PSMB10	77.4969	1.16848	0.472459	2.4732	0.0133911	0.186503		ENSG00000197093.11	GAL3ST4	202.635	0.962256	0.317019	3.03533	0.00240276	0.0287415		ENSG00000111348	ARHGDIB	74.923	1.6751	0.803686	2.08427	0.0371358	0.504115
ENSG00000216035	MIR938	7.08912	1.59796	0.646127	2.47314	0.0133932	0.186503		ENSG00000010072.16	SPRTN	78.9209	0.890304	0.293444	3.03398	0.00241347	0.0287782		ENSG00000248334	WHAMMP2	19.9746	1.03832	0.498335	2.08358	0.0371986	0.504115
ENSG00000120913	PDLIM2	399.467	1.41237	0.571311	2.47216	0.0134299	0.186683		ENSG00000124532.14	MRS2	474.669	0.358972	0.118306	3.03426	0.0024113	0.0287782		ENSG00000236552	RPL13AP5	110.654	0.723866	0.347382	2.08378	0.0371806	0.504115
ENSG00000130433	CACNG6	36.7522	-1.53815	0.62211	-2.47247	0.0134184	0.186683		ENSG00000149792.8	MRPL49	469.243	0.375877	0.123863	3.03462	0.00240841	0.0287782		ENSG00000163013	FBXO41	794.972	-0.436327	0.209175	-2.08594	0.0369838	0.504115
ENSG00000224017	AC005022.1	10.8827	1.67787	0.678714	2.47213	0.0134312	0.186683		ENSG00000161011.20	SQSTM1	3170.75	0.649764	0.21413	3.03444	0.00240982	0.0287782		ENSG00000023171	GRAMD1B	268.98	-0.429687	0.206218	-2.08366	0.0371912	0.504115
ENSG00000100445	SDR39U1	1219.49	-0.378516	0.153197	-2.47078	0.013482	0.186923		ENSG00000178913.7	TAF7	1658.48	0.434434	0.143187	3.03403	0.00241308	0.0287782		ENSG00000170832	USP32	1057.48	-0.226597	0.10868	-2.08499	0.0370705	0.504115
ENSG00000132906	CASP9	420.28	-0.512772	0.207516	-2.471	0.0134736	0.186923		ENSG00000078687.17	TNRC6C	2066.96	-0.463287	0.152718	-3.03362	0.00241642	0.028779		ENSG00000167191	GPRC5B	1365.95	-0.371872	0.178428	-2.08416	0.037146	0.504115
ENSG00000250131	RP11-130F10.1	9.66278	-1.61077	0.651856	-2.47105	0.0134716	0.186923		ENSG00000173812.11	EIF1	6491.5	0.532135	0.175414	3.03359	0.00241659	0.028779		ENSG00000106258	CYP3A5	71.9132	-0.410587	0.196797	-2.08635	0.036947	0.504115
ENSG00000261744	RP11-21B21.4	17.3731	-1.3689	0.554001	-2.47094	0.013476	0.186923		ENSG00000122728.6	TAF1L	13.1501	-0.807504	0.2664	-3.03117	0.00243608	0.0289927		ENSG00000120332	TNN	39.8057	1.62448	0.779609	2.08371	0.0371868	0.504115
ENSG00000167460	TPM4	28145.1	1.23888	0.501472	2.47049	0.0134926	0.186955		ENSG00000145088.9	EAF2	65.548	0.64624	0.21323	3.03071	0.00243977	0.0290182		ENSG00000169894	MUC3A	20.2622	-1.00444	0.481231	-2.08724	0.0368669	0.504115
ENSG00000030582	GRN	5027.1	1.21211	0.49096	2.46887	0.0135542	0.187167		ENSG00000173338.12	KCNK7	13.5592	-1.25021	0.41254	-3.03052	0.0024413	0.0290182		ENSG00000170502	NUDT9	382.346	0.34757	0.166714	2.08483	0.0370849	0.504115
ENSG00000072952	MRVI1	348.564	1.52154	0.616464	2.46817	0.0135805	0.187167		ENSG00000117643.14	MAN1C1	3896.88	0.715462	0.236107	3.03024	0.0024436	0.0290271		ENSG00000265808	SEC22B	1512.26	0.220878	0.105892	2.08588	0.0369897	0.504115
ENSG00000104361	NIPAL2	309.695	1.29658	0.525206	2.46871	0.0135601	0.187167		ENSG00000242866.10	STRC	79.1436	-0.72264	0.238519	-3.0297	0.002448	0.0290612		ENSG00000262873	CTD-2561B21.11	4.02115	-1.81812	0.871546	-2.08609	0.0369708	0.504115
ENSG00000112234	FBXL4	1714.68	0.430076	0.174197	2.46891	0.0135527	0.187167		ENSG00000169100.14	SLC25A6	131.261	1.15786	0.382304	3.02864	0.00245656	0.0291444		ENSG00000131089	ARHGEF9	1439.28	-0.357866	0.171515	-2.0865	0.0369337	0.504115
ENSG00000144655	CSRNP1	1079.59	1.29729	0.525271	2.46975	0.0135206	0.187167		ENSG00000096060.14	FKBP5	3276.99	1.1672	0.385661	3.0265	0.00247405	0.0292781		ENSG00000160712	IL6R	125.396	1.7794	0.854148	2.08324	0.037229	0.504209
ENSG00000144847	IGSF11	869.913	-1.58096	0.640843	-2.46699	0.0136253	0.187167		ENSG00000158716.8	DUSP23	113.982	0.743195	0.245548	3.02668	0.00247256	0.0292781		ENSG00000144579	CTDSP1	256.705	0.768838	0.370816	2.07337	0.0381383	0.504267
ENSG00000160223	ICOSLG	94.7595	0.979506	0.396963	2.4675	0.0136062	0.187167		ENSG00000172728.15	FUT10	438.687	0.285863	0.0944489	3.02664	0.00247284	0.0292781		ENSG00000280730	NA	5.95161	-0.905736	0.437395	-2.07075	0.0383821	0.504267
ENSG00000169989	TIGD4	130.79	-1.22568	0.496627	-2.46801	0.0135867	0.187167		ENSG00000286190.1	NA	5568.76	0.85667	0.283029	3.0268	0.0024716	0.0292781		ENSG00000165288	BRWD3	1261.78	-0.39553	0.190202	-2.07952	0.0375692	0.504267
ENSG00000176046	NUPR1	1702.44	1.84215	0.746368	2.46815	0.0135812	0.187167		ENSG00000009335.18	UBE3C	389.634	-0.425257	0.140522	-3.02626	0.00247598	0.0292793		ENSG00000105880	DLX5	24.0531	-2.88569	1.39235	-2.07253	0.0382157	0.504267
ENSG00000177239	MAN1B1	4205.46	0.736924	0.298663	2.46741	0.0136093	0.187167		ENSG00000117318.9	ID3	108.388	1.42302	0.470249	3.0261	0.00247727	0.0292793		ENSG00000140983	RHOT2	2218.02	0.238527	0.114948	2.07509	0.0379781	0.504267
ENSG00000184113	CLDN5	6.8452	-1.82414	0.738795	-2.46908	0.0135462	0.187167		ENSG00000185607.5	ACTBP7	64.5002	-0.649797	0.21475	-3.02583	0.00247954	0.0292878		ENSG00000267774	RP11-2N1.2	12.2459	-1.07179	0.516634	-2.07456	0.0380276	0.504267
ENSG00000222894	AL662800.1	159.841	-0.670907	0.271926	-2.46724	0.013616	0.187167		ENSG00000268879.1	IGFL1P1	9.21471	-1.18057	0.390192	-3.02562	0.00248127	0.0292899		ENSG00000084444	KIAA1467	921.647	-0.381471	0.183335	-2.08073	0.0374586	0.504267
ENSG00000251405	CTB-109A12.1	23.0948	1.80809	0.732532	2.46827	0.0135767	0.187167		ENSG00000163362.11	C1orf106	97.4905	-0.488478	0.161512	-3.02441	0.00249118	0.0293884		ENSG00000074755	ZZEF1	1435.08	-0.194685	0.0935484	-2.08111	0.0374236	0.504267
ENSG00000256731	AL591069.1	7.89662	1.75877	0.712903	2.46706	0.0136229	0.187167		ENSG00000107438.9	PDLIM1	10.7132	-1.72106	0.569193	-3.02369	0.00249711	0.0294215		ENSG00000111341	MGP	52.0121	3.56095	1.7184	2.07225	0.0382426	0.504267
ENSG00000178602	OTOS	19.6114	-1.86098	0.754479	-2.46658	0.0136411	0.18727		ENSG00000134248.13	LAMTOR5	485.263	0.549134	0.181607	3.02374	0.00249669	0.0294215		ENSG00000047849	MAP4	8734.61	-0.212209	0.102288	-2.07463	0.038021	0.504267
ENSG00000140941	MAP1LC3B	5236.13	0.597657	0.242392	2.46566	0.0136762	0.187635		ENSG00000105647.17	PIK3R2	54.1003	-0.890308	0.294495	-3.02317	0.00250142	0.0294538		ENSG00000146776	ATXN7L1	296.692	-0.206704	0.0993525	-2.08051	0.0374786	0.504267
ENSG00000198018	ENTPD7	1832.39	1.26427	0.512919	2.46486	0.0137067	0.18794		ENSG00000150401.15	DCUN1D2	355.884	-0.452668	0.149758	-3.02266	0.00250565	0.0294852		ENSG00000136770	DNAJC1	669.054	0.596277	0.287229	2.07596	0.0378972	0.504267
ENSG00000188833	ENTPD8	18.6478	-1.7627	0.715195	-2.46464	0.0137152	0.18794		ENSG00000228510.2	RP11-339B21.8	19.4441	-1.00537	0.332696	-3.02189	0.00251202	0.0295417		ENSG00000227097	RP11-742N3.1	57.3773	1.03484	0.49965	2.07113	0.038347	0.504267
ENSG00000171873	ADRA1D	38.0213	1.64417	0.667282	2.46399	0.0137401	0.188166		ENSG00000156502.14	SUPV3L1	138.154	-0.455771	0.150843	-3.02149	0.00251534	0.0295439		ENSG00000161835	GRASP	154.781	-0.42664	0.205152	-2.07963	0.0375591	0.504267
ENSG00000238105	GOLGA2P5	149.455	-1.1177	0.453878	-2.46256	0.013795	0.188802		ENSG00000177599.13	ZNF491	11.1574	-0.841136	0.278373	-3.02161	0.00251434	0.0295439		ENSG00000159674	SPON2	97.9962	0.887502	0.427221	2.07739	0.0377659	0.504267
ENSG00000198553	KCNRG	13.9237	-1.01861	0.413715	-2.46211	0.0138122	0.188921		ENSG00000116030.16	SUMO1	836.441	0.397464	0.131592	3.02042	0.00252421	0.0296296		ENSG00000010379	SLC6A13	6.45822	1.35866	0.654003	2.07746	0.0377592	0.504267
ENSG00000250579	CTD-2297D10.2	41.31	1.74672	0.70954	2.46176	0.0138258	0.188991		ENSG00000113387.12	SUB1	813.776	0.376699	0.124751	3.01961	0.002531	0.0296329		ENSG00000182004	SNRPE	1397.66	0.304822	0.147014	2.07341	0.0381337	0.504267
ENSG00000117298	ECE1	2885.34	1.05726	0.429517	2.4615	0.0138357	0.189012		ENSG00000119041.11	GTF3C3	252.893	-0.554044	0.183492	-3.01945	0.00253236	0.0296329		ENSG00000198780	FAM169A	455.729	-0.23183	0.111571	-2.07787	0.0377213	0.504267
ENSG00000123342	MMP19	121.708	1.89515	0.770024	2.46116	0.0138489	0.189076		ENSG00000147036.11	LANCL3	209.501	0.845301	0.279926	3.01974	0.00252995	0.0296329		ENSG00000186073	C15orf41	310.994	0.234864	0.113225	2.07432	0.0380498	0.504267
ENSG00000136100	VPS36	3343.71	0.36076	0.146604	2.46078	0.0138635	0.18916		ENSG00000162775.16	RBM15	594.081	0.291024	0.0963621	3.02011	0.00252687	0.0296329		ENSG00000256064	RP11-117L5.4	5.9991	-1.10502	0.533539	-2.07111	0.0383481	0.504267
ENSG00000124145	SDC4	1051.46	1.32614	0.539161	2.45964	0.0139077	0.189532		ENSG00000197472.15	ZNF695	27.755	-0.814959	0.269885	-3.01965	0.00253064	0.0296329		ENSG00000157445	CACNA2D3	396.413	-0.599063	0.28843	-2.07698	0.0378035	0.504267
ENSG00000237987	RP11-503C24.2	19.3988	-1.82657	0.742562	-2.45982	0.0139005	0.189532		ENSG00000147955.17	SIGMAR1	49.8303	0.59796	0.19805	3.01923	0.00253416	0.0296356		ENSG00000130396	MLLT4	5084.43	-0.351453	0.168784	-2.08227	0.0373182	0.504267
ENSG00000188171	ZNF626	1344.98	-0.550388	0.223812	-2.45915	0.0139268	0.189676		ENSG00000105583.11	WDR83OS	272.602	0.523551	0.173419	3.019	0.00253611	0.0296399		ENSG00000250546	RP11-8L2.1	7.85492	-2.17673	1.05061	-2.07187	0.0382775	0.504267
ENSG00000006016	CRLF1	77.5338	1.66547	0.677476	2.45835	0.0139577	0.189962		ENSG00000080815.19	PSEN1	2117.46	-0.45709	0.151423	-3.01863	0.00253924	0.0296581		ENSG00000166402	TUB	1287.69	-0.599869	0.289005	-2.07563	0.0379278	0.504267
ENSG00000261742	LINC00922	20.2379	1.845	0.750559	2.45817	0.0139648	0.189962		ENSG00000156976.17	EIF4A2	2637.66	0.479196	0.15876	3.01837	0.00254135	0.0296643		ENSG00000124251	TP53TG5	14.6536	-0.566381	0.273386	-2.07173	0.0382906	0.504267
ENSG00000128422	KRT17	15.5386	1.9509	0.794144	2.45661	0.0140257	0.190558		ENSG00000108669.16	CYTH1	2578.2	-0.436062	0.1445	-3.01773	0.00254676	0.029678		ENSG00000109065	NAT9	862.639	0.244497	0.118022	2.07161	0.0383014	0.504267
ENSG00000137462	TLR2	22.9479	1.67117	0.680251	2.45669	0.0140222	0.190558		ENSG00000197629.5	MPEG1	325.182	1.07889	0.357537	3.01757	0.00254807	0.029678		ENSG00000155592	ZKSCAN2	1195.71	-0.239384	0.115013	-2.08137	0.0374002	0.504267
ENSG00000139437	TCHP	941.34	-0.307008	0.125005	-2.45596	0.0140509	0.190669		ENSG00000221909.3	FAM200A	30.6454	0.726939	0.240909	3.01748	0.00254883	0.029678		ENSG00000184985	SORCS2	2889.47	-0.489946	0.236478	-2.07185	0.0382798	0.504267
ENSG00000253837	RP11-177H13.2	22.1979	1.40312	0.571293	2.45604	0.0140477	0.190669		ENSG00000271303.1	SRXN1	458.477	0.738042	0.244559	3.01784	0.0025458	0.029678		ENSG00000132622	HSPA12B	62.9248	-1.2526	0.604898	-2.07077	0.0383803	0.504267
ENSG00000272158	RP11-840I19.5	14.1791	-1.44042	0.586667	-2.45525	0.0140786	0.190929		ENSG00000123080.12	CDKN2C	3.4008	2.09528	0.694793	3.01568	0.00256401	0.029814		ENSG00000106113	CRHR2	12.0338	-1.2751	0.612937	-2.08031	0.0374972	0.504267
ENSG00000173918	C1QTNF1	86.903	1.3644	0.555806	2.45481	0.0140958	0.191045		ENSG00000163159.12	VPS72	415.883	0.369866	0.122654	3.01554	0.00256526	0.029814		ENSG00000267726	CTD-2526M8.2	12.232	-1.18472	0.570485	-2.07669	0.0378306	0.504267
ENSG00000256616	RP11-815J4.6	82.4822	1.43908	0.586399	2.45409	0.0141241	0.191313		ENSG00000172260.15	NEGR1	188.287	-0.912014	0.30243	-3.01562	0.00256456	0.029814		ENSG00000185551	NR2F2	1761.26	0.594909	0.286206	2.07861	0.0376536	0.504267
ENSG00000166130	IKBIP	2680.07	1.15395	0.470275	2.45377	0.0141366	0.191366		ENSG00000276550.4	NA	2674.02	-1.04275	0.345849	-3.01504	0.00256946	0.0298444		ENSG00000136451	VEZF1	2489.67	-0.286284	0.137607	-2.08045	0.0374847	0.504267
ENSG00000238045	AC009133.14	33.011	-1.26815	0.517114	-2.45236	0.0141921	0.192002		ENSG00000108175.17	ZMIZ1	455.15	-0.749768	0.2488	-3.01353	0.00258224	0.0299744		ENSG00000152061	RABGAP1L	1173.29	-0.396707	0.191263	-2.07414	0.0380664	0.504267
ENSG00000079482	OPHN1	3020.7	-0.762804	0.311151	-2.45156	0.014224	0.192317		ENSG00000188227.13	ZNF793	417.233	-0.250827	0.0832622	-3.01249	0.00259114	0.0300591		ENSG00000232053	AC009784.3	13.8298	-1.28875	0.621721	-2.07287	0.0381843	0.504267
ENSG00000251493	FOXD1	6.04631	1.5699	0.640639	2.45052	0.014265	0.192755		ENSG00000077009.13	NMRK2	5.40748	2.43661	0.809181	3.01121	0.0026021	0.0301491		ENSG00000196371	FUT4	101.778	0.587975	0.282904	2.07836	0.0376765	0.504267
ENSG00000169738	DCXR	854.168	-0.475065	0.193972	-2.44914	0.0143198	0.193347		ENSG00000197837.3	HIST4H4	176.283	0.564154	0.187345	3.01132	0.00260116	0.0301491		ENSG00000261173	RP11-169E6.1	5.17411	-1.00898	0.486983	-2.07191	0.0382737	0.504267
ENSG00000232021	LEF1-AS1	28.6313	1.12448	0.459162	2.44898	0.0143262	0.193347		ENSG00000179846.9	NKPD1	12.4268	-0.814073	0.270367	-3.01099	0.00260398	0.0301523		ENSG00000229543	RP11-90J7.2	4.05282	-1.39535	0.671834	-2.07693	0.0378084	0.504267
ENSG00000089060	SLC8B1	460.505	0.880694	0.359926	2.44687	0.0144101	0.194284		ENSG00000159450.12	TCHH	17.4036	1.11773	0.371345	3.00996	0.00261284	0.0302363		ENSG00000117139	KDM5B	7637.93	-0.260197	0.125207	-2.07813	0.0376973	0.504267
ENSG00000116885	OSCP1	562.846	-0.83807	0.342547	-2.44658	0.0144217	0.194284		ENSG00000155252.13	PI4K2A	800.286	0.463159	0.15389	3.00968	0.00261527	0.0302459		ENSG00000052850	ALX4	97.4678	3.28493	1.57755	2.0823	0.0373153	0.504267
ENSG00000168003	SLC3A2	9232.88	1.09232	0.446455	2.44665	0.0144192	0.194284		ENSG00000162736.17	NCSTN	122.034	-0.508443	0.169031	-3.00799	0.00262985	0.0303959		ENSG00000137252	HCRTR2	8.86253	0.953125	0.459014	2.07646	0.0378511	0.504267
ENSG00000227456	LINC00310	41.2437	0.938799	0.383781	2.44619	0.0144376	0.194381		ENSG00000146223.14	RPL7L1	1385.68	0.233392	0.0776089	3.00729	0.00263592	0.0304417		ENSG00000066777	ARFGEF1	2536.52	-0.207893	0.100149	-2.07584	0.0379084	0.504267
ENSG00000112159	MDN1	8601.16	0.503618	0.205976	2.44503	0.0144841	0.194731		ENSG00000177025.3	C19orf18	51.0744	-0.723835	0.240704	-3.00715	0.00263705	0.0304417		ENSG00000169126	ARMC4	38.373	1.20869	0.583514	2.0714	0.0383211	0.504267
ENSG00000157429	ZNF19	249.969	-0.672992	0.275265	-2.44489	0.0144897	0.194731		ENSG00000234851.4	RP11-3P17.3	1180.1	0.67251	0.223665	3.00677	0.00264037	0.0304614		ENSG00000198466	ZNF587	535.485	-0.176743	0.0851671	-2.07525	0.0379631	0.504267
ENSG00000225891	RP3-476K8.3	18.0448	-1.31992	0.539838	-2.44502	0.0144842	0.194731		ENSG00000133961.20	NUMB	1445.15	0.274509	0.0913235	3.00589	0.00264803	0.030531		ENSG00000115109	EPB41L5	1378.84	-0.294106	0.141924	-2.07228	0.0382397	0.504267
ENSG00000131795	RBM8A	7464.32	-0.558483	0.22849	-2.44424	0.0145159	0.194848		ENSG00000164663.14	USP49	382.618	-0.301123	0.10019	-3.00552	0.00265124	0.0305493		ENSG00000277741	NA	3.2873	-1.49055	0.71652	-2.08026	0.0375019	0.504267
ENSG00000173930	SLCO4C1	29.5494	1.43474	0.586981	2.44427	0.0145145	0.194848		ENSG00000142961.14	MOB3C	420.394	0.546903	0.181994	3.00505	0.00265533	0.0305777		ENSG00000136542	GALNT5	19.1216	1.66695	0.801026	2.08102	0.0374318	0.504267
ENSG00000176720	BOK	920.868	1.02837	0.420784	2.44393	0.0145282	0.194896		ENSG00000197549.9	PRAMENP	3.71573	-1.53191	0.509849	-3.00464	0.00265899	0.0306011		ENSG00000162512	SDC3	5800.1	-0.253047	0.121592	-2.08112	0.0374227	0.504267
ENSG00000269439	CTD-3131K8.2	59.5222	1.20155	0.491739	2.44347	0.0145467	0.195028		ENSG00000115107.20	STEAP3	833.512	0.85662	0.285184	3.00375	0.00266678	0.0306511		ENSG00000124831	LRRFIP1	1302.83	-0.172211	0.0829247	-2.07671	0.0378281	0.504267
ENSG00000187905	AC002472.13	19.3764	-1.41648	0.579783	-2.44311	0.0145611	0.195103		ENSG00000123095.6	BHLHE41	156.676	-0.926323	0.308406	-3.00358	0.00266822	0.0306511		ENSG00000124772	CPNE5	25.5313	-1.00284	0.484652	-2.0692	0.0385276	0.505868
ENSG00000087008	ACOX3	1467.23	0.69942	0.286402	2.44209	0.0146024	0.195422		ENSG00000168734.14	PKIG	294.473	0.248994	0.0828897	3.00392	0.00266529	0.0306511		ENSG00000082512	TRAF5	207.86	1.05348	0.509339	2.06832	0.03861	0.506024
ENSG00000233393	AP000688.29	8.69401	-1.94595	0.796826	-2.44213	0.0146011	0.195422		ENSG00000000938.13	FGR	270.925	1.33897	0.445872	3.00305	0.00267293	0.0306865		ENSG00000175216	CKAP5	5976.74	-0.189239	0.0914871	-2.06848	0.0385949	0.506024
ENSG00000103510	KAT8	1540.1	-0.415797	0.17031	-2.44141	0.0146302	0.195677		ENSG00000198964.14	SGMS1	820.65	-0.480752	0.160143	-3.00201	0.00268201	0.0307721		ENSG00000106683	LIMK1	4381.4	-0.237625	0.114871	-2.06863	0.038581	0.506024
ENSG00000103647	CORO2B	1416.92	-0.943484	0.386489	-2.44117	0.0146399	0.195689		ENSG00000187800.13	PEAR1	97.6897	-1.31294	0.437433	-3.00146	0.0026869	0.0308094		ENSG00000171608	PIK3CD	383.949	-0.518328	0.250701	-2.06752	0.0386856	0.506304
ENSG00000227115	RP11-267C16.1	13.4203	1.557	0.63791	2.44078	0.0146557	0.195783		ENSG00000160318.6	CLDND2	7.37732	1.03502	0.345013	2.99993	0.00270042	0.030944		ENSG00000280156	NA	3.04726	-1.48138	0.716411	-2.06778	0.0386604	0.506304
ENSG00000073350	LLGL2	43.8194	-1.21667	0.498598	-2.44017	0.0146803	0.195952		ENSG00000163349.22	HIPK1	6053.45	0.401946	0.133994	2.99973	0.00270217	0.030944		ENSG00000243646	IL10RB	82.7085	0.458582	0.221822	2.06734	0.038702	0.506304
ENSG00000078814	MYH7B	48.4591	-1.10864	0.45447	-2.43941	0.0147114	0.195952		ENSG00000172809.13	RPL38	664.706	0.979303	0.326481	2.99957	0.00270358	0.030944		ENSG00000071967	CYBRD1	230.764	1.64016	0.793615	2.0667	0.0387629	0.506792
ENSG00000118307	CASC1	210.916	-1.51652	0.621681	-2.43939	0.0147122	0.195952		ENSG00000131171.13	SH3BGRL	149.7	0.682666	0.227697	2.99813	0.00271646	0.0310726		ENSG00000112576	CCND3	430.909	0.26285	0.127244	2.06571	0.0388559	0.5077
ENSG00000196741	CXorf24	175.116	-0.661152	0.270969	-2.43995	0.0146892	0.195952		ENSG00000115008.5	IL1A	29.0492	1.11557	0.372124	2.99785	0.00271889	0.0310815		ENSG00000142920	ADC	234.898	0.337691	0.163506	2.06531	0.0388938	0.507887
ENSG00000255173	AP003068.12	27.0866	-0.930035	0.381217	-2.43965	0.0147016	0.195952		ENSG00000241399.7	CD302	162.796	0.926972	0.309282	2.99718	0.00272493	0.0311316		ENSG00000189376	C8orf76	92.3224	0.254943	0.123484	2.06459	0.0389621	0.50847
ENSG00000070669	ASNS	7374.16	1.30024	0.53339	2.43768	0.0147818	0.196103		ENSG00000095794.19	CREM	494.371	0.495427	0.165394	2.99543	0.00274058	0.0312817		ENSG00000135749	PCNXL2	687.245	-0.262411	0.127186	-2.06321	0.0390926	0.509864
ENSG00000101443	WFDC2	82.2614	-1.11716	0.458162	-2.43836	0.0147543	0.196103		ENSG00000168003.16	SLC3A2	2122.14	0.602732	0.201223	2.99534	0.00274138	0.0312817		ENSG00000253873	PCDHGA11	34.1483	1.33146	0.645894	2.06141	0.0392636	0.509938
ENSG00000160867	FGFR4	124.639	-0.955109	0.391663	-2.4386	0.0147443	0.196103		ENSG00000105607.13	GCDH	140.665	-0.588695	0.196608	-2.99426	0.0027511	0.0313736		ENSG00000101049	SGK2	12.79	-0.852288	0.413404	-2.06164	0.0392423	0.509938
ENSG00000162779	AXDND1	36.4346	-0.858498	0.352105	-2.43818	0.0147613	0.196103		ENSG00000149577.15	SIDT2	1899.63	-0.545328	0.182158	-2.99371	0.00275609	0.0314055		ENSG00000116990	MYCL	449.47	-0.433026	0.210092	-2.06113	0.0392909	0.509938
ENSG00000163634	THOC7	1109.02	0.384245	0.157608	2.43798	0.0147694	0.196103		ENSG00000166311.10	SMPD1	131.857	-0.44153	0.147492	-2.99358	0.00275724	0.0314055		ENSG00000100344	PNPLA3	332.426	-0.494715	0.239827	-2.0628	0.0391312	0.509938
ENSG00000165887	ANKRD2	6.90027	1.47178	0.603783	2.4376	0.014785	0.196103		ENSG00000155868.8	MED7	68.0487	0.579838	0.193724	2.99311	0.00276152	0.0314353		ENSG00000154764	WNT7A	70.8427	-1.31784	0.638946	-2.06252	0.0391583	0.509938
ENSG00000259291	RP11-617F23.1	522.587	-0.750719	0.307813	-2.43888	0.0147328	0.196103		ENSG00000130147.16	SH3BP4	160.085	-0.735947	0.245913	-2.99271	0.00276512	0.0314572		ENSG00000137474	MYO7A	97.2966	-0.60691	0.294434	-2.06128	0.0392765	0.509938
ENSG00000120549	KIAA1217	1789.68	1.62128	0.665234	2.43715	0.0148034	0.196231		ENSG00000089053.13	ANAPC5	1650.08	-0.31487	0.105226	-2.99232	0.00276868	0.0314597		ENSG00000132703	APCS	12.7966	1.70786	0.828691	2.06091	0.0393117	0.509938
ENSG00000210151	MT-TS1	17.398	1.12831	0.463102	2.43642	0.0148333	0.19651		ENSG00000165609.13	NUDT5	234.272	0.380909	0.127291	2.99242	0.00276772	0.0314597		ENSG00000197971	MBP	110.323	-0.573382	0.278132	-2.06154	0.0392512	0.509938
ENSG00000207586	MIR135A2	103.239	-1.40359	0.57616	-2.43611	0.0148461	0.196564		ENSG00000128524.5	ATP6V1F	80.7319	0.735668	0.245925	2.99143	0.00277675	0.0314943		ENSG00000269416	CTB-175P5.4	197.785	-0.477993	0.231866	-2.06151	0.0392547	0.509938
ENSG00000065833	ME1	852.184	1.37199	0.563472	2.43489	0.0148964	0.196808		ENSG00000147133.15	TAF1	1921.39	-0.349961	0.116983	-2.99155	0.00277563	0.0314943		ENSG00000261732	LA16c-431H6.6	3.05866	-1.29513	0.628576	-2.06043	0.0393578	0.510228
ENSG00000076344	RGS11	410.215	1.01544	0.41704	2.43488	0.0148966	0.196808		ENSG00000147853.17	AK3	181.945	0.668463	0.22345	2.99155	0.00277562	0.0314943		ENSG00000100632	ERH	2377.53	0.247894	0.120727	2.05333	0.0400403	0.510657
ENSG00000103502	CDIPT	1479.06	0.418697	0.171968	2.43474	0.0149027	0.196808		ENSG00000162517.13	PEF1	41.8199	-0.553733	0.185137	-2.99093	0.00278127	0.0315266		ENSG00000107833	NPM3	332.439	0.410891	0.200622	2.04808	0.0405519	0.510657
ENSG00000125089	SH3TC1	105.917	1.75741	0.72169	2.43513	0.0148863	0.196808		ENSG00000146232.16	NFKBIE	131.136	0.673165	0.225166	2.98963	0.00279312	0.0316224		ENSG00000135821	GLUL	4192.05	-0.260359	0.126617	-2.05628	0.0397555	0.510657
ENSG00000143578	CREB3L4	369.889	-0.871543	0.357983	-2.43459	0.0149086	0.196808		ENSG00000162729.14	IGSF8	575.273	-0.706591	0.236353	-2.98956	0.0027938	0.0316224		ENSG00000176834	VSIG10	220.18	-0.398004	0.193833	-2.05333	0.0400406	0.510657
ENSG00000240583	AQP1	544.884	-1.69333	0.695597	-2.43435	0.0149187	0.196824		ENSG00000259431.5	THTPA	352.54	0.388113	0.129827	2.98945	0.00279476	0.0316224		ENSG00000172915	NBEA	2652.75	-0.409488	0.199616	-2.05137	0.0402307	0.510657
ENSG00000145721	LIX1	2066.3	-1.64269	0.675248	-2.43273	0.0149856	0.197591		ENSG00000123268.9	ATF1	84.5178	0.529453	0.177158	2.98859	0.0028027	0.0316362		ENSG00000152464	RPP38	160.161	0.216613	0.105324	2.05663	0.0397215	0.510657
ENSG00000086619	ERO1LB	557.548	-0.601303	0.247234	-2.43212	0.0150107	0.197805		ENSG00000160961.12	ZNF333	386.765	-0.386629	0.129351	-2.98899	0.00279904	0.0316362		ENSG00000177283	FZD8	158.845	1.02487	0.49768	2.0593	0.0394651	0.510657
ENSG00000004399	PLXND1	2561.81	1.59774	0.657057	2.43167	0.0150294	0.197851		ENSG00000166452.11	AKIP1	205.512	0.389382	0.130283	2.98875	0.00280124	0.0316362		ENSG00000231806	PCAT7	57.4814	-0.96321	0.46981	-2.05021	0.040344	0.510657
ENSG00000164393	GPR111	15.2769	1.73852	0.714966	2.43161	0.0150319	0.197851		ENSG00000169221.14	TBC1D10B	275.71	-0.724225	0.24232	-2.98872	0.00280151	0.0316362		ENSG00000067369	TP53BP1	3878.85	-0.219815	0.107267	-2.04923	0.0404397	0.510657
ENSG00000075711	DLG1	6774.38	1.00984	0.415351	2.43129	0.015045	0.197906		ENSG00000164081.12	TEX264	343.209	0.318233	0.106547	2.98678	0.00281936	0.0318053		ENSG00000185002	RFX6	2.74261	2.0249	0.988015	2.04946	0.040417	0.510657
ENSG00000173157	ADAMTS20	288.565	1.63014	0.670557	2.43102	0.0150565	0.197941		ENSG00000148677.6	ANKRD1	10.3142	-1.57794	0.528454	-2.98595	0.002827	0.0318532		ENSG00000184144	CNTN2	3927.93	-0.824566	0.400504	-2.05882	0.0395113	0.510657
ENSG00000128283	CDC42EP1	1349.2	1.63619	0.673127	2.43074	0.0150681	0.197977		ENSG00000198453.13	ZNF568	467.916	-0.271468	0.0909099	-2.98613	0.00282535	0.0318532		ENSG00000113721	PDGFRB	850.27	1.63409	0.798155	2.04733	0.0406256	0.510657
ENSG00000132970	WASF3	3374.54	-0.674433	0.277521	-2.43021	0.0150902	0.198074		ENSG00000030582.18	GRN	69.0892	0.836125	0.280055	2.98557	0.0028305	0.0318736		ENSG00000226702	AC011306.2	673.419	-0.794704	0.386966	-2.05368	0.0400068	0.510657
ENSG00000188783	PRELP	17.3452	-1.73687	0.714721	-2.43013	0.0150932	0.198074		ENSG00000173064.13	HECTD4	6768.21	-0.232555	0.07791	-2.98492	0.0028365	0.0319166		ENSG00000107771	CCSER2	1659.74	-0.277141	0.134848	-2.05521	0.0398586	0.510657
ENSG00000168675	LDLRAD4	8370.45	1.17272	0.482704	2.42948	0.0151207	0.198216		ENSG00000232880.1	RP3-453C12.8	3.08404	-2.2017	0.737639	-2.98479	0.00283771	0.0319166		ENSG00000274565	NA	17.5573	1.09183	0.531701	2.05347	0.0400269	0.510657
ENSG00000272275	RP11-791G15.2	46.9311	1.12965	0.464983	2.42945	0.0151218	0.198216		ENSG00000106052.13	TAX1BP1	3112.7	0.48299	0.161848	2.98421	0.00284311	0.0319583		ENSG00000117586	TNFSF4	36.2154	1.34817	0.65726	2.05119	0.0402482	0.510657
ENSG00000115091	ACTR3	15470.2	0.716874	0.295126	2.42904	0.0151388	0.198246		ENSG00000137857.17	DUOX1	80.0845	-0.902025	0.302319	-2.98369	0.00284796	0.0319937		ENSG00000140937	CDH11	1238.49	1.02229	0.496999	2.05693	0.0396932	0.510657
[truncated: 62,001 more rows]
