# Supplementary material for: An integrated multi-omic analysis of iPSC-derived motor neurons from C9ORF72 ALS patients
Source: iScience. 2021 Oct 12;24(11):103221. doi: 10.1016/j.isci.2021.103221 (PMC8554488; doi:10.1016/j.isci.2021.103221)
Supplement: Table S10. Summary of proteomics, see Table S7 and corresponding tabs [file mmc3.xlsx]

## Sheet: Description
Tab	Description	Notes
a) UpProteins_inRNA	GO biological processes enriched in differentially upregulated proteins that were also found to be differential in RNA
b) DownProteins_inRNA	GO biological processes enriched in differentially downregulated proteins that were also found to be differential in RNA	No enrichment found
c) UpProteins_NOTinRNA	GO biological processes enriched in differentially upregulated proteins that were NOT found to be differential in RNA
d) DownProteins_NOTinRNA	GO biological processes enriched in differentially downregulated proteins that were NOT found to be differential in RNA
e) UpstreamRegulatorsIPA	IPA Upstream Regulator Analysis predicted upstream regulator analysis
f) IPA_mRNAsplicing	Proteins associated with mRNA splicing, leading to predicted ihibition of mRNA splicing
g) IPA_RNAsplicing	Proteins associated with RNA splicing, leading to predicted ihibition of RNA splicing
Column Labels tabs a-d
'P-value' is the enrichment p-value computed according to the mHG or HG model. This p-value is not corrected for multiple testing of 5814 GO terms.
'FDR q-value' is the correction of the above p-value for multiple testing using the Benjamini and Hochberg (1995) method.Namely, for the ith term (ranked according to p-value) the FDR q-value is (p-value * number of GO terms) / i.
Enrichment (N, B, n, b) is defined as follows:N - is the total number of genesB - is the total number of genes associated with a specific GO termn - is the number of genes in the top of the user's input list or in the target set when appropriateb - is the number of genes in the intersectionEnrichment = (b/n) / (B/N)

## Sheet: a) UpProteins_inRNA
GO Term	Description	P-value	FDR q-value	Enrichment	N	B	n	b	Genes
GO:0030198	extracellular matrix organization	1.73e-13	1.82e-09	11.15	3706	95	56	16	[COL8A1 - collagen, type viii, alpha 1, TGFBI - transforming growth factor, beta-induced, 68kda, FN1 - fibronectin 1, HTRA1 - htra serine peptidase 1, MYH11 - myosin, heavy chain 11, smooth muscle, COL5A2 - collagen, type v, alpha 2, COL1A2 - collagen, type i, alpha 2, ITGA11 - integrin, alpha 11, THBS1 - thrombospondin 1, COL4A1 - collagen, type iv, alpha 1, SERPINE1 - serpin peptidase inhibitor…
GO:0043062	extracellular structure organization	6.49e-13	3.41e-09	10.28	3706	103	56	16	[COL8A1 - collagen, type viii, alpha 1, TGFBI - transforming growth factor, beta-induced, 68kda, FN1 - fibronectin 1, HTRA1 - htra serine peptidase 1, MYH11 - myosin, heavy chain 11, smooth muscle, COL5A2 - collagen, type v, alpha 2, COL1A2 - collagen, type i, alpha 2, THBS1 - thrombospondin 1, ITGA11 - integrin, alpha 11, COL4A1 - collagen, type iv, alpha 1, SERPINE1 - serpin peptidase inhibitor…
GO:0048646	anatomical structure formation involved in morphogenesis	6.71e-12	2.35e-08	7.35	3706	162	56	18	[COL8A1 - collagen, type viii, alpha 1, TGFBI - transforming growth factor, beta-induced, 68kda, ACTN1 - actinin, alpha 1, FN1 - fibronectin 1, SRPX2 - sushi-repeat containing protein, x-linked 2, MTHFD1L - methylenetetrahydrofolate dehydrogenase (nadp+ dependent) 1-like, HTRA1 - htra serine peptidase 1, TGM2 - transglutaminase 2, MYH11 - myosin, heavy chain 11, smooth muscle, MYH9 - myosin, heav…
GO:0032502	developmental process	5.81e-11	1.53e-07	2.44	3706	1083	56	40	[NNMT - nicotinamide n-methyltransferase, ACTN1 - actinin, alpha 1, TAGLN - transgelin, GFRA1 - gdnf family receptor alpha 1, FN1 - fibronectin 1, TPM1 - tropomyosin 1 (alpha), HTRA1 - htra serine peptidase 1, SYNE1 - spectrin repeat containing, nuclear envelope 1, MYH11 - myosin, heavy chain 11, smooth muscle, GDF15 - growth differentiation factor 15, MYH9 - myosin, heavy chain 9, non-muscle, CR…
GO:0007155	cell adhesion	6.47e-10	1.36e-06	5.62	3706	212	56	18	[COL8A1 - collagen, type viii, alpha 1, TGFBI - transforming growth factor, beta-induced, 68kda, FN1 - fibronectin 1, SRPX2 - sushi-repeat containing protein, x-linked 2, MYL9 - myosin, light chain 9, regulatory, MYH9 - myosin, heavy chain 9, non-muscle, MFGE8 - milk fat globule-egf factor 8 protein, CTGF - connective tissue growth factor, IGFBP7 - insulin-like growth factor binding protein 7, ED…
GO:0022610	biological adhesion	7.56e-10	1.32e-06	5.57	3706	214	56	18	[COL8A1 - collagen, type viii, alpha 1, TGFBI - transforming growth factor, beta-induced, 68kda, FN1 - fibronectin 1, SRPX2 - sushi-repeat containing protein, x-linked 2, MYL9 - myosin, light chain 9, regulatory, MYH9 - myosin, heavy chain 9, non-muscle, MFGE8 - milk fat globule-egf factor 8 protein, CTGF - connective tissue growth factor, IGFBP7 - insulin-like growth factor binding protein 7, ED…
GO:0001525	angiogenesis	1.92e-09	2.89e-06	11.03	3706	66	56	11	[CTGF - connective tissue growth factor, COL8A1 - collagen, type viii, alpha 1, TGFBI - transforming growth factor, beta-induced, 68kda, FN1 - fibronectin 1, THBS1 - thrombospondin 1, SRPX2 - sushi-repeat containing protein, x-linked 2, ITGAV - integrin, alpha v, SERPINE1 - serpin peptidase inhibitor, clade e (nexin, plasminogen activator inhibitor type 1), member 1, WARS - tryptophanyl-trna synt…
GO:0006936	muscle contraction	2.73e-08	3.58e-05	12.16	3706	49	56	9	[ACTA2 - actin, alpha 2, smooth muscle, aorta, MYLK - myosin light chain kinase, TPM1 - tropomyosin 1 (alpha), CALD1 - caldesmon 1, MYL9 - myosin, light chain 9, regulatory, MYH11 - myosin, heavy chain 11, smooth muscle, CRYAB - crystallin, alpha b, MYOF - myoferlin, ACTG2 - actin, gamma 2, smooth muscle, enteric]
GO:0003012	muscle system process	1.09e-07	0.000127	10.45	3706	57	56	9	[ACTA2 - actin, alpha 2, smooth muscle, aorta, MYLK - myosin light chain kinase, TPM1 - tropomyosin 1 (alpha), CALD1 - caldesmon 1, MYL9 - myosin, light chain 9, regulatory, MYH11 - myosin, heavy chain 11, smooth muscle, CRYAB - crystallin, alpha b, MYOF - myoferlin, ACTG2 - actin, gamma 2, smooth muscle, enteric]
GO:0009653	anatomical structure morphogenesis	3.38e-07	0.000355	3.79	3706	314	56	18	[COL8A1 - collagen, type viii, alpha 1, ACTN1 - actinin, alpha 1, FN1 - fibronectin 1, TPM1 - tropomyosin 1 (alpha), MTHFD1L - methylenetetrahydrofolate dehydrogenase (nadp+ dependent) 1-like, HTRA1 - htra serine peptidase 1, TGM2 - transglutaminase 2, COL5A2 - collagen, type v, alpha 2, COL1A2 - collagen, type i, alpha 2, MYLK - myosin light chain kinase, COL4A1 - collagen, type iv, alpha 1, ITG…
GO:0032501	multicellular organismal process	1.54e-06	0.00147	2.76	3706	552	56	23	[TGFBI - transforming growth factor, beta-induced, 68kda, LGMN - legumain, VGF - vgf nerve growth factor inducible, TPM1 - tropomyosin 1 (alpha), MYL9 - myosin, light chain 9, regulatory, PDLIM7 - pdz and lim domain 7 (enigma), TGM2 - transglutaminase 2, GLS - glutaminase, MYH11 - myosin, heavy chain 11, smooth muscle, COL5A2 - collagen, type v, alpha 2, MYH9 - myosin, heavy chain 9, non-muscle, …
GO:0048856	anatomical structure development	2.5e-06	0.00219	2.43	3706	707	56	26	[NNMT - nicotinamide n-methyltransferase, GFRA1 - gdnf family receptor alpha 1, TAGLN - transgelin, TPM1 - tropomyosin 1 (alpha), HTRA1 - htra serine peptidase 1, GDF15 - growth differentiation factor 15, MYH11 - myosin, heavy chain 11, smooth muscle, CRYAB - crystallin, alpha b, MYH9 - myosin, heavy chain 9, non-muscle, CTGF - connective tissue growth factor, COL1A2 - collagen, type i, alpha 2, …
GO:0048869	cellular developmental process	1.28e-05	0.0103	2.53	3706	576	56	22	[COL8A1 - collagen, type viii, alpha 1, TGFBI - transforming growth factor, beta-induced, 68kda, ACTN1 - actinin, alpha 1, TAGLN - transgelin, FN1 - fibronectin 1, HTRA1 - htra serine peptidase 1, SYNE1 - spectrin repeat containing, nuclear envelope 1, GDF15 - growth differentiation factor 15, MYH11 - myosin, heavy chain 11, smooth muscle, MYH9 - myosin, heavy chain 9, non-muscle, MYOF - myoferli…
GO:0003008	system process	1.47e-05	0.011	3.93	3706	219	56	13	[TGFBI - transforming growth factor, beta-induced, 68kda, LGMN - legumain, TPM1 - tropomyosin 1 (alpha), MYL9 - myosin, light chain 9, regulatory, GLS - glutaminase, MYH11 - myosin, heavy chain 11, smooth muscle, CRYAB - crystallin, alpha b, MYOF - myoferlin, ACTA2 - actin, alpha 2, smooth muscle, aorta, MYLK - myosin light chain kinase, CALD1 - caldesmon 1, COL11A1 - collagen, type xi, alpha 1, …
GO:0035987	endodermal cell differentiation	3.02e-05	0.0212	20.36	3706	13	56	4	[COL8A1 - collagen, type viii, alpha 1, FN1 - fibronectin 1, ITGAV - integrin, alpha v, COL11A1 - collagen, type xi, alpha 1]
GO:0009719	response to endogenous stimulus	3.89e-05	0.0255	3.36	3706	276	56	14	[VGF - vgf nerve growth factor inducible, LGMN - legumain, COL5A2 - collagen, type v, alpha 2, CRYAB - crystallin, alpha b, CTGF - connective tissue growth factor, COL1A2 - collagen, type i, alpha 2, IGFBP7 - insulin-like growth factor binding protein 7, THBS1 - thrombospondin 1, COL4A1 - collagen, type iv, alpha 1, MXRA5 - matrix-remodelling associated 5, FBN1 - fibrillin 1, FHL2 - four and a ha…
GO:0043277	apoptotic cell clearance	6.33e-05	0.0391	33.09	3706	6	56	3	[ITGAV - integrin, alpha v, TGM2 - transglutaminase 2, MFGE8 - milk fat globule-egf factor 8 protein]
GO:0090303	positive regulation of wound healing	6.33e-05	0.037	33.09	3706	6	56	3	[MYLK - myosin light chain kinase, THBS1 - thrombospondin 1, SERPINE1 - serpin peptidase inhibitor, clade e (nexin, plasminogen activator inhibitor type 1), member 1]
GO:0030155	regulation of cell adhesion	8.29e-05	0.0458	4.27	3706	155	56	10	[COL8A1 - collagen, type viii, alpha 1, TGFBI - transforming growth factor, beta-induced, 68kda, EDIL3 - egf-like repeats and discoidin i-like domains 3, FN1 - fibronectin 1, THBS1 - thrombospondin 1, TPM1 - tropomyosin 1 (alpha), ITGAV - integrin, alpha v, SERPINE1 - serpin peptidase inhibitor, clade e (nexin, plasminogen activator inhibitor type 1), member 1, TGM2 - transglutaminase 2, POSTN - …
GO:1903036	positive regulation of response to wounding	0.00011	0.0576	28.36	3706	7	56	3	[MYLK - myosin light chain kinase, THBS1 - thrombospondin 1, SERPINE1 - serpin peptidase inhibitor, clade e (nexin, plasminogen activator inhibitor type 1), member 1]
GO:0030154	cell differentiation	0.000152	0.0762	2.81	3706	353	56	15	[COL8A1 - collagen, type viii, alpha 1, TGFBI - transforming growth factor, beta-induced, 68kda, ACTN1 - actinin, alpha 1, TAGLN - transgelin, FN1 - fibronectin 1, HTRA1 - htra serine peptidase 1, SYNE1 - spectrin repeat containing, nuclear envelope 1, MYH9 - myosin, heavy chain 9, non-muscle, CTGF - connective tissue growth factor, SLC7A5 - solute carrier family 7 (amino acid transporter light c…
GO:0000904	cell morphogenesis involved in differentiation	0.000173	0.0828	9.19	3706	36	56	5	[ACTN1 - actinin, alpha 1, FN1 - fibronectin 1, ITGAV - integrin, alpha v, LAMC1 - laminin, gamma 1 (formerly lamb2), PALLD - palladin, cytoskeletal associated protein]
GO:0071675	regulation of mononuclear cell migration	0.000174	0.0793	24.82	3706	8	56	3	[LGMN - legumain, THBS1 - thrombospondin 1, SERPINE1 - serpin peptidase inhibitor, clade e (nexin, plasminogen activator inhibitor type 1), member 1]
GO:0006911	phagocytosis, engulfment	0.000174	0.076	24.82	3706	8	56	3	[THBS1 - thrombospondin 1, MYH9 - myosin, heavy chain 9, non-muscle, MFGE8 - milk fat globule-egf factor 8 protein]
GO:1900048	positive regulation of hemostasis	0.000224	0.0943	66.18	3706	2	56	2	[THBS1 - thrombospondin 1, SERPINE1 - serpin peptidase inhibitor, clade e (nexin, plasminogen activator inhibitor type 1), member 1]
GO:0051918	negative regulation of fibrinolysis	0.000224	0.0907	66.18	3706	2	56	2	[THBS1 - thrombospondin 1, SERPINE1 - serpin peptidase inhibitor, clade e (nexin, plasminogen activator inhibitor type 1), member 1]
GO:0030194	positive regulation of blood coagulation	0.000224	0.0873	66.18	3706	2	56	2	[THBS1 - thrombospondin 1, SERPINE1 - serpin peptidase inhibitor, clade e (nexin, plasminogen activator inhibitor type 1), member 1]
GO:0050820	positive regulation of coagulation	0.000224	0.0842	66.18	3706	2	56	2	[THBS1 - thrombospondin 1, SERPINE1 - serpin peptidase inhibitor, clade e (nexin, plasminogen activator inhibitor type 1), member 1]
GO:0097187	dentinogenesis	0.000224	0.0813	66.18	3706	2	56	2	[SERPINE1 - serpin peptidase inhibitor, clade e (nexin, plasminogen activator inhibitor type 1), member 1, HTRA1 - htra serine peptidase 1]
GO:0048870	cell motility	0.000241	0.0845	3.45	3706	211	56	11	[CTGF - connective tissue growth factor, COL1A2 - collagen, type i, alpha 2, SLC7A5 - solute carrier family 7 (amino acid transporter light chain, l system), member 5, FN1 - fibronectin 1, THBS1 - thrombospondin 1, ITGA11 - integrin, alpha 11, SRPX2 - sushi-repeat containing protein, x-linked 2, ITGAV - integrin, alpha v, LAMC1 - laminin, gamma 1 (formerly lamb2), MYH9 - myosin, heavy chain 9, no…
GO:0033627	cell adhesion mediated by integrin	0.000257	0.0873	22.06	3706	9	56	3	[ITGA11 - integrin, alpha 11, ITGAV - integrin, alpha v, FBN1 - fibrillin 1]
GO:1901700	response to oxygen-containing compound	0.000281	0.0924	2.8	3706	331	56	14	[VGF - vgf nerve growth factor inducible, LGMN - legumain, TPM1 - tropomyosin 1 (alpha), COL5A2 - collagen, type v, alpha 2, CRYAB - crystallin, alpha b, CTGF - connective tissue growth factor, COL1A2 - collagen, type i, alpha 2, IGFBP7 - insulin-like growth factor binding protein 7, THBS1 - thrombospondin 1, COL4A1 - collagen, type iv, alpha 1, SERPINE1 - serpin peptidase inhibitor, clade e (nex…
GO:0006928	movement of cell or subcellular component	0.000319	0.102	2.77	3706	335	56	14	[GFRA1 - gdnf family receptor alpha 1, FN1 - fibronectin 1, TPM1 - tropomyosin 1 (alpha), SRPX2 - sushi-repeat containing protein, x-linked 2, PDLIM7 - pdz and lim domain 7 (enigma), MYH9 - myosin, heavy chain 9, non-muscle, CTGF - connective tissue growth factor, SLC7A5 - solute carrier family 7 (amino acid transporter light chain, l system), member 5, COL1A2 - collagen, type i, alpha 2, THBS1 -…
GO:0018149	peptide cross-linking	0.000364	0.112	19.85	3706	10	56	3	[FN1 - fibronectin 1, THBS1 - thrombospondin 1, TGM2 - transglutaminase 2]
GO:0099024	plasma membrane invagination	0.000364	0.109	19.85	3706	10	56	3	[THBS1 - thrombospondin 1, MYH9 - myosin, heavy chain 9, non-muscle, MFGE8 - milk fat globule-egf factor 8 protein]
GO:0006939	smooth muscle contraction	0.000364	0.106	19.85	3706	10	56	3	[ACTA2 - actin, alpha 2, smooth muscle, aorta, MYLK - myosin light chain kinase, MYH11 - myosin, heavy chain 11, smooth muscle]
GO:0030335	positive regulation of cell migration	0.000369	0.105	4.41	3706	120	56	8	[MYLK - myosin light chain kinase, LGMN - legumain, FN1 - fibronectin 1, THBS1 - thrombospondin 1, SRPX2 - sushi-repeat containing protein, x-linked 2, ITGAV - integrin, alpha v, SERPINE1 - serpin peptidase inhibitor, clade e (nexin, plasminogen activator inhibitor type 1), member 1, POSTN - periostin, osteoblast specific factor]
GO:0009887	animal organ morphogenesis	0.000372	0.103	5.09	3706	91	56	7	[COL8A1 - collagen, type viii, alpha 1, COL1A2 - collagen, type i, alpha 2, SERPINE1 - serpin peptidase inhibitor, clade e (nexin, plasminogen activator inhibitor type 1), member 1, HTRA1 - htra serine peptidase 1, COL11A1 - collagen, type xi, alpha 1, FBN1 - fibrillin 1, COL5A2 - collagen, type v, alpha 2]
GO:2000147	positive regulation of cell motility	0.000413	0.111	4.34	3706	122	56	8	[MYLK - myosin light chain kinase, LGMN - legumain, FN1 - fibronectin 1, THBS1 - thrombospondin 1, SRPX2 - sushi-repeat containing protein, x-linked 2, ITGAV - integrin, alpha v, SERPINE1 - serpin peptidase inhibitor, clade e (nexin, plasminogen activator inhibitor type 1), member 1, POSTN - periostin, osteoblast specific factor]
GO:0040011	locomotion	0.000439	0.115	3.22	3706	226	56	11	[CTGF - connective tissue growth factor, COL1A2 - collagen, type i, alpha 2, SLC7A5 - solute carrier family 7 (amino acid transporter light chain, l system), member 5, FN1 - fibronectin 1, THBS1 - thrombospondin 1, ITGA11 - integrin, alpha 11, SRPX2 - sushi-repeat containing protein, x-linked 2, ITGAV - integrin, alpha v, LAMC1 - laminin, gamma 1 (formerly lamb2), MYH9 - myosin, heavy chain 9, no…
GO:0001503	ossification	0.000467	0.12	10.59	3706	25	56	4	[CTGF - connective tissue growth factor, PDLIM7 - pdz and lim domain 7 (enigma), COL11A1 - collagen, type xi, alpha 1, COL5A2 - collagen, type v, alpha 2]
GO:0031589	cell-substrate adhesion	0.000507	0.127	7.35	3706	45	56	5	[CTGF - connective tissue growth factor, FN1 - fibronectin 1, ITGA11 - integrin, alpha 11, ITGAV - integrin, alpha v, LAMC1 - laminin, gamma 1 (formerly lamb2)]
GO:0051272	positive regulation of cellular component movement	0.000514	0.126	4.2	3706	126	56	8	[MYLK - myosin light chain kinase, LGMN - legumain, FN1 - fibronectin 1, THBS1 - thrombospondin 1, SRPX2 - sushi-repeat containing protein, x-linked 2, ITGAV - integrin, alpha v, SERPINE1 - serpin peptidase inhibitor, clade e (nexin, plasminogen activator inhibitor type 1), member 1, POSTN - periostin, osteoblast specific factor]
GO:0016477	cell migration	0.00055	0.131	3.39	3706	195	56	10	[CTGF - connective tissue growth factor, COL1A2 - collagen, type i, alpha 2, SLC7A5 - solute carrier family 7 (amino acid transporter light chain, l system), member 5, FN1 - fibronectin 1, THBS1 - thrombospondin 1, ITGA11 - integrin, alpha 11, ITGAV - integrin, alpha v, LAMC1 - laminin, gamma 1 (formerly lamb2), MYH9 - myosin, heavy chain 9, non-muscle, PALLD - palladin, cytoskeletal associated p…
GO:0010810	regulation of cell-substrate adhesion	0.000564	0.132	5.67	3706	70	56	6	[COL8A1 - collagen, type viii, alpha 1, EDIL3 - egf-like repeats and discoidin i-like domains 3, FN1 - fibronectin 1, THBS1 - thrombospondin 1, SERPINE1 - serpin peptidase inhibitor, clade e (nexin, plasminogen activator inhibitor type 1), member 1, POSTN - periostin, osteoblast specific factor]
GO:0042127	regulation of cell proliferation	0.000565	0.129	2.76	3706	312	56	13	[LGMN - legumain, FN1 - fibronectin 1, CNN1 - calponin 1, basic, smooth muscle, TPM1 - tropomyosin 1 (alpha), HTRA1 - htra serine peptidase 1, TGM2 - transglutaminase 2, TES - testis derived transcript (3 lim domains), CTGF - connective tissue growth factor, IGFBP7 - insulin-like growth factor binding protein 7, THBS1 - thrombospondin 1, ITGAV - integrin, alpha v, WARS - tryptophanyl-trna synthet…
GO:0007229	integrin-mediated signaling pathway	0.000634	0.142	9.8	3706	27	56	4	[CTGF - connective tissue growth factor, ITGA11 - integrin, alpha 11, ITGAV - integrin, alpha v, MYH9 - myosin, heavy chain 9, non-muscle]
GO:0002690	positive regulation of leukocyte chemotaxis	0.000653	0.143	16.54	3706	12	56	3	[LGMN - legumain, THBS1 - thrombospondin 1, SERPINE1 - serpin peptidase inhibitor, clade e (nexin, plasminogen activator inhibitor type 1), member 1]
GO:0060415	muscle tissue morphogenesis	0.000653	0.14	16.54	3706	12	56	3	[MYLK - myosin light chain kinase, TPM1 - tropomyosin 1 (alpha), COL11A1 - collagen, type xi, alpha 1]
GO:0051917	regulation of fibrinolysis	0.000666	0.14	44.12	3706	3	56	2	[THBS1 - thrombospondin 1, SERPINE1 - serpin peptidase inhibitor, clade e (nexin, plasminogen activator inhibitor type 1), member 1]
GO:0010757	negative regulation of plasminogen activation	0.000666	0.137	44.12	3706	3	56	2	[THBS1 - thrombospondin 1, SERPINE1 - serpin peptidase inhibitor, clade e (nexin, plasminogen activator inhibitor type 1), member 1]
GO:0040015	negative regulation of multicellular organism growth	0.000666	0.135	44.12	3706	3	56	2	[LGMN - legumain, GDF15 - growth differentiation factor 15]
GO:0090131	mesenchyme migration	0.000666	0.132	44.12	3706	3	56	2	[ACTA2 - actin, alpha 2, smooth muscle, aorta, ACTG2 - actin, gamma 2, smooth muscle, enteric]
GO:0090025	regulation of monocyte chemotaxis	0.000666	0.13	44.12	3706	3	56	2	[LGMN - legumain, SERPINE1 - serpin peptidase inhibitor, clade e (nexin, plasminogen activator inhibitor type 1), member 1]
GO:0090026	positive regulation of monocyte chemotaxis	0.000666	0.127	44.12	3706	3	56	2	[LGMN - legumain, SERPINE1 - serpin peptidase inhibitor, clade e (nexin, plasminogen activator inhibitor type 1), member 1]
GO:0010469	regulation of signaling receptor activity	0.000686	0.129	6.89	3706	48	56	5	[CTGF - connective tissue growth factor, VGF - vgf nerve growth factor inducible, SERPINE1 - serpin peptidase inhibitor, clade e (nexin, plasminogen activator inhibitor type 1), member 1, FBN1 - fibrillin 1, GDF15 - growth differentiation factor 15]
GO:0040017	positive regulation of locomotion	0.000817	0.151	3.92	3706	135	56	8	[MYLK - myosin light chain kinase, LGMN - legumain, FN1 - fibronectin 1, THBS1 - thrombospondin 1, SRPX2 - sushi-repeat containing protein, x-linked 2, ITGAV - integrin, alpha v, SERPINE1 - serpin peptidase inhibitor, clade e (nexin, plasminogen activator inhibitor type 1), member 1, POSTN - periostin, osteoblast specific factor]
GO:0006937	regulation of muscle contraction	0.000839	0.152	9.13	3706	29	56	4	[CTGF - connective tissue growth factor, CNN1 - calponin 1, basic, smooth muscle, TPM1 - tropomyosin 1 (alpha), MYL9 - myosin, light chain 9, regulatory]
GO:0001953	negative regulation of cell-matrix adhesion	0.00084	0.15	15.27	3706	13	56	3	[THBS1 - thrombospondin 1, SERPINE1 - serpin peptidase inhibitor, clade e (nexin, plasminogen activator inhibitor type 1), member 1, POSTN - periostin, osteoblast specific factor]
GO:0032355	response to estradiol	0.000957	0.168	8.82	3706	30	56	4	[CTGF - connective tissue growth factor, ARPC1B - actin related protein 2/3 complex, subunit 1b, 41kda, CRYAB - crystallin, alpha b, POSTN - periostin, osteoblast specific factor]
GO:0090257	regulation of muscle system process	0.000994	0.171	6.36	3706	52	56	5	[CTGF - connective tissue growth factor, CNN1 - calponin 1, basic, smooth muscle, TPM1 - tropomyosin 1 (alpha), MYL9 - myosin, light chain 9, regulatory, LMCD1 - lim and cysteine-rich domains 1]

## Sheet: b) DownProteins_inRNA
GO Term	Description	P-value	FDR q-value	Enrichment	N	B	n	b	Genes

## Sheet: c) UpProteins_NOTinRNA
GO Term	Description	P-value	FDR q-value	Enrichment	N	B	n	b	Genes
GO:0043062	extracellular structure organization	1.78e-27	1.87e-23	8	3706	103	180	40	[ITGA5 - integrin, alpha 5 (fibronectin receptor, alpha polypeptide), LEPREL4 - leprecan-like 4, TNC - tenascin c, COL1A1 - collagen, type i, alpha 1, ITGB5 - integrin, beta 5, PXDN - peroxidasin homolog (drosophila), EFEMP2 - egf containing fibulin-like extracellular matrix protein 2, CCDC80 - coiled-coil domain containing 80, COL14A1 - collagen, type xiv, alpha 1, NID2 - nidogen 2 (osteonidogen…
GO:0030198	extracellular matrix organization	1.86e-25	9.76e-22	8.02	3706	95	180	37	[ITGA5 - integrin, alpha 5 (fibronectin receptor, alpha polypeptide), LEPREL4 - leprecan-like 4, TNC - tenascin c, ITGB5 - integrin, beta 5, COL1A1 - collagen, type i, alpha 1, PXDN - peroxidasin homolog (drosophila), EFEMP2 - egf containing fibulin-like extracellular matrix protein 2, CCDC80 - coiled-coil domain containing 80, COL14A1 - collagen, type xiv, alpha 1, ITGB1 - integrin, beta 1 (fibr…
GO:0030199	collagen fibril organization	1.16e-09	4.07e-06	10.29	3706	22	180	11	[COL1A1 - collagen, type i, alpha 1, LEPREL4 - leprecan-like 4, ANXA2 - annexin a2, PLOD2 - procollagen-lysine, 2-oxoglutarate 5-dioxygenase 2, ATP7A - atpase, cu++ transporting, alpha polypeptide, SERPINH1 - serpin peptidase inhibitor, clade h (heat shock protein 47), member 1, (collagen binding protein 1), PLOD1 - procollagen-lysine, 2-oxoglutarate 5-dioxygenase 1, COL12A1 - collagen, type xii,…
GO:0018126	protein hydroxylation	6.21e-08	0.000163	11.77	3706	14	180	8	[LEPREL4 - leprecan-like 4, PLOD2 - procollagen-lysine, 2-oxoglutarate 5-dioxygenase 2, PLOD1 - procollagen-lysine, 2-oxoglutarate 5-dioxygenase 1, P4HB - prolyl 4-hydroxylase, beta polypeptide, P4HA1 - prolyl 4-hydroxylase, alpha polypeptide i, LEPRE1 - leucine proline-enriched proteoglycan (leprecan) 1, P4HA2 - prolyl 4-hydroxylase, alpha polypeptide ii, CRTAP - cartilage associated protein]
GO:0097435	supramolecular fiber organization	8.36e-08	0.000176	3.26	3706	158	180	25	[LEPREL4 - leprecan-like 4, TPM4 - tropomyosin 4, TPM2 - tropomyosin 2 (beta), PAWR - prkc, apoptosis, wt1, regulator, PDGFRB - platelet-derived growth factor receptor, beta polypeptide, ITGB5 - integrin, beta 5, COL1A1 - collagen, type i, alpha 1, EFEMP2 - egf containing fibulin-like extracellular matrix protein 2, KRT9 - keratin 9, COL14A1 - collagen, type xiv, alpha 1, EMILIN1 - elastin microf…
GO:0010810	regulation of cell-substrate adhesion	1.22e-07	0.000214	4.71	3706	70	180	16	[ITGA5 - integrin, alpha 5 (fibronectin receptor, alpha polypeptide), DNM2 - dynamin 2, MMP14 - matrix metallopeptidase 14 (membrane-inserted), S100A10 - s100 calcium binding protein a10, COL1A1 - collagen, type i, alpha 1, MYADM - myeloid-associated differentiation marker, NDNF - neuron-derived neurotrophic factor, COL26A1 - collagen, type xxvi, alpha 1, ATXN3 - ataxin 3, CCDC80 - coiled-coil do…
GO:0019511	peptidyl-proline hydroxylation	1.48e-06	0.00222	17.16	3706	6	180	5	[P4HB - prolyl 4-hydroxylase, beta polypeptide, P4HA1 - prolyl 4-hydroxylase, alpha polypeptide i, LEPRE1 - leucine proline-enriched proteoglycan (leprecan) 1, P4HA2 - prolyl 4-hydroxylase, alpha polypeptide ii, CRTAP - cartilage associated protein]
GO:0010811	positive regulation of cell-substrate adhesion	1.76e-06	0.00232	5.66	3706	40	180	11	[ITGA5 - integrin, alpha 5 (fibronectin receptor, alpha polypeptide), MYADM - myeloid-associated differentiation marker, NDNF - neuron-derived neurotrophic factor, COL26A1 - collagen, type xxvi, alpha 1, CCDC80 - coiled-coil domain containing 80, DNM2 - dynamin 2, THY1 - thy-1 cell surface antigen, EMILIN1 - elastin microfibril interfacer 1, FBLN2 - fibulin 2, S100A10 - s100 calcium binding prote…
GO:0007155	cell adhesion	2.26e-06	0.00264	2.62	3706	212	180	27	[ITGA5 - integrin, alpha 5 (fibronectin receptor, alpha polypeptide), TNC - tenascin c, ACTN2 - actinin, alpha 2, ITGB5 - integrin, beta 5, CD63 - cd63 molecule, COL14A1 - collagen, type xiv, alpha 1, ITGB1 - integrin, beta 1 (fibronectin receptor, beta polypeptide, antigen cd29 includes mdf2, msk12), NID2 - nidogen 2 (osteonidogen), EMILIN1 - elastin microfibril interfacer 1, FAP - fibroblast ac…
GO:0022610	biological adhesion	2.72e-06	0.00286	2.6	3706	214	180	27	[ITGA5 - integrin, alpha 5 (fibronectin receptor, alpha polypeptide), TNC - tenascin c, ACTN2 - actinin, alpha 2, ITGB5 - integrin, beta 5, CD63 - cd63 molecule, COL14A1 - collagen, type xiv, alpha 1, ITGB1 - integrin, beta 1 (fibronectin receptor, beta polypeptide, antigen cd29 includes mdf2, msk12), NID2 - nidogen 2 (osteonidogen), EMILIN1 - elastin microfibril interfacer 1, FAP - fibroblast ac…
GO:0032963	collagen metabolic process	3.14e-06	0.003	7.84	3706	21	180	8	[COL1A1 - collagen, type i, alpha 1, LEPREL4 - leprecan-like 4, PLOD2 - procollagen-lysine, 2-oxoglutarate 5-dioxygenase 2, SERPINH1 - serpin peptidase inhibitor, clade h (heat shock protein 47), member 1, (collagen binding protein 1), PLOD1 - procollagen-lysine, 2-oxoglutarate 5-dioxygenase 1, LEPRE1 - leucine proline-enriched proteoglycan (leprecan) 1, MMP14 - matrix metallopeptidase 14 (membra…
GO:1900046	regulation of hemostasis	8.75e-06	0.00766	10.29	3706	12	180	6	[KRT1 - keratin 1, SERPINE2 - serpin peptidase inhibitor, clade e (nexin, plasminogen activator inhibitor type 1), member 2, ANXA2 - annexin a2, APOE - apolipoprotein e, CAV1 - caveolin 1, caveolae protein, 22kda, FAP - fibroblast activation protein, alpha]
GO:0030193	regulation of blood coagulation	8.75e-06	0.00707	10.29	3706	12	180	6	[KRT1 - keratin 1, SERPINE2 - serpin peptidase inhibitor, clade e (nexin, plasminogen activator inhibitor type 1), member 2, ANXA2 - annexin a2, APOE - apolipoprotein e, CAV1 - caveolin 1, caveolae protein, 22kda, FAP - fibroblast activation protein, alpha]
GO:0050818	regulation of coagulation	8.75e-06	0.00657	10.29	3706	12	180	6	[KRT1 - keratin 1, SERPINE2 - serpin peptidase inhibitor, clade e (nexin, plasminogen activator inhibitor type 1), member 2, ANXA2 - annexin a2, APOE - apolipoprotein e, CAV1 - caveolin 1, caveolae protein, 22kda, FAP - fibroblast activation protein, alpha]
GO:0018208	peptidyl-proline modification	9.83e-06	0.00689	5.98	3706	31	180	9	[PPIC - peptidylprolyl isomerase c (cyclophilin c), FKBP10 - fk506 binding protein 10, 65 kda, P4HB - prolyl 4-hydroxylase, beta polypeptide, P4HA1 - prolyl 4-hydroxylase, alpha polypeptide i, LEPRE1 - leucine proline-enriched proteoglycan (leprecan) 1, P4HA2 - prolyl 4-hydroxylase, alpha polypeptide ii, FKBP9 - fk506 binding protein 9, 63 kda, FKBP7 - fk506 binding protein 7, CRTAP - cartilage a…
GO:0030155	regulation of cell adhesion	1.29e-05	0.00847	2.79	3706	155	180	21	[ITGA5 - integrin, alpha 5 (fibronectin receptor, alpha polypeptide), SERPINE2 - serpin peptidase inhibitor, clade e (nexin, plasminogen activator inhibitor type 1), member 2, LAMA1 - laminin, alpha 1, PAWR - prkc, apoptosis, wt1, regulator, DNM2 - dynamin 2, TNC - tenascin c, CAV1 - caveolin 1, caveolae protein, 22kda, MMP14 - matrix metallopeptidase 14 (membrane-inserted), S100A10 - s100 calciu…
GO:0035987	endodermal cell differentiation	1.56e-05	0.00964	9.5	3706	13	180	6	[ITGB5 - integrin, beta 5, ITGA5 - integrin, alpha 5 (fibronectin receptor, alpha polypeptide), COL12A1 - collagen, type xii, alpha 1, MMP14 - matrix metallopeptidase 14 (membrane-inserted), COL6A1 - collagen, type vi, alpha 1, LAMB1 - laminin, beta 1]
GO:0003414	chondrocyte morphogenesis involved in endochondral bone morphogenesis	2.59e-05	0.0151	16.47	3706	5	180	4	[COL6A3 - collagen, type vi, alpha 3, COL14A1 - collagen, type xiv, alpha 1, COL12A1 - collagen, type xii, alpha 1, COL6A1 - collagen, type vi, alpha 1]
GO:0003422	growth plate cartilage morphogenesis	2.59e-05	0.0143	16.47	3706	5	180	4	[COL6A3 - collagen, type vi, alpha 3, COL14A1 - collagen, type xiv, alpha 1, COL12A1 - collagen, type xii, alpha 1, COL6A1 - collagen, type vi, alpha 1]
GO:0003429	growth plate cartilage chondrocyte morphogenesis	2.59e-05	0.0136	16.47	3706	5	180	4	[COL6A3 - collagen, type vi, alpha 3, COL12A1 - collagen, type xii, alpha 1, COL14A1 - collagen, type xiv, alpha 1, COL6A1 - collagen, type vi, alpha 1]
GO:0090171	chondrocyte morphogenesis	2.59e-05	0.013	16.47	3706	5	180	4	[COL6A3 - collagen, type vi, alpha 3, COL12A1 - collagen, type xii, alpha 1, COL14A1 - collagen, type xiv, alpha 1, COL6A1 - collagen, type vi, alpha 1]
GO:0031424	keratinization	2.75e-05	0.0131	11.44	3706	9	180	5	[KRT2 - keratin 2, KRT1 - keratin 1, KRT8 - keratin 8, KRT10 - keratin 10, KRT9 - keratin 9]
GO:0018149	peptide cross-linking	5.28e-05	0.0241	10.29	3706	10	180	5	[KRT2 - keratin 2, NDNF - neuron-derived neurotrophic factor, BGN - biglycan, KRT1 - keratin 1, KRT10 - keratin 10]
GO:0090101	negative regulation of transmembrane receptor protein serine/threonine kinase signaling pathway	7.18e-05	0.0314	6.27	3706	23	180	7	[DNM2 - dynamin 2, TGFB1I1 - transforming growth factor beta 1 induced transcript 1, FZD1 - frizzled family receptor 1, LTBP1 - latent transforming growth factor beta binding protein 1, FBN2 - fibrillin 2, CAV1 - caveolin 1, caveolae protein, 22kda, EMILIN1 - elastin microfibril interfacer 1]
GO:0010959	regulation of metal ion transport	7.44e-05	0.0313	3.43	3706	78	180	13	[STOM - stomatin, SERPINE2 - serpin peptidase inhibitor, clade e (nexin, plasminogen activator inhibitor type 1), member 2, ATP7A - atpase, cu++ transporting, alpha polypeptide, DNM2 - dynamin 2, PDGFRB - platelet-derived growth factor receptor, beta polypeptide, CAV1 - caveolin 1, caveolae protein, 22kda, ACTN2 - actinin, alpha 2, CAMK2A - calcium/calmodulin-dependent protein kinase ii alpha, AN…
GO:0060536	cartilage morphogenesis	7.48e-05	0.0302	13.73	3706	6	180	4	[COL6A3 - collagen, type vi, alpha 3, COL12A1 - collagen, type xii, alpha 1, COL14A1 - collagen, type xiv, alpha 1, COL6A1 - collagen, type vi, alpha 1]
GO:0010712	regulation of collagen metabolic process	9.31e-05	0.0362	9.36	3706	11	180	5	[ITGB1 - integrin, beta 1 (fibronectin receptor, beta polypeptide, antigen cd29 includes mdf2, msk12), PDGFRB - platelet-derived growth factor receptor, beta polypeptide, EMILIN1 - elastin microfibril interfacer 1, FAP - fibroblast activation protein, alpha, MFAP4 - microfibrillar-associated protein 4]
GO:0070268	cornification	9.31e-05	0.0349	9.36	3706	11	180	5	[KRT2 - keratin 2, KRT1 - keratin 1, KRT8 - keratin 8, KRT10 - keratin 10, KRT9 - keratin 9]
GO:0090287	regulation of cellular response to growth factor stimulus	9.49e-05	0.0344	3.84	3706	59	180	11	[ITGA5 - integrin, alpha 5 (fibronectin receptor, alpha polypeptide), CD63 - cd63 molecule, TGFB1I1 - transforming growth factor beta 1 induced transcript 1, DNM2 - dynamin 2, SULF1 - sulfatase 1, MYO1C - myosin ic, FBN2 - fibrillin 2, CAV1 - caveolin 1, caveolae protein, 22kda, LTBP1 - latent transforming growth factor beta binding protein 1, FZD1 - frizzled family receptor 1, EMILIN1 - elastin …
GO:0030512	negative regulation of transforming growth factor beta receptor signaling pathway	9.55e-05	0.0335	7.27	3706	17	180	6	[TGFB1I1 - transforming growth factor beta 1 induced transcript 1, DNM2 - dynamin 2, FBN2 - fibrillin 2, LTBP1 - latent transforming growth factor beta binding protein 1, CAV1 - caveolin 1, caveolae protein, 22kda, EMILIN1 - elastin microfibril interfacer 1]
GO:1903845	negative regulation of cellular response to transforming growth factor beta stimulus	9.55e-05	0.0324	7.27	3706	17	180	6	[TGFB1I1 - transforming growth factor beta 1 induced transcript 1, DNM2 - dynamin 2, LTBP1 - latent transforming growth factor beta binding protein 1, FBN2 - fibrillin 2, CAV1 - caveolin 1, caveolae protein, 22kda, EMILIN1 - elastin microfibril interfacer 1]
GO:0090288	negative regulation of cellular response to growth factor stimulus	0.000102	0.0335	5.15	3706	32	180	8	[TGFB1I1 - transforming growth factor beta 1 induced transcript 1, DNM2 - dynamin 2, SULF1 - sulfatase 1, FBN2 - fibrillin 2, CAV1 - caveolin 1, caveolae protein, 22kda, LTBP1 - latent transforming growth factor beta binding protein 1, FZD1 - frizzled family receptor 1, EMILIN1 - elastin microfibril interfacer 1]
GO:0018401	peptidyl-proline hydroxylation to 4-hydroxy-L-proline	0.000113	0.0359	20.59	3706	3	180	3	[P4HB - prolyl 4-hydroxylase, beta polypeptide, P4HA1 - prolyl 4-hydroxylase, alpha polypeptide i, P4HA2 - prolyl 4-hydroxylase, alpha polypeptide ii]
GO:0030049	muscle filament sliding	0.000153	0.0474	8.58	3706	12	180	5	[DES - desmin, TPM4 - tropomyosin 4, MYL4 - myosin, light chain 4, alkali; atrial, embryonic, TPM2 - tropomyosin 2 (beta), ACTN2 - actinin, alpha 2]
GO:0033275	actin-myosin filament sliding	0.000153	0.046	8.58	3706	12	180	5	[DES - desmin, TPM4 - tropomyosin 4, MYL4 - myosin, light chain 4, alkali; atrial, embryonic, TPM2 - tropomyosin 2 (beta), ACTN2 - actinin, alpha 2]
GO:1900047	negative regulation of hemostasis	0.000168	0.049	11.77	3706	7	180	4	[KRT1 - keratin 1, ANXA2 - annexin a2, SERPINE2 - serpin peptidase inhibitor, clade e (nexin, plasminogen activator inhibitor type 1), member 2, APOE - apolipoprotein e]
GO:0030195	negative regulation of blood coagulation	0.000168	0.0477	11.77	3706	7	180	4	[KRT1 - keratin 1, SERPINE2 - serpin peptidase inhibitor, clade e (nexin, plasminogen activator inhibitor type 1), member 2, ANXA2 - annexin a2, APOE - apolipoprotein e]
GO:0032964	collagen biosynthetic process	0.000168	0.0465	11.77	3706	7	180	4	[COL1A1 - collagen, type i, alpha 1, LEPREL4 - leprecan-like 4, SERPINH1 - serpin peptidase inhibitor, clade h (heat shock protein 47), member 1, (collagen binding protein 1), COL5A1 - collagen, type v, alpha 1]
GO:0050819	negative regulation of coagulation	0.000168	0.0453	11.77	3706	7	180	4	[KRT1 - keratin 1, ANXA2 - annexin a2, SERPINE2 - serpin peptidase inhibitor, clade e (nexin, plasminogen activator inhibitor type 1), member 2, APOE - apolipoprotein e]
GO:0048251	elastic fiber assembly	0.000168	0.0441	11.77	3706	7	180	4	[EFEMP2 - egf containing fibulin-like extracellular matrix protein 2, ATP7A - atpase, cu++ transporting, alpha polypeptide, EMILIN1 - elastin microfibril interfacer 1, MFAP4 - microfibrillar-associated protein 4]
GO:0032502	developmental process	0.000175	0.0447	1.43	3706	1083	180	75	[PGK2 - phosphoglycerate kinase 2, RAB25 - rab25, member ras oncogene family, SEC24D - sec24 family, member d (s. cerevisiae), CAMK2A - calcium/calmodulin-dependent protein kinase ii alpha, FLNB - filamin b, beta, CD63 - cd63 molecule, ATXN3 - ataxin 3, COL14A1 - collagen, type xiv, alpha 1, LGALS1 - lectin, galactoside-binding, soluble, 1, TANC2 - tetratricopeptide repeat, ankyrin repeat and coi…
GO:0031589	cell-substrate adhesion	0.000239	0.0599	4.12	3706	45	180	9	[EPDR1 - ependymin related 1, ITGB5 - integrin, beta 5, ITGA5 - integrin, alpha 5 (fibronectin receptor, alpha polypeptide), CD63 - cd63 molecule, NID2 - nidogen 2 (osteonidogen), ITGB1 - integrin, beta 1 (fibronectin receptor, beta polypeptide, antigen cd29 includes mdf2, msk12), EMILIN1 - elastin microfibril interfacer 1, LAMB1 - laminin, beta 1, NID1 - nidogen 1]
GO:0006023	aminoglycan biosynthetic process	0.000239	0.0585	7.92	3706	13	180	5	[BGN - biglycan, GPC6 - glypican 6, VCAN - versican, PDGFRB - platelet-derived growth factor receptor, beta polypeptide, HSPG2 - heparan sulfate proteoglycan 2]
GO:0006024	glycosaminoglycan biosynthetic process	0.000239	0.0572	7.92	3706	13	180	5	[BGN - biglycan, GPC6 - glypican 6, VCAN - versican, PDGFRB - platelet-derived growth factor receptor, beta polypeptide, HSPG2 - heparan sulfate proteoglycan 2]
GO:0000904	cell morphogenesis involved in differentiation	0.000249	0.0581	4.58	3706	36	180	8	[COL6A3 - collagen, type vi, alpha 3, FLNB - filamin b, beta, RAB25 - rab25, member ras oncogene family, COL12A1 - collagen, type xii, alpha 1, COL14A1 - collagen, type xiv, alpha 1, ITGB1 - integrin, beta 1 (fibronectin receptor, beta polypeptide, antigen cd29 includes mdf2, msk12), COL6A1 - collagen, type vi, alpha 1, LAMB1 - laminin, beta 1]
GO:0070482	response to oxygen levels	0.00031	0.0709	3.17	3706	78	180	12	[COL1A1 - collagen, type i, alpha 1, PGK2 - phosphoglycerate kinase 2, NDNF - neuron-derived neurotrophic factor, PLOD2 - procollagen-lysine, 2-oxoglutarate 5-dioxygenase 2, ATP7A - atpase, cu++ transporting, alpha polypeptide, PLOD1 - procollagen-lysine, 2-oxoglutarate 5-dioxygenase 1, P4HB - prolyl 4-hydroxylase, beta polypeptide, TBL2 - transducin (beta)-like 2, CAV1 - caveolin 1, caveolae pro…
GO:0085029	extracellular matrix assembly	0.000323	0.0723	10.29	3706	8	180	4	[EFEMP2 - egf containing fibulin-like extracellular matrix protein 2, ATP7A - atpase, cu++ transporting, alpha polypeptide, EMILIN1 - elastin microfibril interfacer 1, MFAP4 - microfibrillar-associated protein 4]
GO:0090092	regulation of transmembrane receptor protein serine/threonine kinase signaling pathway	0.000338	0.074	3.94	3706	47	180	9	[LEFTY2 - left-right determination factor 2, TGFB1I1 - transforming growth factor beta 1 induced transcript 1, DNM2 - dynamin 2, SULF1 - sulfatase 1, FBN2 - fibrillin 2, CAV1 - caveolin 1, caveolae protein, 22kda, FZD1 - frizzled family receptor 1, LTBP1 - latent transforming growth factor beta binding protein 1, EMILIN1 - elastin microfibril interfacer 1]
GO:0043330	response to exogenous dsRNA	0.000358	0.0767	7.35	3706	14	180	5	[SLC3A2 - solute carrier family 3 (amino acid transporter heavy chain), member 2, DDX21 - dead (asp-glu-ala-asp) box helicase 21, COLEC12 - collectin sub-family member 12, CAV1 - caveolin 1, caveolae protein, 22kda, MAVS - mitochondrial antiviral signaling protein]
GO:0043269	regulation of ion transport	0.000403	0.0846	2.66	3706	116	180	15	[STOM - stomatin, SERPINE2 - serpin peptidase inhibitor, clade e (nexin, plasminogen activator inhibitor type 1), member 2, ATP7A - atpase, cu++ transporting, alpha polypeptide, DNM2 - dynamin 2, PDGFRB - platelet-derived growth factor receptor, beta polypeptide, CAV1 - caveolin 1, caveolae protein, 22kda, ACTN2 - actinin, alpha 2, CAMK2A - calcium/calmodulin-dependent protein kinase ii alpha, AN…
GO:1903034	regulation of response to wounding	0.000446	0.0919	4.8	3706	30	180	7	[KRT1 - keratin 1, ANXA2 - annexin a2, SERPINE2 - serpin peptidase inhibitor, clade e (nexin, plasminogen activator inhibitor type 1), member 2, ATP7A - atpase, cu++ transporting, alpha polypeptide, APOE - apolipoprotein e, CAV1 - caveolin 1, caveolae protein, 22kda, FAP - fibroblast activation protein, alpha]
GO:0048869	cellular developmental process	0.000495	0.1	1.61	3706	576	180	45	[ITGA5 - integrin, alpha 5 (fibronectin receptor, alpha polypeptide), TPM4 - tropomyosin 4, RAB25 - rab25, member ras oncogene family, MDK - midkine (neurite growth-promoting factor 2), TNC - tenascin c, PDGFRB - platelet-derived growth factor receptor, beta polypeptide, ACTN2 - actinin, alpha 2, CAMK2A - calcium/calmodulin-dependent protein kinase ii alpha, ITGB5 - integrin, beta 5, COL1A1 - col…
GO:0045785	positive regulation of cell adhesion	0.000513	0.102	2.85	3706	94	180	13	[ITGA5 - integrin, alpha 5 (fibronectin receptor, alpha polypeptide), DNM2 - dynamin 2, CAV1 - caveolin 1, caveolae protein, 22kda, S100A10 - s100 calcium binding protein a10, NDNF - neuron-derived neurotrophic factor, MYADM - myeloid-associated differentiation marker, COL26A1 - collagen, type xxvi, alpha 1, CCDC80 - coiled-coil domain containing 80, LGALS1 - lectin, galactoside-binding, soluble,…
GO:0043331	response to dsRNA	0.000516	0.1	6.86	3706	15	180	5	[SLC3A2 - solute carrier family 3 (amino acid transporter heavy chain), member 2, DDX21 - dead (asp-glu-ala-asp) box helicase 21, COLEC12 - collectin sub-family member 12, CAV1 - caveolin 1, caveolae protein, 22kda, MAVS - mitochondrial antiviral signaling protein]
GO:0048771	tissue remodeling	0.000516	0.0985	6.86	3706	15	180	5	[LEPREL4 - leprecan-like 4, BGN - biglycan, ATP7A - atpase, cu++ transporting, alpha polypeptide, CAV1 - caveolin 1, caveolae protein, 22kda, MMP14 - matrix metallopeptidase 14 (membrane-inserted)]
GO:0071827	plasma lipoprotein particle organization	0.00056	0.105	9.15	3706	9	180	4	[BMP1 - bone morphogenetic protein 1, APOE - apolipoprotein e, P4HB - prolyl 4-hydroxylase, beta polypeptide, ALB - albumin]
GO:0051928	positive regulation of calcium ion transport	0.00061	0.112	5.37	3706	23	180	6	[ANXA2 - annexin a2, HSPA2 - heat shock 70kda protein 2, THY1 - thy-1 cell surface antigen, CAV1 - caveolin 1, caveolae protein, 22kda, PDGFRB - platelet-derived growth factor receptor, beta polypeptide, CAMK2A - calcium/calmodulin-dependent protein kinase ii alpha]
GO:0046718	viral entry into host cell	0.00061	0.111	5.37	3706	23	180	6	[ITGB5 - integrin, beta 5, ITGA5 - integrin, alpha 5 (fibronectin receptor, alpha polypeptide), LDLR - low density lipoprotein receptor, LAMP1 - lysosomal-associated membrane protein 1, SLC1A5 - solute carrier family 1 (neutral amino acid transporter), member 5, ITGB1 - integrin, beta 1 (fibronectin receptor, beta polypeptide, antigen cd29 includes mdf2, msk12)]
GO:0009628	response to abiotic stimulus	0.00062	0.111	1.98	3706	260	180	25	[PGK2 - phosphoglycerate kinase 2, TNC - tenascin c, PDGFRB - platelet-derived growth factor receptor, beta polypeptide, COL1A1 - collagen, type i, alpha 1, KRT8 - keratin 8, ATXN3 - ataxin 3, CNN2 - calponin 2, ITGB1 - integrin, beta 1 (fibronectin receptor, beta polypeptide, antigen cd29 includes mdf2, msk12), ASNS - asparagine synthetase (glutamine-hydrolyzing), PLOD2 - procollagen-lysine, 2-o…
GO:0007160	cell-matrix adhesion	0.000679	0.119	4.5	3706	32	180	7	[EPDR1 - ependymin related 1, ITGB5 - integrin, beta 5, CD63 - cd63 molecule, NID2 - nidogen 2 (osteonidogen), ITGB1 - integrin, beta 1 (fibronectin receptor, beta polypeptide, antigen cd29 includes mdf2, msk12), EMILIN1 - elastin microfibril interfacer 1, NID1 - nidogen 1]
GO:2000145	regulation of cell motility	0.000765	0.132	2.11	3706	205	180	21	[ITGA5 - integrin, alpha 5 (fibronectin receptor, alpha polypeptide), SERPINE2 - serpin peptidase inhibitor, clade e (nexin, plasminogen activator inhibitor type 1), member 2, LAMA1 - laminin, alpha 1, ATP7A - atpase, cu++ transporting, alpha polypeptide, RAB25 - rab25, member ras oncogene family, SULF1 - sulfatase 1, PDGFRB - platelet-derived growth factor receptor, beta polypeptide, MMP14 - mat…
GO:0061041	regulation of wound healing	0.000781	0.132	5.15	3706	24	180	6	[KRT1 - keratin 1, ANXA2 - annexin a2, SERPINE2 - serpin peptidase inhibitor, clade e (nexin, plasminogen activator inhibitor type 1), member 2, APOE - apolipoprotein e, CAV1 - caveolin 1, caveolae protein, 22kda, FAP - fibroblast activation protein, alpha]
GO:0051270	regulation of cellular component movement	0.000844	0.141	2.05	3706	221	180	22	[ITGA5 - integrin, alpha 5 (fibronectin receptor, alpha polypeptide), LAMP1 - lysosomal-associated membrane protein 1, SERPINE2 - serpin peptidase inhibitor, clade e (nexin, plasminogen activator inhibitor type 1), member 2, LAMA1 - laminin, alpha 1, ATP7A - atpase, cu++ transporting, alpha polypeptide, RAB25 - rab25, member ras oncogene family, SULF1 - sulfatase 1, PDGFRB - platelet-derived grow…
GO:0043270	positive regulation of ion transport	0.000854	0.14	3.5	3706	53	180	9	[ANXA2 - annexin a2, APOE - apolipoprotein e, DNM2 - dynamin 2, HSPA2 - heat shock 70kda protein 2, THY1 - thy-1 cell surface antigen, CAV1 - caveolin 1, caveolae protein, 22kda, PDGFRB - platelet-derived growth factor receptor, beta polypeptide, ACTN2 - actinin, alpha 2, CAMK2A - calcium/calmodulin-dependent protein kinase ii alpha]
GO:1904062	regulation of cation transmembrane transport	0.000874	0.141	3.22	3706	64	180	10	[ANXA3 - annexin a3, STOM - stomatin, ATP7A - atpase, cu++ transporting, alpha polypeptide, CD63 - cd63 molecule, DNM2 - dynamin 2, HSPA2 - heat shock 70kda protein 2, AHNAK - ahnak nucleoprotein, THY1 - thy-1 cell surface antigen, CAV1 - caveolin 1, caveolae protein, 22kda, ACTN2 - actinin, alpha 2]
GO:0030968	endoplasmic reticulum unfolded protein response	0.00089	0.142	3.83	3706	43	180	8	[ASNS - asparagine synthetase (glutamine-hydrolyzing), C19orf10 - chromosome 19 open reading frame 10, TBL2 - transducin (beta)-like 2, YIF1A - yip1 interacting factor homolog a (s. cerevisiae), DERL2 - derlin 2, LMNA - lamin a/c, SSR1 - signal sequence receptor, alpha, DERL1 - derlin 1]
GO:0071825	protein-lipid complex subunit organization	0.000898	0.141	8.24	3706	10	180	4	[BMP1 - bone morphogenetic protein 1, APOE - apolipoprotein e, P4HB - prolyl 4-hydroxylase, beta polypeptide, ALB - albumin]
GO:0030334	regulation of cell migration	0.000946	0.146	2.12	3706	194	180	20	[ITGA5 - integrin, alpha 5 (fibronectin receptor, alpha polypeptide), SERPINE2 - serpin peptidase inhibitor, clade e (nexin, plasminogen activator inhibitor type 1), member 2, LAMA1 - laminin, alpha 1, ATP7A - atpase, cu++ transporting, alpha polypeptide, RAB25 - rab25, member ras oncogene family, SULF1 - sulfatase 1, PDGFRB - platelet-derived growth factor receptor, beta polypeptide, CAV1 - cave…
GO:0070252	actin-mediated cell contraction	0.000981	0.149	6.06	3706	17	180	5	[DES - desmin, TPM4 - tropomyosin 4, MYL4 - myosin, light chain 4, alkali; atrial, embryonic, TPM2 - tropomyosin 2 (beta), ACTN2 - actinin, alpha 2]
GO:0017015	regulation of transforming growth factor beta receptor signaling pathway	0.000987	0.148	4.94	3706	25	180	6	[DNM2 - dynamin 2, TGFB1I1 - transforming growth factor beta 1 induced transcript 1, FBN2 - fibrillin 2, CAV1 - caveolin 1, caveolae protein, 22kda, LTBP1 - latent transforming growth factor beta binding protein 1, EMILIN1 - elastin microfibril interfacer 1]
GO:1903844	regulation of cellular response to transforming growth factor beta stimulus	0.000987	0.146	4.94	3706	25	180	6	[DNM2 - dynamin 2, TGFB1I1 - transforming growth factor beta 1 induced transcript 1, FBN2 - fibrillin 2, CAV1 - caveolin 1, caveolae protein, 22kda, LTBP1 - latent transforming growth factor beta binding protein 1, EMILIN1 - elastin microfibril interfacer 1]

## Sheet: d) DownProteins_NOTinRNA
GO Term	Description	P-value	FDR q-value	Enrichment	N	B	n	b	Genes
GO:0051252	regulation of RNA metabolic process	3.5e-09	3.67e-05	1.44	3706	695	670	181	[ZMYND8 - zinc finger, mynd-type containing 8, DHX9 - deah (asp-glu-ala-his) box helicase 9, APEX1 - apex nuclease (multifunctional dna repair enzyme) 1, SAP30BP - sap30 binding protein, PRDX6 - peroxiredoxin 6, HAT1 - histone acetyltransferase 1, NCBP1 - nuclear cap binding protein subunit 1, 80kda, TAGLN3 - transgelin 3, DDX5 - dead (asp-glu-ala-asp) box helicase 5, PAIP1 - poly(a) binding prot…
GO:0019219	regulation of nucleobase-containing compound metabolic process	5.51e-09	2.89e-05	1.4	3706	781	670	198	[ZMYND8 - zinc finger, mynd-type containing 8, SAP30BP - sap30 binding protein, PRDX6 - peroxiredoxin 6, TAGLN3 - transgelin 3, NCBP1 - nuclear cap binding protein subunit 1, 80kda, NCL - nucleolin, CBX1 - chromobox homolog 1, METTL14 - methyltransferase like 14, HNRNPM - heterogeneous nuclear ribonucleoprotein m, PRMT1 - protein arginine methyltransferase 1, MTPN - myotrophin, TRIM28 - tripartit…
GO:0010468	regulation of gene expression	1.27e-08	4.45e-05	1.35	3706	932	670	227	[ZMYND8 - zinc finger, mynd-type containing 8, SAP30BP - sap30 binding protein, PRDX6 - peroxiredoxin 6, NCBP1 - nuclear cap binding protein subunit 1, 80kda, TAGLN3 - transgelin 3, NCL - nucleolin, CBX1 - chromobox homolog 1, METTL14 - methyltransferase like 14, HNRNPM - heterogeneous nuclear ribonucleoprotein m, PRMT1 - protein arginine methyltransferase 1, MTPN - myotrophin, TRIM28 - tripartit…
GO:0006355	regulation of transcription, DNA-templated	1.21e-07	0.000319	1.46	3706	547	670	144	[DHX9 - deah (asp-glu-ala-his) box helicase 9, ZMYND8 - zinc finger, mynd-type containing 8, SAP30BP - sap30 binding protein, HAT1 - histone acetyltransferase 1, TAGLN3 - transgelin 3, DDX5 - dead (asp-glu-ala-asp) box helicase 5, NCL - nucleolin, SIN3A - sin3 transcription regulator family member a, CBX1 - chromobox homolog 1, RBMX - rna binding motif protein, x-linked, PRMT1 - protein arginine …
GO:0000375	RNA splicing, via transesterification reactions	1.67e-07	0.000351	1.85	3706	185	670	62	[DHX9 - deah (asp-glu-ala-his) box helicase 9, HNRNPUL1 - heterogeneous nuclear ribonucleoprotein u-like 1, TFIP11 - tuftelin interacting protein 11, SRSF11 - serine/arginine-rich splicing factor 11, NCBP1 - nuclear cap binding protein subunit 1, 80kda, DDX5 - dead (asp-glu-ala-asp) box helicase 5, MAGOH - mago-nashi homolog, proliferation-associated (drosophila), SF3A3 - splicing factor 3a, subu…
GO:1903506	regulation of nucleic acid-templated transcription	1.95e-07	0.000341	1.44	3706	565	670	147	[DHX9 - deah (asp-glu-ala-his) box helicase 9, APEX1 - apex nuclease (multifunctional dna repair enzyme) 1, ZMYND8 - zinc finger, mynd-type containing 8, SAP30BP - sap30 binding protein, HAT1 - histone acetyltransferase 1, TAGLN3 - transgelin 3, DDX5 - dead (asp-glu-ala-asp) box helicase 5, NCL - nucleolin, SIN3A - sin3 transcription regulator family member a, CBX1 - chromobox homolog 1, RBMX - r…
GO:2001141	regulation of RNA biosynthetic process	2.2e-07	0.00033	1.44	3706	566	670	147	[APEX1 - apex nuclease (multifunctional dna repair enzyme) 1, DHX9 - deah (asp-glu-ala-his) box helicase 9, ZMYND8 - zinc finger, mynd-type containing 8, SAP30BP - sap30 binding protein, HAT1 - histone acetyltransferase 1, TAGLN3 - transgelin 3, DDX5 - dead (asp-glu-ala-asp) box helicase 5, NCL - nucleolin, SIN3A - sin3 transcription regulator family member a, CBX1 - chromobox homolog 1, RBMX - r…
GO:0000377	RNA splicing, via transesterification reactions with bulged adenosine as nucleophile	2.63e-07	0.000346	1.84	3706	183	670	61	[DHX9 - deah (asp-glu-ala-his) box helicase 9, HNRNPUL1 - heterogeneous nuclear ribonucleoprotein u-like 1, TFIP11 - tuftelin interacting protein 11, NCBP1 - nuclear cap binding protein subunit 1, 80kda, SRSF11 - serine/arginine-rich splicing factor 11, DDX5 - dead (asp-glu-ala-asp) box helicase 5, MAGOH - mago-nashi homolog, proliferation-associated (drosophila), SF3A3 - splicing factor 3a, subu…
GO:0000398	mRNA splicing, via spliceosome	2.63e-07	0.000307	1.84	3706	183	670	61	[DHX9 - deah (asp-glu-ala-his) box helicase 9, HNRNPUL1 - heterogeneous nuclear ribonucleoprotein u-like 1, TFIP11 - tuftelin interacting protein 11, SRSF11 - serine/arginine-rich splicing factor 11, NCBP1 - nuclear cap binding protein subunit 1, 80kda, DDX5 - dead (asp-glu-ala-asp) box helicase 5, MAGOH - mago-nashi homolog, proliferation-associated (drosophila), SF3A3 - splicing factor 3a, subu…
GO:0060255	regulation of macromolecule metabolic process	4.85e-07	0.00051	1.24	3706	1290	670	289	[SAP30BP - sap30 binding protein, GFAP - glial fibrillary acidic protein, ZMYND8 - zinc finger, mynd-type containing 8, DNAJB2 - dnaj (hsp40) homolog, subfamily b, member 2, PRDX6 - peroxiredoxin 6, NCBP1 - nuclear cap binding protein subunit 1, 80kda, TAGLN3 - transgelin 3, DNAJA1 - dnaj (hsp40) homolog, subfamily a, member 1, NCL - nucleolin, CBX1 - chromobox homolog 1, METTL14 - methyltransfer…
GO:0008380	RNA splicing	1.07e-06	0.00102	1.69	3706	236	670	72	[HNRNPUL1 - heterogeneous nuclear ribonucleoprotein u-like 1, DHX9 - deah (asp-glu-ala-his) box helicase 9, TFIP11 - tuftelin interacting protein 11, QKI - qki, kh domain containing, rna binding, NCBP1 - nuclear cap binding protein subunit 1, 80kda, SRSF11 - serine/arginine-rich splicing factor 11, DDX5 - dead (asp-glu-ala-asp) box helicase 5, NONO - non-pou domain containing, octamer-binding, MA…
GO:2000112	regulation of cellular macromolecule biosynthetic process	1.21e-06	0.00106	1.35	3706	717	670	175	[DHX9 - deah (asp-glu-ala-his) box helicase 9, ZMYND8 - zinc finger, mynd-type containing 8, SAP30BP - sap30 binding protein, HAT1 - histone acetyltransferase 1, NCBP1 - nuclear cap binding protein subunit 1, 80kda, TAGLN3 - transgelin 3, DDX5 - dead (asp-glu-ala-asp) box helicase 5, PAIP1 - poly(a) binding protein interacting protein 1, NCL - nucleolin, CDC42 - cell division cycle 42, SIN3A - si…
GO:0050794	regulation of cellular process	1.25e-06	0.00101	1.14	3706	2092	670	433	[ZMYND8 - zinc finger, mynd-type containing 8, GFAP - glial fibrillary acidic protein, PRDX6 - peroxiredoxin 6, LGALS3BP - lectin, galactoside-binding, soluble, 3 binding protein, ATAT1 - alpha tubulin acetyltransferase 1, GDI1 - gdp dissociation inhibitor 1, CBX1 - chromobox homolog 1, ABAT - 4-aminobutyrate aminotransferase, GDI2 - gdp dissociation inhibitor 2, METTL14 - methyltransferase like …
GO:0019222	regulation of metabolic process	1.29e-06	0.000965	1.21	3706	1435	670	314	[SAP30BP - sap30 binding protein, GFAP - glial fibrillary acidic protein, ZMYND8 - zinc finger, mynd-type containing 8, DNAJB2 - dnaj (hsp40) homolog, subfamily b, member 2, PRDX6 - peroxiredoxin 6, NCBP1 - nuclear cap binding protein subunit 1, 80kda, TAGLN3 - transgelin 3, DNAJA1 - dnaj (hsp40) homolog, subfamily a, member 1, NCL - nucleolin, ABAT - 4-aminobutyrate aminotransferase, CBX1 - chro…
GO:0080090	regulation of primary metabolic process	1.56e-06	0.00109	1.24	3706	1225	670	274	[SAP30BP - sap30 binding protein, GFAP - glial fibrillary acidic protein, ZMYND8 - zinc finger, mynd-type containing 8, DNAJB2 - dnaj (hsp40) homolog, subfamily b, member 2, PRDX6 - peroxiredoxin 6, NCBP1 - nuclear cap binding protein subunit 1, 80kda, TAGLN3 - transgelin 3, DNAJA1 - dnaj (hsp40) homolog, subfamily a, member 1, NCL - nucleolin, CBX1 - chromobox homolog 1, ABAT - 4-aminobutyrate a…
GO:0051171	regulation of nitrogen compound metabolic process	2.16e-06	0.00142	1.24	3706	1187	670	266	[SAP30BP - sap30 binding protein, GFAP - glial fibrillary acidic protein, ZMYND8 - zinc finger, mynd-type containing 8, DNAJB2 - dnaj (hsp40) homolog, subfamily b, member 2, PRDX6 - peroxiredoxin 6, TAGLN3 - transgelin 3, NCBP1 - nuclear cap binding protein subunit 1, 80kda, DNAJA1 - dnaj (hsp40) homolog, subfamily a, member 1, NCL - nucleolin, ABAT - 4-aminobutyrate aminotransferase, CBX1 - chro…
GO:0051253	negative regulation of RNA metabolic process	2.35e-06	0.00145	1.61	3706	271	670	79	[ZMYND8 - zinc finger, mynd-type containing 8, DHX9 - deah (asp-glu-ala-his) box helicase 9, APEX1 - apex nuclease (multifunctional dna repair enzyme) 1, TAGLN3 - transgelin 3, HAT1 - histone acetyltransferase 1, DDX5 - dead (asp-glu-ala-asp) box helicase 5, VPRBP - vpr (hiv-1) binding protein, NONO - non-pou domain containing, octamer-binding, PAIP1 - poly(a) binding protein interacting protein …
GO:0048024	regulation of mRNA splicing, via spliceosome	3.06e-06	0.00179	2.35	3706	66	670	28	[PRDX6 - peroxiredoxin 6, NCBP1 - nuclear cap binding protein subunit 1, 80kda, DDX5 - dead (asp-glu-ala-asp) box helicase 5, MAGOH - mago-nashi homolog, proliferation-associated (drosophila), SNRNP70 - small nuclear ribonucleoprotein 70kda (u1), RBMX - rna binding motif protein, x-linked, HNRNPU - heterogeneous nuclear ribonucleoprotein u (scaffold attachment factor a), HNRNPK - heterogeneous nu…
GO:0010556	regulation of macromolecule biosynthetic process	3.63e-06	0.00201	1.33	3706	743	670	178	[APEX1 - apex nuclease (multifunctional dna repair enzyme) 1, DHX9 - deah (asp-glu-ala-his) box helicase 9, ZMYND8 - zinc finger, mynd-type containing 8, SAP30BP - sap30 binding protein, HAT1 - histone acetyltransferase 1, NCBP1 - nuclear cap binding protein subunit 1, 80kda, TAGLN3 - transgelin 3, DDX5 - dead (asp-glu-ala-asp) box helicase 5, GSTP1 - glutathione s-transferase pi 1, PAIP1 - poly(…
GO:0031326	regulation of cellular biosynthetic process	4.84e-06	0.00254	1.31	3706	771	670	183	[SAP30BP - sap30 binding protein, DHX9 - deah (asp-glu-ala-his) box helicase 9, ZMYND8 - zinc finger, mynd-type containing 8, APEX1 - apex nuclease (multifunctional dna repair enzyme) 1, NCBP1 - nuclear cap binding protein subunit 1, 80kda, TAGLN3 - transgelin 3, HAT1 - histone acetyltransferase 1, DDX5 - dead (asp-glu-ala-asp) box helicase 5, PAIP1 - poly(a) binding protein interacting protein 1…
GO:0050789	regulation of biological process	4.97e-06	0.00249	1.12	3706	2277	670	462	[ZMYND8 - zinc finger, mynd-type containing 8, GFAP - glial fibrillary acidic protein, PRDX6 - peroxiredoxin 6, LGALS3BP - lectin, galactoside-binding, soluble, 3 binding protein, ATAT1 - alpha tubulin acetyltransferase 1, GDI1 - gdp dissociation inhibitor 1, ABAT - 4-aminobutyrate aminotransferase, CBX1 - chromobox homolog 1, GDI2 - gdp dissociation inhibitor 2, METTL14 - methyltransferase like …
GO:0045934	negative regulation of nucleobase-containing compound metabolic process	7.03e-06	0.00336	1.53	3706	314	670	87	[ZMYND8 - zinc finger, mynd-type containing 8, DHX9 - deah (asp-glu-ala-his) box helicase 9, APEX1 - apex nuclease (multifunctional dna repair enzyme) 1, TFIP11 - tuftelin interacting protein 11, TAGLN3 - transgelin 3, HAT1 - histone acetyltransferase 1, DDX5 - dead (asp-glu-ala-asp) box helicase 5, NONO - non-pou domain containing, octamer-binding, VPRBP - vpr (hiv-1) binding protein, PAIP1 - po…
GO:0065007	biological regulation	9.03e-06	0.00413	1.11	3706	2419	670	485	[ZMYND8 - zinc finger, mynd-type containing 8, GFAP - glial fibrillary acidic protein, PRDX6 - peroxiredoxin 6, LGALS3BP - lectin, galactoside-binding, soluble, 3 binding protein, ARFGAP2 - adp-ribosylation factor gtpase activating protein 2, ATAT1 - alpha tubulin acetyltransferase 1, GDI1 - gdp dissociation inhibitor 1, CBX1 - chromobox homolog 1, ABAT - 4-aminobutyrate aminotransferase, GDI2 - …
GO:0031323	regulation of cellular metabolic process	1.01e-05	0.00441	1.21	3706	1270	670	278	[SAP30BP - sap30 binding protein, GFAP - glial fibrillary acidic protein, ZMYND8 - zinc finger, mynd-type containing 8, DNAJB2 - dnaj (hsp40) homolog, subfamily b, member 2, PRDX6 - peroxiredoxin 6, NCBP1 - nuclear cap binding protein subunit 1, 80kda, TAGLN3 - transgelin 3, DNAJA1 - dnaj (hsp40) homolog, subfamily a, member 1, NCL - nucleolin, CBX1 - chromobox homolog 1, ABAT - 4-aminobutyrate a…
GO:0045935	positive regulation of nucleobase-containing compound metabolic process	1.06e-05	0.00446	1.45	3706	400	670	105	[APEX1 - apex nuclease (multifunctional dna repair enzyme) 1, DHX9 - deah (asp-glu-ala-his) box helicase 9, PRDX6 - peroxiredoxin 6, NCBP1 - nuclear cap binding protein subunit 1, 80kda, DDX5 - dead (asp-glu-ala-asp) box helicase 5, NCL - nucleolin, CDC42 - cell division cycle 42, SIN3A - sin3 transcription regulator family member a, METTL14 - methyltransferase like 14, RBMX - rna binding motif p…
GO:0043484	regulation of RNA splicing	1.2e-05	0.00485	2.12	3706	81	670	31	[PRDX6 - peroxiredoxin 6, NCBP1 - nuclear cap binding protein subunit 1, 80kda, DDX5 - dead (asp-glu-ala-asp) box helicase 5, MAGOH - mago-nashi homolog, proliferation-associated (drosophila), SNRNP70 - small nuclear ribonucleoprotein 70kda (u1), RBMX - rna binding motif protein, x-linked, HNRNPU - heterogeneous nuclear ribonucleoprotein u (scaffold attachment factor a), HNRNPK - heterogeneous nu…
GO:0009889	regulation of biosynthetic process	1.68e-05	0.00653	1.29	3706	800	670	186	[SAP30BP - sap30 binding protein, DHX9 - deah (asp-glu-ala-his) box helicase 9, ZMYND8 - zinc finger, mynd-type containing 8, APEX1 - apex nuclease (multifunctional dna repair enzyme) 1, NCBP1 - nuclear cap binding protein subunit 1, 80kda, TAGLN3 - transgelin 3, HAT1 - histone acetyltransferase 1, DDX5 - dead (asp-glu-ala-asp) box helicase 5, GSTP1 - glutathione s-transferase pi 1, PAIP1 - poly(…
GO:0006397	mRNA processing	1.75e-05	0.00656	1.57	3706	253	670	72	[HNRNPUL1 - heterogeneous nuclear ribonucleoprotein u-like 1, DHX9 - deah (asp-glu-ala-his) box helicase 9, TFIP11 - tuftelin interacting protein 11, QKI - qki, kh domain containing, rna binding, NCBP1 - nuclear cap binding protein subunit 1, 80kda, SRSF11 - serine/arginine-rich splicing factor 11, DDX5 - dead (asp-glu-ala-asp) box helicase 5, MAGOH - mago-nashi homolog, proliferation-associated …
GO:0002253	activation of immune response	2.13e-05	0.00772	2.07	3706	83	670	31	[NCKAP1 - nck-associated protein 1, CRKL - v-crk avian sarcoma virus ct10 oncogene homolog-like, CRK - v-crk avian sarcoma virus ct10 oncogene homolog, CFI - complement factor i, RPS27A - ribosomal protein s27a, NONO - non-pou domain containing, octamer-binding, CDC42 - cell division cycle 42, HMGB1 - high mobility group box 1, SIN3A - sin3 transcription regulator family member a, GRB2 - growth f…
GO:1902679	negative regulation of RNA biosynthetic process	3.2e-05	0.0112	1.59	3706	226	670	65	[ZMYND8 - zinc finger, mynd-type containing 8, APEX1 - apex nuclease (multifunctional dna repair enzyme) 1, TAGLN3 - transgelin 3, HAT1 - histone acetyltransferase 1, DDX5 - dead (asp-glu-ala-asp) box helicase 5, NONO - non-pou domain containing, octamer-binding, VPRBP - vpr (hiv-1) binding protein, HIST2H3D - histone cluster 2, h3d, HMGB2 - high mobility group box 2, HMGB1 - high mobility group …
GO:1903507	negative regulation of nucleic acid-templated transcription	3.2e-05	0.0109	1.59	3706	226	670	65	[ZMYND8 - zinc finger, mynd-type containing 8, APEX1 - apex nuclease (multifunctional dna repair enzyme) 1, TAGLN3 - transgelin 3, HAT1 - histone acetyltransferase 1, DDX5 - dead (asp-glu-ala-asp) box helicase 5, NONO - non-pou domain containing, octamer-binding, VPRBP - vpr (hiv-1) binding protein, HIST2H3D - histone cluster 2, h3d, HMGB2 - high mobility group box 2, HMGB1 - high mobility group …
GO:0048518	positive regulation of biological process	4.72e-05	0.0155	1.18	3706	1345	670	288	[SAP30BP - sap30 binding protein, GFAP - glial fibrillary acidic protein, ZMYND8 - zinc finger, mynd-type containing 8, MAPRE1 - microtubule-associated protein, rp/eb family, member 1, DNAJB2 - dnaj (hsp40) homolog, subfamily b, member 2, PRDX6 - peroxiredoxin 6, NCBP1 - nuclear cap binding protein subunit 1, 80kda, DNAJA1 - dnaj (hsp40) homolog, subfamily a, member 1, NCL - nucleolin, ATAT1 - al…
GO:0048522	positive regulation of cellular process	5.79e-05	0.0184	1.2	3706	1215	670	263	[SAP30BP - sap30 binding protein, GFAP - glial fibrillary acidic protein, ZMYND8 - zinc finger, mynd-type containing 8, MAPRE1 - microtubule-associated protein, rp/eb family, member 1, DNAJB2 - dnaj (hsp40) homolog, subfamily b, member 2, PRDX6 - peroxiredoxin 6, NCBP1 - nuclear cap binding protein subunit 1, 80kda, DNAJA1 - dnaj (hsp40) homolog, subfamily a, member 1, NCL - nucleolin, ATAT1 - al…
GO:0050684	regulation of mRNA processing	6.34e-05	0.0196	1.95	3706	91	670	32	[DHX9 - deah (asp-glu-ala-his) box helicase 9, PRDX6 - peroxiredoxin 6, NCBP1 - nuclear cap binding protein subunit 1, 80kda, DDX5 - dead (asp-glu-ala-asp) box helicase 5, MAGOH - mago-nashi homolog, proliferation-associated (drosophila), SNRNP70 - small nuclear ribonucleoprotein 70kda (u1), RBMX - rna binding motif protein, x-linked, HNRNPU - heterogeneous nuclear ribonucleoprotein u (scaffold a…
GO:0021762	substantia nigra development	6.92e-05	0.0208	3	3706	24	670	13	[COX6B1 - cytochrome c oxidase subunit vib polypeptide 1 (ubiquitous), GLUD1 - glutamate dehydrogenase 1, CDC42 - cell division cycle 42, GNB4 - guanine nucleotide binding protein (g protein), beta polypeptide 4, RHOA - ras homolog family member a, CALM2 - calmodulin 2 (phosphorylase kinase, delta), DYNLL1 - dynein, light chain, lc8-type 1, YWHAH - tyrosine 3-monooxygenase/tryptophan 5-monooxygen…
GO:0044839	cell cycle G2/M phase transition	9.09e-05	0.0265	2.39	3706	44	670	19	[MAPRE1 - microtubule-associated protein, rp/eb family, member 1, DYNC1H1 - dynein, cytoplasmic 1, heavy chain 1, TUBB - tubulin, beta class i, SKP1 - s-phase kinase-associated protein 1, DCTN2 - dynactin 2 (p50), PPP2R1A - protein phosphatase 2, regulatory subunit a, alpha, LCMT1 - leucine carboxyl methyltransferase 1, HSP90AA1 - heat shock protein 90kda alpha (cytosolic), class a member 1, ACTR…
GO:0045892	negative regulation of transcription, DNA-templated	9.39e-05	0.0267	1.57	3706	211	670	60	[TAGLN3 - transgelin 3, HAT1 - histone acetyltransferase 1, DDX5 - dead (asp-glu-ala-asp) box helicase 5, VPRBP - vpr (hiv-1) binding protein, NONO - non-pou domain containing, octamer-binding, HIST2H3D - histone cluster 2, h3d, HMGB2 - high mobility group box 2, HMGB1 - high mobility group box 1, CBX1 - chromobox homolog 1, SIN3A - sin3 transcription regulator family member a, RPL10 - ribosomal …
GO:0010558	negative regulation of macromolecule biosynthetic process	9.79e-05	0.0271	1.47	3706	302	670	80	[ZMYND8 - zinc finger, mynd-type containing 8, APEX1 - apex nuclease (multifunctional dna repair enzyme) 1, TAGLN3 - transgelin 3, HAT1 - histone acetyltransferase 1, GSTP1 - glutathione s-transferase pi 1, DDX5 - dead (asp-glu-ala-asp) box helicase 5, VPRBP - vpr (hiv-1) binding protein, NONO - non-pou domain containing, octamer-binding, NCL - nucleolin, HIST2H3D - histone cluster 2, h3d, HMGB2 …
GO:1903311	regulation of mRNA metabolic process	9.9e-05	0.0267	1.67	3706	159	670	48	[APEX1 - apex nuclease (multifunctional dna repair enzyme) 1, DHX9 - deah (asp-glu-ala-his) box helicase 9, SERBP1 - serpine1 mrna binding protein 1, PRDX6 - peroxiredoxin 6, NCBP1 - nuclear cap binding protein subunit 1, 80kda, RPS27A - ribosomal protein s27a, DDX5 - dead (asp-glu-ala-asp) box helicase 5, PAIP1 - poly(a) binding protein interacting protein 1, MAGOH - mago-nashi homolog, prolifer…
GO:0048857	neural nucleus development	0.000114	0.03	2.77	3706	28	670	14	[COX6B1 - cytochrome c oxidase subunit vib polypeptide 1 (ubiquitous), GLUD1 - glutamate dehydrogenase 1, CDC42 - cell division cycle 42, GNB4 - guanine nucleotide binding protein (g protein), beta polypeptide 4, NFIB - nuclear factor i/b, RHOA - ras homolog family member a, CALM2 - calmodulin 2 (phosphorylase kinase, delta), DYNLL1 - dynein, light chain, lc8-type 1, YWHAH - tyrosine 3-monooxygen…
GO:0010629	negative regulation of gene expression	0.000149	0.0383	1.36	3706	448	670	110	[NCBP1 - nuclear cap binding protein subunit 1, 80kda, TAGLN3 - transgelin 3, HAT1 - histone acetyltransferase 1, DDX5 - dead (asp-glu-ala-asp) box helicase 5, NCL - nucleolin, SIN3A - sin3 transcription regulator family member a, CBX1 - chromobox homolog 1, METTL14 - methyltransferase like 14, RBMX - rna binding motif protein, x-linked, TRIM28 - tripartite motif containing 28, PC - pyruvate carb…
GO:0000086	G2/M transition of mitotic cell cycle	0.000156	0.0392	2.37	3706	42	670	18	[MAPRE1 - microtubule-associated protein, rp/eb family, member 1, DYNC1H1 - dynein, cytoplasmic 1, heavy chain 1, TUBB - tubulin, beta class i, SKP1 - s-phase kinase-associated protein 1, DCTN2 - dynactin 2 (p50), PPP2R1A - protein phosphatase 2, regulatory subunit a, alpha, LCMT1 - leucine carboxyl methyltransferase 1, HSP90AA1 - heat shock protein 90kda alpha (cytosolic), class a member 1, CALM…
GO:0010769	regulation of cell morphogenesis involved in differentiation	0.000162	0.0396	1.88	3706	91	670	31	[CRKL - v-crk avian sarcoma virus ct10 oncogene homolog-like, CRK - v-crk avian sarcoma virus ct10 oncogene homolog, DNM3 - dynamin 3, RUFY3 - run and fyve domain containing 3, CDC42 - cell division cycle 42, ARHGEF7 - rho guanine nucleotide exchange factor (gef) 7, PTPRS - protein tyrosine phosphatase, receptor type, s, GDI1 - gdp dissociation inhibitor 1, CDH2 - cadherin 2, type 1, n-cadherin (…
GO:0006081	cellular aldehyde metabolic process	0.000165	0.0394	2.59	3706	32	670	15	[DAK - dihydroxyacetone kinase 2 homolog (s. cerevisiae), TPI1 - triosephosphate isomerase 1, PGLS - 6-phosphogluconolactonase, ADH5 - alcohol dehydrogenase 5 (class iii), chi polypeptide, TKT - transketolase, PGD - phosphogluconate dehydrogenase, AKR1A1 - aldo-keto reductase family 1, member a1 (aldehyde reductase), GLO1 - glyoxalase i, IDH1 - isocitrate dehydrogenase 1 (nadp+), soluble, ESD - e…
GO:0048523	negative regulation of cellular process	0.000177	0.0414	1.21	3706	1042	670	227	[GFAP - glial fibrillary acidic protein, ZMYND8 - zinc finger, mynd-type containing 8, MAPRE1 - microtubule-associated protein, rp/eb family, member 1, DNAJB2 - dnaj (hsp40) homolog, subfamily b, member 2, DNAJA1 - dnaj (hsp40) homolog, subfamily a, member 1, TAGLN3 - transgelin 3, NCL - nucleolin, GDI1 - gdp dissociation inhibitor 1, CBX1 - chromobox homolog 1, ABAT - 4-aminobutyrate aminotransf…
GO:0051254	positive regulation of RNA metabolic process	0.000182	0.0415	1.42	3706	340	670	87	[DHX9 - deah (asp-glu-ala-his) box helicase 9, APEX1 - apex nuclease (multifunctional dna repair enzyme) 1, PRDX6 - peroxiredoxin 6, NCBP1 - nuclear cap binding protein subunit 1, 80kda, DDX5 - dead (asp-glu-ala-asp) box helicase 5, NCL - nucleolin, WDR5 - wd repeat domain 5, HMGB3 - high mobility group box 3, HMGB2 - high mobility group box 2, SIN3A - sin3 transcription regulator family member a…
GO:0009890	negative regulation of biosynthetic process	0.000206	0.0461	1.42	3706	327	670	84	[ZMYND8 - zinc finger, mynd-type containing 8, APEX1 - apex nuclease (multifunctional dna repair enzyme) 1, TAGLN3 - transgelin 3, HAT1 - histone acetyltransferase 1, GSTP1 - glutathione s-transferase pi 1, DDX5 - dead (asp-glu-ala-asp) box helicase 5, NONO - non-pou domain containing, octamer-binding, VPRBP - vpr (hiv-1) binding protein, NCL - nucleolin, HIST2H3D - histone cluster 2, h3d, ATP1A1…
GO:0010001	glial cell differentiation	0.000214	0.0469	3.04	3706	20	670	11	[NFIB - nuclear factor i/b, GFAP - glial fibrillary acidic protein, S100B - s100 calcium binding protein b, RHOA - ras homolog family member a, GPC1 - glypican 1, SRSF1 - serine/arginine-rich splicing factor 1, MAPK1 - mitogen-activated protein kinase 1, CNP - 2',3'-cyclic nucleotide 3' phosphodiesterase, CDH2 - cadherin 2, type 1, n-cadherin (neuronal), NOTCH1 - notch 1, METTL14 - methyltransfer…
GO:0031327	negative regulation of cellular biosynthetic process	0.000261	0.0559	1.42	3706	315	670	81	[ZMYND8 - zinc finger, mynd-type containing 8, APEX1 - apex nuclease (multifunctional dna repair enzyme) 1, TAGLN3 - transgelin 3, HAT1 - histone acetyltransferase 1, DDX5 - dead (asp-glu-ala-asp) box helicase 5, VPRBP - vpr (hiv-1) binding protein, NONO - non-pou domain containing, octamer-binding, NCL - nucleolin, HIST2H3D - histone cluster 2, h3d, ATP1A1 - atpase, na+/k+ transporting, alpha 1 …
GO:0000381	regulation of alternative mRNA splicing, via spliceosome	0.000269	0.0566	2.35	3706	40	670	17	[DDX5 - dead (asp-glu-ala-asp) box helicase 5, MAGOH - mago-nashi homolog, proliferation-associated (drosophila), SRSF1 - serine/arginine-rich splicing factor 1, SRSF2 - serine/arginine-rich splicing factor 2, HNRNPA1 - heterogeneous nuclear ribonucleoprotein a1, SRSF3 - serine/arginine-rich splicing factor 3, SRSF4 - serine/arginine-rich splicing factor 4, RBM25 - rna binding motif protein 25, S…
GO:0048519	negative regulation of biological process	0.000276	0.0568	1.18	3706	1207	670	257	[GFAP - glial fibrillary acidic protein, ZMYND8 - zinc finger, mynd-type containing 8, MAPRE1 - microtubule-associated protein, rp/eb family, member 1, DNAJB2 - dnaj (hsp40) homolog, subfamily b, member 2, TAGLN3 - transgelin 3, NCBP1 - nuclear cap binding protein subunit 1, 80kda, DNAJA1 - dnaj (hsp40) homolog, subfamily a, member 1, NCL - nucleolin, GDI1 - gdp dissociation inhibitor 1, CBX1 - c…
GO:2000113	negative regulation of cellular macromolecule biosynthetic process	0.000283	0.0571	1.45	3706	283	670	74	[TAGLN3 - transgelin 3, HAT1 - histone acetyltransferase 1, DDX5 - dead (asp-glu-ala-asp) box helicase 5, NONO - non-pou domain containing, octamer-binding, VPRBP - vpr (hiv-1) binding protein, NCL - nucleolin, HIST2H3D - histone cluster 2, h3d, HMGB2 - high mobility group box 2, HMGB1 - high mobility group box 1, CBX1 - chromobox homolog 1, SIN3A - sin3 transcription regulator family member a, M…
GO:0045814	negative regulation of gene expression, epigenetic	0.000377	0.0747	2.9	3706	21	670	11	[HAT1 - histone acetyltransferase 1, HIST1H3F - histone cluster 1, h3f, MBD1 - methyl-cpg binding domain protein 1, MBD3 - methyl-cpg binding domain protein 3, HIST2H3D - histone cluster 2, h3d, HIST2H4B - histone cluster 2, h4b, HDAC1 - histone deacetylase 1, HMGB1 - high mobility group box 1, H2AFY - h2a histone family, member y, RRP8 - ribosomal rna processing 8, methyltransferase, homolog (ye…
GO:0071824	protein-DNA complex subunit organization	0.00038	0.0739	1.98	3706	67	670	24	[SMARCB1 - swi/snf related, matrix associated, actin dependent regulator of chromatin, subfamily b, member 1, PTMA - prothymosin, alpha, ANP32E - acidic (leucine-rich) nuclear phosphoprotein 32 family, member e, HAT1 - histone acetyltransferase 1, RPS27A - ribosomal protein s27a, SMARCC2 - swi/snf related, matrix associated, actin dependent regulator of chromatin, subfamily c, member 2, UBTF - up…
GO:0065004	protein-DNA complex assembly	0.000398	0.076	2.13	3706	52	670	20	[SMARCB1 - swi/snf related, matrix associated, actin dependent regulator of chromatin, subfamily b, member 1, HAT1 - histone acetyltransferase 1, RPS27A - ribosomal protein s27a, UBTF - upstream binding transcription factor, rna polymerase i, HIST1H1B - histone cluster 1, h1b, HIST2H3D - histone cluster 2, h3d, HIST2H4B - histone cluster 2, h4b, HMGB2 - high mobility group box 2, H2AFY - h2a hist…
GO:0000380	alternative mRNA splicing, via spliceosome	0.000443	0.0832	3.87	3706	10	670	7	[DHX9 - deah (asp-glu-ala-his) box helicase 9, HNRNPM - heterogeneous nuclear ribonucleoprotein m, SFPQ - splicing factor proline/glutamine-rich, DDX5 - dead (asp-glu-ala-asp) box helicase 5, SRSF1 - serine/arginine-rich splicing factor 1, DDX17 - dead (asp-glu-ala-asp) box helicase 17, SRSF6 - serine/arginine-rich splicing factor 6]
GO:0006325	chromatin organization	0.000469	0.0865	1.55	3706	182	670	51	[HAT1 - histone acetyltransferase 1, ANP32E - acidic (leucine-rich) nuclear phosphoprotein 32 family, member e, VPRBP - vpr (hiv-1) binding protein, WDR5 - wd repeat domain 5, HIST2H3D - histone cluster 2, h3d, HMGB3 - high mobility group box 3, HMGB2 - high mobility group box 2, SIN3A - sin3 transcription regulator family member a, HMGB1 - high mobility group box 1, CENPV - centromere protein v,…
GO:0031328	positive regulation of cellular biosynthetic process	0.000485	0.0878	1.35	3706	407	670	99	[APEX1 - apex nuclease (multifunctional dna repair enzyme) 1, DHX9 - deah (asp-glu-ala-his) box helicase 9, PAIP1 - poly(a) binding protein interacting protein 1, NCL - nucleolin, CDC42 - cell division cycle 42, SIN3A - sin3 transcription regulator family member a, RBMX - rna binding motif protein, x-linked, PRMT1 - protein arginine methyltransferase 1, TRIM28 - tripartite motif containing 28, PC…
GO:0097711	ciliary basal body-plasma membrane docking	0.000509	0.0906	2.57	3706	28	670	13	[MAPRE1 - microtubule-associated protein, rp/eb family, member 1, DYNC1H1 - dynein, cytoplasmic 1, heavy chain 1, TUBB - tubulin, beta class i, DCTN2 - dynactin 2 (p50), PPP2R1A - protein phosphatase 2, regulatory subunit a, alpha, HSP90AA1 - heat shock protein 90kda alpha (cytosolic), class a member 1, ACTR1A - arp1 actin-related protein 1 homolog a, centractin alpha (yeast), DYNLL1 - dynein, li…
GO:0022604	regulation of cell morphogenesis	0.000517	0.0905	1.62	3706	143	670	42	[SEPT7 - septin 7, CRKL - v-crk avian sarcoma virus ct10 oncogene homolog-like, CRK - v-crk avian sarcoma virus ct10 oncogene homolog, DNM3 - dynamin 3, RUFY3 - run and fyve domain containing 3, ARHGEF7 - rho guanine nucleotide exchange factor (gef) 7, CDC42 - cell division cycle 42, CDH2 - cadherin 2, type 1, n-cadherin (neuronal), GDI1 - gdp dissociation inhibitor 1, PTPRS - protein tyrosine ph…
GO:0050778	positive regulation of immune response	0.000538	0.0926	1.67	3706	126	670	38	[DHX9 - deah (asp-glu-ala-his) box helicase 9, NCKAP1 - nck-associated protein 1, CRKL - v-crk avian sarcoma virus ct10 oncogene homolog-like, CRK - v-crk avian sarcoma virus ct10 oncogene homolog, RPS27A - ribosomal protein s27a, CFI - complement factor i, NONO - non-pou domain containing, octamer-binding, CDC42 - cell division cycle 42, HMGB3 - high mobility group box 3, HMGB2 - high mobility g…
GO:0009891	positive regulation of biosynthetic process	0.000592	0.1	1.34	3706	414	670	100	[DHX9 - deah (asp-glu-ala-his) box helicase 9, APEX1 - apex nuclease (multifunctional dna repair enzyme) 1, PAIP1 - poly(a) binding protein interacting protein 1, NCL - nucleolin, CDC42 - cell division cycle 42, SIN3A - sin3 transcription regulator family member a, RBMX - rna binding motif protein, x-linked, PRMT1 - protein arginine methyltransferase 1, TRIM28 - tripartite motif containing 28, MT…
GO:0048025	negative regulation of mRNA splicing, via spliceosome	0.000666	0.111	3.11	3706	16	670	9	[RNPS1 - rna binding protein s1, serine-rich domain, HNRNPK - heterogeneous nuclear ribonucleoprotein k, HNRNPL - heterogeneous nuclear ribonucleoprotein l, U2AF2 - u2 small nuclear rna auxiliary factor 2, HNRNPA2B1 - heterogeneous nuclear ribonucleoprotein a2/b1, C1QBP - complement component 1, q subcomponent binding protein, SRSF4 - serine/arginine-rich splicing factor 4, SRSF6 - serine/arginin…
GO:0006342	chromatin silencing	0.000666	0.109	3.11	3706	16	670	9	[HAT1 - histone acetyltransferase 1, HIST1H3F - histone cluster 1, h3f, MBD1 - methyl-cpg binding domain protein 1, MBD3 - methyl-cpg binding domain protein 3, HIST2H3D - histone cluster 2, h3d, HIST2H4B - histone cluster 2, h4b, HDAC1 - histone deacetylase 1, HMGB1 - high mobility group box 1, RRP8 - ribosomal rna processing 8, methyltransferase, homolog (yeast)]
GO:0045652	regulation of megakaryocyte differentiation	0.000669	0.108	2.91	3706	19	670	10	[PRMT1 - protein arginine methyltransferase 1, HIST1H3F - histone cluster 1, h3f, ASH2L - ash2 (absent, small, or homeotic)-like (drosophila), WDR5 - wd repeat domain 5, HIST2H3D - histone cluster 2, h3d, HIST2H4B - histone cluster 2, h4b, HDAC1 - histone deacetylase 1, GABPA - ga binding protein transcription factor, alpha subunit 60kda, HMGB2 - high mobility group box 2, SIN3A - sin3 transcript…
GO:0051172	negative regulation of nitrogen compound metabolic process	0.00075	0.119	1.28	3706	545	670	126	[DHX9 - deah (asp-glu-ala-his) box helicase 9, APEX1 - apex nuclease (multifunctional dna repair enzyme) 1, ZMYND8 - zinc finger, mynd-type containing 8, HAT1 - histone acetyltransferase 1, TAGLN3 - transgelin 3, DNAJA1 - dnaj (hsp40) homolog, subfamily a, member 1, DDX5 - dead (asp-glu-ala-asp) box helicase 5, GSTP1 - glutathione s-transferase pi 1, PAIP1 - poly(a) binding protein interacting pr…
GO:0006357	regulation of transcription by RNA polymerase II	0.000885	0.139	1.35	3706	365	670	89	[DHX9 - deah (asp-glu-ala-his) box helicase 9, TAGLN3 - transgelin 3, DDX5 - dead (asp-glu-ala-asp) box helicase 5, VPRBP - vpr (hiv-1) binding protein, NONO - non-pou domain containing, octamer-binding, NCL - nucleolin, WDR5 - wd repeat domain 5, HMGB3 - high mobility group box 3, HMGB2 - high mobility group box 2, HMGB1 - high mobility group box 1, SIN3A - sin3 transcription regulator family me…
GO:1903312	negative regulation of mRNA metabolic process	0.000912	0.141	2.21	3706	40	670	16	[DHX9 - deah (asp-glu-ala-his) box helicase 9, PAIP1 - poly(a) binding protein interacting protein 1, U2AF2 - u2 small nuclear rna auxiliary factor 2, HNRNPA2B1 - heterogeneous nuclear ribonucleoprotein a2/b1, C1QBP - complement component 1, q subcomponent binding protein, SRSF4 - serine/arginine-rich splicing factor 4, HNRNPD - heterogeneous nuclear ribonucleoprotein d (au-rich element rna bindi…
GO:0050896	response to stimulus	0.000964	0.147	1.17	3706	1127	670	238	[GFAP - glial fibrillary acidic protein, DNAJB2 - dnaj (hsp40) homolog, subfamily b, member 2, PRDX6 - peroxiredoxin 6, DNAJA1 - dnaj (hsp40) homolog, subfamily a, member 1, LZIC - leucine zipper and ctnnbip1 domain containing, LGALS3BP - lectin, galactoside-binding, soluble, 3 binding protein, NCL - nucleolin, COX4I1 - cytochrome c oxidase subunit iv isoform 1, GDI1 - gdp dissociation inhibitor …
GO:0019043	establishment of viral latency	0.000973	0.146	4.61	3706	6	670	5	[PSIP1 - pc4 and sfrs1 interacting protein 1, XRCC5 - x-ray repair complementing defective repair in chinese hamster cells 5 (double-strand-break rejoining), PPIA - peptidylprolyl isomerase a (cyclophilin a), XRCC6 - x-ray repair complementing defective repair in chinese hamster cells 6, BANF1 - barrier to autointegration factor 1]
GO:0075713	establishment of integrated proviral latency	0.000973	0.144	4.61	3706	6	670	5	[PSIP1 - pc4 and sfrs1 interacting protein 1, PPIA - peptidylprolyl isomerase a (cyclophilin a), XRCC5 - x-ray repair complementing defective repair in chinese hamster cells 5 (double-strand-break rejoining), XRCC6 - x-ray repair complementing defective repair in chinese hamster cells 6, BANF1 - barrier to autointegration factor 1]
GO:0030031	cell projection assembly	0.000981	0.143	1.82	3706	79	670	26	[SEPT7 - septin 7, NCKAP1 - nck-associated protein 1, ARL3 - adp-ribosylation factor-like 3, SEPT10 - septin 10, DNM3 - dynamin 3, CDC42 - cell division cycle 42, ARHGEF7 - rho guanine nucleotide exchange factor (gef) 7, ATAT1 - alpha tubulin acetyltransferase 1, FSCN1 - fascin homolog 1, actin-bundling protein (strongylocentrotus purpuratus), SEPT11 - septin 11, TTYH1 - tweety homolog 1 (drosoph…
GO:0045087	innate immune response	0.000981	0.141	1.93	3706	63	670	22	[DHX9 - deah (asp-glu-ala-his) box helicase 9, SFPQ - splicing factor proline/glutamine-rich, S100B - s100 calcium binding protein b, DAK - dihydroxyacetone kinase 2 homolog (s. cerevisiae), CFI - complement factor i, SRPK2 - srsf protein kinase 2, NONO - non-pou domain containing, octamer-binding, PSPC1 - paraspeckle component 1, C1QBP - complement component 1, q subcomponent binding protein, XR…
GO:0051173	positive regulation of nitrogen compound metabolic process	0.000984	0.14	1.23	3706	690	670	154	[DHX9 - deah (asp-glu-ala-his) box helicase 9, APEX1 - apex nuclease (multifunctional dna repair enzyme) 1, PRDX6 - peroxiredoxin 6, DNAJB2 - dnaj (hsp40) homolog, subfamily b, member 2, NCBP1 - nuclear cap binding protein subunit 1, 80kda, DDX5 - dead (asp-glu-ala-asp) box helicase 5, PAIP1 - poly(a) binding protein interacting protein 1, NCL - nucleolin, CDC42 - cell division cycle 42, CDH2 - c…

## Sheet: e)UpstreamRegulatorsIPA
Â© 2000-2018 QIAGEN. All rights reserved.
Upstream Regulator	Expr Log Ratio	Molecule Type	Predicted Activation State	Activation z-score	Flags	p-value of overlap	Target molecules in dataset	Mechanistic Network
LIN28A		other	Inhibited	-2	bias	0.004	FUS,HNRNPF,TARDBP,TIA1
PFDN6	-0.29	other	Inhibited	-2.236	bias	3.61e-06	PFDN1,PFDN2,PFDN4,PFDN5,VBP1
RABL6	-0.462	other	Inhibited	-2.309	bias	0.00586	ABAT,CENPF,DUT,FEN1,FERMT2,MAD2L1,MCM2,MCM5,MCM7,NCAPG,POLD1,SERPINH1	113 (3)
SPDEF		transcription regulator	Inhibited	-2.496	bias	4.61e-05	CDH2,COL1A1,COL4A1,COL5A1,COL5A2,COL6A1,COL6A3,CTGF,ITGA5,ITGA6,LAMC1,PTPRF,SERPINE1,TNC,VASP
SPP1		cytokine	Inhibited	-2.72	bias	0.00586	CDH2,COX7A2L,FN1,GCDH,GPX4,KRT18,NDUFS4,NDUFV1,PGD,PLOD1,SSB,TM7SF2
FBN1	1.526	other	Inhibited	-2.207	bias	0.00266	COL1A2,COL6A3,CTGF,FBN1,LTBP1
MED1		transcription regulator	Inhibited	-2.236	bias	0.0464	EDF1,FADS2,LBR,PTMA,SEPT6,SMARCA4,TOP1
EGFR	-0.37	kinase	Inhibited	-2.441	bias	8.06e-05	CAV1,CRMP1,CTGF,HNRNPA1,HNRNPA2B1,HNRNPH1,ITGA6,MARCKS,PKM,POSTN,PPIA,PSMB1,PSMB2,PSMB3,PSMB4,PSMB5,PSMB6,PSMB7,SRSF1,TGM2
TRIB3		kinase	Inhibited	-2.186	bias	0.00541	ASNS,GARS,GDF15,MTHFD2,PCK2
GNA12		enzyme	Inhibited	-2.359	bias	6.89e-05	ARHGEF12,ARHGEF7,ARPC5,BAIAP2,CFL2,EZR,ITGA6,MYH11,PAK2,PPP1CC,RDX,RHOA,VAV2
VBP1	-0.821	other	Inhibited	-2.236	bias	3.61e-06	PFDN1,PFDN2,PFDN4,PFDN5,PFDN6
TP63		transcription regulator	Inhibited	-2.442	bias	1.01e-05	ACTL6A,CASP3,CDC42,CDH2,CDK6,COL4A1,COL5A1,CPT2,CTNNB1,DICER1,DNM2,DST,ENSA,FBN1,FLOT2,FN1,FUBP1,GAPDH,IGFBP7,ITGB1,ITGB4,KRT1,KRT10,MAD2L1,MFGE8,PCNA,POSTN,PRPF8,RCC1,RPA1,SERPINE1,TAGLN,TGFB2,THBS1,THY1,TNC,TPM1,USP48	131 (3)
PFDN2	-0.395	other	Inhibited	-2.2	bias	3.61e-06	PFDN1,PFDN4,PFDN5,PFDN6,VBP1
MITF		transcription regulator	Inhibited	-2.35	bias	0.0253	ALCAM,CENPF,COL1A1,DIAPH1,HMBS,LIG1,MCM2,MCM5,MCM6,MGP,MMP14,POLD1,PPP2CA,RPA3,SERPINE1
ERG		transcription regulator	Inhibited	-2.324	bias	0.000708	ADD1,ADGRG1,ARHGAP17,ARHGEF2,CTNNB1,DBN1,EPB41L3,FLNB,FYN,GMFB,HMGB1,HPCAL1,NRCAM,PCNP,PLPP3,PTPN11,RAB2A,RAB7A,RALGPS2,RAPH1,RPA1,RSU1,TMEM263
RUNX2		transcription regulator	Inhibited	-2.155		0.00167	ACTA2,COL11A1,MMP14,MYH11,NUDT12,PTK2,SERPINE1,TAGLN,TLN1,TPM1
ERBB2		kinase	Inhibited	-2.401	bias	5.09e-05	BMP1,CDC16,CDC37,CDC42,CDH2,CENPF,CHD4,COL1A1,COL5A1,COL6A3,CTGF,FN1,FSCN1,GLO1,IGFBP5,ITGA5,ITGB1,LAMP1,LAMP2,LIG1,LIG3,MCM2,MCM3,MCM5,MCM6,MCM7,MFAP2,NCAPG,NRBP1,PAICS,PCNA,PGK1,POLD1,POLR2D,POLR2G,RFC4,RPA1,RPA2,SERPINE1,TAGLN,THBS1,TOP1,TPM1
CCNK		kinase	Inhibited	-2.611	bias	0.00914	BRCC3,COPS6,PLTP,RFC4,RPA2,SMARCC2,TAF15
MYC		transcription regulator	Inhibited	-2.849	bias	1.21e-18	ALCAM,ALDH18A1,APEX1,BCAT1,CAV1,CCT3,CLU,COL1A1,COL8A1,COX7A2L,CYFIP2,EIF4E,ENO1,EZR,FADS2,FAP,FKBP5,GAPDH,GJA1,GLS,GLUD1,GLYR1,GPI,HNRNPA1,HNRNPH1,HNRNPU,HOXA5,HSP90AA1,HSPB1,HSPD1,HSPH1,IDH1,IDH2,IPO7,LAMP2,LGALS1,MFAP1,MGP,MTHFD1,NAP1L1,NCL,NPM1,PDGFRB,PEG10,POLDIP3,POLR2D,PTMA,PYCR1,RCC1,RHOA,SAE1,SCPEP1,SERPINE2,SLC2A1,SRSF1,SUMO1,SUMO2,TMEM126A,TMSB10/TMSB4X,TPI1,UBA2,UBE2I,XPO1,YTHDC1
HSF1		transcription regulator	Activated	2.328		8.07e-07	AHSA1,CBX3,CCT3,CLU,CRYAB,EIF4A2,FBLN1,HNRNPA3,HSP90AA1,HSP90AB1,HSPA4L,HSPA8,HSPB1,HSPE1,HSPH1,ITGB5,LDLR,LSM2,MAT2A,PGK1,RPL22,SERPINH1,SPTAN1,TRA2B
miR-483-3p (miRNAs w/seed CACUCCU)		mature microrna	Activated	2.728	bias	0.000416	ASH2L,CENPF,CTNNB1,ERP29,FAM213A,GJA1,HMGB3,HNRNPA0,LBR,PGAM1,RAN
miR-122-5p (miRNAs w/seed GGAGUGU)		mature microrna	Activated	2.354	bias	0.000803	ANK2,FUBP1,G6PC3,HMGB1,MECP2,NCAM1,P4HB,PALM,PKM,PRDX2,PSME1,TPD52L2
mir-122		microrna	Activated	2.671	bias	1.28e-13	ACTR1A,BCAT2,CACYBP,CREB1,CSRP1,GNPDA1,GNPDA2,GTF3C2,H1F0,KHDRBS1,LAMC1,LMNB2,MAP1B,MAPRE1,MTHFD2,NPEPPS,NUDC,NUTF2,PKM,PPP2CA,RAD21,RCC2,SEPT2,SEPT9,SF3B4,SLC1A5,TGM2,TNPO2,TPD52L2,VPS4B,WARS
NUPR1		transcription regulator	Activated	4.525		0.0727	ADGRG1,ALDH5A1,ANP32A,ANP32E,API5,AS3MT,BRCC3,CD63,CHD4,COL1A2,CROT,CXADR,DDX46,DHTKD1,DPYSL5,ENO2,FHL2,FUCA1,GDF15,GSTA4,GTF3C2,HIST1H1B,HNRNPA2B1,HNRNPM,HSPA2,LBR,LMNB1,MAT2A,MYO18A,NAA40,NFIB,NUP50,P3H1,P4HA2,PARP1,PCYOX1,PEA15,RANBP6,RCN2,RPA1,SAFB,SERPINE1,SLC2A1,SRSF1,STK38,TARDBP,TMPO,TOLLIP,TP53BP1,ZNF512
KDM5A		transcription regulator	Activated	2		0.0228	COL1A2,ITGB1,MCM2,MCM3
SMAD4	-0.143	transcription regulator	Activated	2.213		0.0708	ARHGEF2,CTGF,FAP,FSCN1,ITGA6,MBD1,PDGFRB,RAC1,SAE1,SERPINE1,THBS1,UNC119
TGFB1		growth factor	Activated	3.599	bias	0.00205	ACTA2,ALB,ARHGEF2,BGN,BMP1,CDH2,CENPF,COL1A1,COL1A2,COL5A1,COL6A3,CRIP2,CTGF,CTNNB1,DDB1,FAP,FBN1,FN1,FSCN1,IGFBP5,ITGA5,ITGA6,ITGAV,ITGB1,MAPK1,MFAP2,NCAPG,NRBP1,PLOD2,POLD1,RFC4,RHOB,SERPINE1,SERPINH1,TAGLN,TGFB1I1,TGFBI,TGM2,THBS1,TNC,TPM1,VASP	122 (6)
KDM5B		transcription regulator	Activated	3.097	bias	0.000222	ARL6IP5,ASF1A,BUB3,CAV1,CDIPT,CYB5A,EPB41L1,FABP5,FHL1,GCA,LGALS3BP,LIMCH1,MCM2,MCM3,PIR,PLS3,PSIP1,RECQL,SNRPD1,TUBB2A
CUL4B	0.239	other	Activated	2.121	bias	1.38e-05	DARS,EIF3I,GLO1,PRDX3,PSMA1,SOD1,TPI1,UBXN1
TP53		transcription regulator	Activated	2.118		1.22e-08	ACTA2,ACTL6A,AHSA1,AK1,APOE,ARHGEF2,ARPC1B,CAT,CAV1,CENPF,CKAP2,CLU,CRYAB,CTGF,CTNNB1,CYFIP2,DEK,DICER1,DNM2,DPYSL4,DUT,EIF2B1,ENSA,FAM3C,FDFT1,FDPS,FEN1,FKBP3,FUBP1,FYN,GDF15,GNL3,GSK3A,HDAC2,HMGB1,HMGCS1,HSPA4L,HSPA8,IGFBP7,IPO7,ITGB4,KRT8,LBR,LSS,LTBP1,MAD2L1,MAP2K2,MAPK1,MCM2,MCM3,MCM6,MCM7,ME2,MSH2,NCAPG,NEDD8,NOTCH1,PALLD,PCNA,PEG10,PFKM,PFKP,PHGDH,POLD1,PPM1A,PPP1CC,PPP2CA,PPP4C,PPP5C,PPT1…	109 (2)

## Sheet: f)IPA_mRNAsplicing
Â© 2000-2018 QIAGEN. All rights reserved.
ID	Genes in dataset
P52756	RBM5
Q9UMS4	PRPF19
O75643	SNRNP200
Q99459	CDC5L
P07910	HNRNPC
Q15020	SART3
Q16629	SRSF7
Q9Y2W1	THRAP3
P51610	HCFC1
P62314	SNRPD1
O14776	TCERG1
Q06787	FMR1
Q92620	DHX38
Q15459	SF3A1
Q13242	SRSF9
P26368	U2AF2
P49756	RBM25
P62995	TRA2B
Q07021	C1QBP
O75533	SF3B1
P17844	DDX5
P78362	SRPK2
P08621	SNRNP70
P52272	HNRNPM
Q13526	PIN1
P14866	HNRNPL
Q13247	SRSF6
Q15287	RNPS1
P31942	HNRNPH3
Q9HCE5	METTL14
P62316	SNRPD2
O75494	SRSF10
P23246	SFPQ
P61326	MAGOH
Q08170	SRSF4
Q7RTV0	PHF5A
Q01130	SRSF2
Q07955	SRSF1
Q92841	DDX17
Q9Y5S9	RBM8A
P22626	HNRNPA2B1
P38159	RBMX
Q13838	DDX39B
P09234	SNRPC

## Sheet: g)IPA_RNAsplicing
Â© 2000-2018 QIAGEN. All rights reserved.
ID	Genes in dataset
Q09666	AHNAK
P54252	ATXN3
Q02040	AKAP17A
P52756	RBM5
Q9UMS4	PRPF19
O75643	SNRNP200
Q15393	SF3B3
Q01081	U2AF1/U2AF1L5
Q99459	CDC5L
Q15427	SF3B4
P07910	HNRNPC
O75934	BCAS2
Q15020	SART3
Q16629	SRSF7
Q9Y2W1	THRAP3
P51610	HCFC1
P62314	SNRPD1
O14776	TCERG1
Q13435	SF3B2
Q06787	FMR1
Q92620	DHX38
Q92945	KHSRP
Q5BKZ1	ZNF326
Q15459	SF3A1
Q13242	SRSF9
Q15029	EFTUD2
Q13523	PRPF4B
Q05519	SRSF11
Q12874	SF3A3
P26368	U2AF2
P49756	RBM25
P62995	TRA2B
Q07021	C1QBP
O75533	SF3B1
P17844	DDX5
Q8N163	CCAR2
Q13148	TARDBP
O15116	LSM1
P62318	SNRPD3
P78362	SRPK2
Q9Y4Z0	LSM4
P08621	SNRNP70
P31943	HNRNPH1
P52272	HNRNPM
Q13526	PIN1
O60506	SYNCRIP
P14866	HNRNPL
Q13247	SRSF6
Q15287	RNPS1
Q09161	NCBP1

## Sheet: g) replication cohort
Comparison		C9ALS/CTR	C9ALS/CTR	C9ALS/CTR	C9ALS/CTR
Uniprot	Protein	log2FC	score	FDR	log_oddsDE
P55001	MFAP2_HUMAN	3.46634	1	6.12732e-17	33.4466
P08648	ITA5_HUMAN	3.20499	1	5.26461e-11	20.067
Q15746	MYLK_HUMAN	3.14427	1	0	46.8329
P02751	FINC_HUMAN	3.01758	1	0	1482.98
Q8IV38	ANKY2_HUMAN	2.98466	1	1.14328e-08	14.7421
P27658	CO8A1_HUMAN	2.89375	1	6.54018e-12	22.0875
Q15758	AAAT_HUMAN	2.7464	1	1.47503e-12	23.5735
Q01995	TAGL_HUMAN	2.68542	1	0	775.226
P31949	S10AB_HUMAN	2.46472	1	0	97.9143
A0PJZ3	GXLT2_HUMAN	2.40169	1	1.27129e-09	16.9026
O43854	EDIL3_HUMAN	2.29977	1	0	374.865
Q86WR0	CCD25_HUMAN	2.27156	0.99845	5.26439e-05	6.46794
Q92743	HTRA1_HUMAN	2.07327	1	0	108.09
Q15063	POSTN_HUMAN	2.06623	1	0	226.798
Q9Y3Q3	TMED3_HUMAN	2.05415	1	2.69914e-18	36.1736
P08123	CO1A2_HUMAN	2.0418	1	0	231.053
Q14766	LTBP1_HUMAN	2.03712	1	0	47.7513
Q15582	BGH3_HUMAN	2.02495	1	0	227.519
Q8TB73	NDNF_HUMAN	1.97211	0.999871	4.19821e-06	8.95399
Q9Y6C2	EMIL1_HUMAN	1.96894	1	0	132.723
Q9NR99	MXRA5_HUMAN	1.95192	1	0	231.523
Q9HC07	TM165_HUMAN	1.95049	1	7.21604e-19	36.5724
P51911	CNN1_HUMAN	1.93758	1	0	69.0361
P12829	MYL4_HUMAN	1.93182	0.999978	6.66415e-07	10.7192
P24821	TENA_HUMAN	1.84747	1	0	742.972
Q99715	COCA1_HUMAN	1.83666	1	0	549.943
P09382	LEG1_HUMAN	1.83179	1	0	85.5666
Q05682	CALD1_HUMAN	1.82134	1	0	408.311
Q96A83	COQA1_HUMAN	1.77721	1	0	63.4955
P07996	TSP1_HUMAN	1.76263	1	0	160.143
Q9NR12	PDLI7_HUMAN	1.76139	1	0	155.131
Q9HCD6	TANC2_HUMAN	1.71302	0.999043	3.26702e-05	6.9506
P0C2Y1	NBPF7_HUMAN	1.70845	0.999342	2.26103e-05	7.32618
P04216	THY1_HUMAN	1.70397	1	0	37.0959
Q76M96	CCD80_HUMAN	1.68863	1	2.1369e-11	20.869
Q16270	IBP7_HUMAN	1.68756	0.999985	4.46754e-07	11.1048
Q99988	GDF15_HUMAN	1.66357	1	3.55408e-13	25.0122
P50454	SERPH_HUMAN	1.64028	1	0	431.343
P05121	PAI1_HUMAN	1.63342	0.999999	1.53545e-08	14.4488
Q93096	TP4A1_HUMAN	1.62833	0.749879	0.0113743	1.09797
P02768	ALBU_HUMAN	1.62549	1	0	159.316
P08195	4F2_HUMAN	1.61722	1	0	217.365
P02452	CO1A1_HUMAN	1.61058	1	0	211.244
Q96GK7	FAH2A_HUMAN	1.59459	0.988853	0.000411399	4.48534
P54652	HSP72_HUMAN	1.57928	0.999883	3.77619e-06	9.04964
P09619	PGFRB_HUMAN	1.5737	1	1.65038e-09	16.6497
Q14767	LTBP2_HUMAN	1.55078	0.497711	0.0297398	-0.00915464
P57735	RAB25_HUMAN	1.53522	0.997427	9.01567e-05	5.95994
P35555	FBN1_HUMAN	1.52596	1	0	143.113
P35609	ACTN2_HUMAN	1.51659	0.999942	1.78847e-06	9.75168
P55083	MFAP4_HUMAN	1.48949	0.999242	2.5453e-05	7.18369
P29279	CTGF_HUMAN	1.48886	0.998129	6.45831e-05	6.27959
Q9NZU5	LMCD1_HUMAN	1.46291	1	3.04533e-10	18.2892
Q14192	FHL2_HUMAN	1.45368	1	5.75134e-11	19.9879
Q96IZ0	PAWR_HUMAN	1.43837	1	2.17396e-12	23.1538
P08493	MGP_HUMAN	1.43738	0.999993	2.0077e-07	11.9198
P23142	FBLN1_HUMAN	1.4186	1	1.52386e-17	34.7757
Q9UM22	EPDR1_HUMAN	1.41409	1	0	60.782
Q12884	SEPR_HUMAN	1.41209	1	0	56.3137
O00292	LFTY2_HUMAN	1.40958	0.995852	0.000149009	5.48102
P50281	MMP14_HUMAN	1.40765	1	0	72.8269
Q14112	NID2_HUMAN	1.40451	1	2.61333e-10	18.4677
P35556	FBN2_HUMAN	1.39848	1	0	46.5002
Q01650	LAT1_HUMAN	1.3713	1	1.18567e-16	32.8284
Q8N6L1	KTAP2_HUMAN	1.371	1	1.86326e-15	30.1278
Q9HCM3	K1549_HUMAN	1.36908	0.940404	0.00234976	2.75873
P07951	TPM2_HUMAN	1.36746	0.99999	3.00749e-07	11.5149
Q99645	EPYC_HUMAN	1.36247	0.996857	0.000110917	5.75951
P35749	MYH11_HUMAN	1.36166	0.999999	2.42718e-08	14.0319
O60476	MA1A2_HUMAN	1.36051	0.407117	0.0392823	-0.375897
O15460	P4HA2_HUMAN	1.35901	1	0	89.296
Q3SY69	AL1L2_HUMAN	1.35776	1	0	58.6451
P02511	CRYAB_HUMAN	1.35308	1	0	43.7938
P13611	CSPG2_HUMAN	1.35107	1	0	137.874
Q149M9	NWD1_HUMAN	1.34474	0.86516	0.00582296	1.85883
P98160	PGBM_HUMAN	1.33846	1	0	197.341
Q8NFZ0	FBH1_HUMAN	1.33546	0.999922	2.47592e-06	9.45665
A0FGR8	ESYT2_HUMAN	1.32655	0.987277	0.000474849	4.35153
P98095	FBLN2_HUMAN	1.31979	1	4.00946e-09	15.7688
Q9GZP9	DERL2_HUMAN	1.31871	0.999671	1.09591e-05	8.01851
Q9P2E9	RRBP1_HUMAN	1.31111	1	0	301.17
P05783	K1C18_HUMAN	1.31028	1	0	46.9795
O00159	MYO1C_HUMAN	1.30532	1	0	39.5026
P07355	ANXA2_HUMAN	1.30496	1	0	48.381
P13995	MTDC_HUMAN	1.29736	1	5.26669e-18	35.6473
P62736	ACTA_HUMAN	1.2947	0.996151	0.000138315	5.55604
P61619	S61A1_HUMAN	1.28896	1	1.40021e-14	28.1918
P63098	CANB1_HUMAN	1.26901	0.97679	0.00086589	3.7397
P05787	K2C8_HUMAN	1.26846	1	0	74.67
Q99439	CNN2_HUMAN	1.26687	1	0	117.165
Q9NR19	ACSA_HUMAN	1.26103	0.972753	0.00103092	3.57519
Q5KU26	COL12_HUMAN	1.25864	0.999999	1.89396e-08	14.2535
P63267	ACTH_HUMAN	1.24721	0.999862	4.49325e-06	8.88484
P01130	LDLR_HUMAN	1.23165	0.999996	1.3019e-07	12.3606
P0CG38	POTEI_HUMAN	1.2228	0.998205	6.13711e-05	6.3208
P21810	PGS1_HUMAN	1.22063	1	2.86478e-14	27.4302
Q9HB40	RISC_HUMAN	1.2112	0.997277	9.54109e-05	5.9034
O94925	GLSK_HUMAN	1.20844	1	0	60.1477
Q9NZM1	MYOF_HUMAN	1.2011	1	0	59.5532
P40261	NNMT_HUMAN	1.20058	1	1.28837e-09	16.8916
P25391	LAMA1_HUMAN	1.20041	1	0	54.9604
P12236	ADT3_HUMAN	1.19676	1	0	50.4641
Q9BV10	ALG12_HUMAN	1.19356	1	1.06532e-12	23.8624
Q9UDW1	QCR9_HUMAN	1.1914	0.21753	0.069568	-1.28012
Q9UHB6	LIMA1_HUMAN	1.18738	1	0	134.642
Q9UKG9	OCTC_HUMAN	1.18465	0.836548	0.00722766	1.63277
P35579	MYH9_HUMAN	1.17962	1	0	1180.86
P07205	PGK2_HUMAN	1.17853	0.978286	0.000806373	3.80784
Q8TED1	GPX8_HUMAN	1.16985	1	3.14482e-14	27.317
Q16822	PCKGM_HUMAN	1.1658	1	0	60.2918
P68366	TBA4A_HUMAN	1.14921	0.999849	5.0124e-06	8.79526
Q05707	COEA1_HUMAN	1.14619	1	0	169.608
Q13643	FHL3_HUMAN	1.13978	1	2.9216e-13	25.2172
P30837	AL1B1_HUMAN	1.1389	1	0	120.134
P55286	CADH8_HUMAN	1.12857	0.999999	4.54036e-08	13.4316
P21980	TGM2_HUMAN	1.12761	1	8.03974e-11	19.6245
P57088	TMM33_HUMAN	1.12739	0.99999	3.14107e-07	11.4705
O00469	PLOD2_HUMAN	1.12728	1	0	68.5971
P60903	S10AA_HUMAN	1.12205	1	1.28295e-10	19.1501
P09493	TPM1_HUMAN	1.11961	1	0	63.4569
P17661	DESM_HUMAN	1.11939	0.999994	1.7296e-07	12.0844
P08962	CD63_HUMAN	1.11526	1	1.08542e-10	19.314
Q9Y680	FKBP7_HUMAN	1.11476	1	1.35757e-16	32.68
Q96S97	MYADM_HUMAN	1.10921	0.999999	1.7582e-08	14.3206
P07942	LAMB1_HUMAN	1.10806	1	0	142.575
Q92626	PXDN_HUMAN	1.09446	1	0	81.6174
O95197	RTN3_HUMAN	1.08829	0.86554	0.00579849	1.86209
P12814	ACTN1_HUMAN	1.08626	1	0	372.322
Q08431	MFGM_HUMAN	1.08091	1	9.07571e-15	28.5616
Q8WUH6	TM263_HUMAN	1.07725	0.99907	3.15268e-05	6.97956
Q8IV08	PLD3_HUMAN	1.06872	1	0	164.536
P11047	LAMC1_HUMAN	1.06589	1	0	180.956
P21741	MK_HUMAN	1.06393	1	2.62698e-12	23.0122
P32322	P5CR1_HUMAN	1.06143	1	0	54.4038
Q04656	ATP7A_HUMAN	1.05795	0.999109	2.99334e-05	7.02276
P02545	LMNA_HUMAN	1.05181	1	0	178.394
P41219	PERI_HUMAN	1.04559	1	0	37.6379
P45877	PPIC_HUMAN	1.04461	0.999999	2.73699e-08	13.9201
Q9P0V3	SH3B4_HUMAN	1.04043	0.999949	1.56231e-06	9.87804
Q9Y625	GPC6_HUMAN	1.02997	1	0	42.5373
O00400	ACATN_HUMAN	1.02989	1	1.74425e-09	16.5826
Q9UKX5	ITA11_HUMAN	1.02724	1	6.92925e-11	19.7944
P46783	RS10_HUMAN	1.0188	0.595519	0.0213171	0.386829
O15126	SCAM1_HUMAN	1.01741	0.99999	3.15202e-07	11.465
Q03135	CAV1_HUMAN	1.01448	0.999955	1.35436e-06	10.0108
P13497	BMP1_HUMAN	1.00359	1	3.73046e-09	15.8436
P50570	DYN2_HUMAN	1.00102	0.999683	1.05836e-05	8.05708
P35908	K22E_HUMAN	0.997773	0.999982	5.28971e-07	10.9362
Q8IWA4	MFN1_HUMAN	0.997741	0.999988	3.55154e-07	11.3349
Q8IWU6	SULF1_HUMAN	0.986336	0.951253	0.00189088	2.97113
O95967	FBLN4_HUMAN	0.975509	0.972131	0.00107308	3.55196
O15143	ARC1B_HUMAN	0.970367	1	0	55.3865
O60220	TIM8A_HUMAN	0.968437	0.831738	0.00741242	1.598
P40937	RFC5_HUMAN	0.958119	0.734147	0.0122266	1.01577
Q15629	TRAM1_HUMAN	0.957712	1	9.622e-17	33.0395
Q9NVD7	PARVA_HUMAN	0.952543	0.204403	0.0729449	-1.359
P24844	MYL9_HUMAN	0.949116	1	5.48391e-09	15.4519
P06756	ITAV_HUMAN	0.946664	1	0	209.816
P29374	ARI4A_HUMAN	0.945403	0.957605	0.0016657	3.11741
Q32P28	P3H1_HUMAN	0.94428	1	0	52.2122
P13645	K1C10_HUMAN	0.942912	1	0	68.7415
Q8WX93	PALLD_HUMAN	0.935151	1	0	89.7341
Q96AY3	FKB10_HUMAN	0.931598	1	0	98.4185
P00156	CYB_HUMAN	0.927389	0.997821	7.5533e-05	6.12658
Q09666	AHNK_HUMAN	0.920202	1	0	147.029
P13473	LAMP2_HUMAN	0.917838	0.994355	0.000209473	5.17124
P08243	ASNS_HUMAN	0.916609	1	0	83.3887
P13674	P4HA1_HUMAN	0.914117	1	0	81.4956
Q99538	LGMN_HUMAN	0.898725	1	4.03894e-11	20.3172
P21291	CSRP1_HUMAN	0.898435	1	0	57.7822
Q9Y2R9	RT07_HUMAN	0.898048	0.999938	1.88995e-06	9.68907
P12429	ANXA3_HUMAN	0.891549	1	1.98016e-16	32.348
P18084	ITB5_HUMAN	0.891066	1	1.95138e-13	25.6068
P12109	CO6A1_HUMAN	0.889645	1	0	42.7101
Q8N6Y2	LRC17_HUMAN	0.88638	0.99384	0.000226965	5.08348
O75369	FLNB_HUMAN	0.882667	1	0	418.286
Q9UP38	FZD1_HUMAN	0.882265	0.999272	2.47134e-05	7.22421
P04264	K2C1_HUMAN	0.881674	1	0	84.3445
Q9UI14	PRAF1_HUMAN	0.878578	0.962987	0.00142758	3.25876
P05556	ITB1_HUMAN	0.861925	1	0	66.3412
Q9BXI9	C1QT6_HUMAN	0.861713	0.637291	0.0184888	0.563625
P53634	CATC_HUMAN	0.855756	0.859013	0.00609815	1.80712
P68133	ACTS_HUMAN	0.855	0.249093	0.0626077	-1.10346
Q9NRA1	PDGFC_HUMAN	0.850214	0.995461	0.000163693	5.39058
P20908	CO5A1_HUMAN	0.849496	1	2.19875e-13	25.4994
P27105	STOM_HUMAN	0.843461	0.999121	2.95346e-05	7.03577
Q9NRW3	ABC3C_HUMAN	0.837233	0.999799	6.81937e-06	8.51363
O00461	GOLI4_HUMAN	0.835571	0.998985	3.45293e-05	6.89208
Q8NF91	SYNE1_HUMAN	0.835307	0.999958	1.26965e-06	10.0771
P67936	TPM4_HUMAN	0.833445	1	0	65.8057
O60687	SRPX2_HUMAN	0.827737	0.999452	1.82988e-05	7.50919
P17302	CXA1_HUMAN	0.827091	0.999965	1.06072e-06	10.2547
P02461	CO3A1_HUMAN	0.820838	6.53633e-32	0.419794	-71.8053
P02649	APOE_HUMAN	0.816483	0.99858	4.76675e-05	6.55546
Q7Z434	MAVS_HUMAN	0.799108	0.998672	4.46841e-05	6.62269
Q7Z794	K2C1B_HUMAN	0.79769	0.908597	0.00364675	2.29662
Q02809	PLOD1_HUMAN	0.794508	1	0	140.949
Q96AG4	LRC59_HUMAN	0.79102	1	8.00242e-13	24.1851
Q9UGI8	TES_HUMAN	0.789541	0.99993	2.21485e-06	9.56853
Q9Y2Z4	SYYM_HUMAN	0.779047	0.584185	0.0221195	0.339978
O94876	TMCC1_HUMAN	0.775708	0.191346	0.0763488	-1.44129
Q9UKZ1	CNO11_HUMAN	0.775674	0.0976298	0.112103	-2.22384
O15260	SURF4_HUMAN	0.775321	1	0	72.2825
Q92791	SC65_HUMAN	0.772425	0.99033	0.000355176	4.62903
P12111	CO6A3_HUMAN	0.757902	1	0	121.325
O94855	SC24D_HUMAN	0.75711	0.999996	1.17996e-07	12.4459
P12107	COBA1_HUMAN	0.753359	0.999757	8.1884e-06	8.32108
O43761	SNG3_HUMAN	0.748995	0.00670559	0.26977	-4.99809
Q9BUN8	DERL1_HUMAN	0.745486	1	8.95362e-09	14.9896
P54886	P5CS_HUMAN	0.744667	1	0	183.183
O75718	CRTAP_HUMAN	0.740039	0.994247	0.00021233	5.15233
P43378	PTN9_HUMAN	0.73948	1	5.8303e-10	17.6802
P23381	SYWC_HUMAN	0.734532	1	1.47667e-15	30.3618
P56159	GFRA1_HUMAN	0.730244	0.993995	0.000222138	5.10917
Q9Y282	ERGI3_HUMAN	0.730201	0.997982	7.07013e-05	6.20351
Q9NZJ7	MTCH1_HUMAN	0.72606	1	9.25578e-10	17.2198
Q9BYC9	RM20_HUMAN	0.72045	0.602773	0.0207352	0.417034
P05997	CO5A2_HUMAN	0.718886	1	0	44.2336
O15240	VGF_HUMAN	0.717518	1	0	40.2884
O43819	SCO2_HUMAN	0.713207	0.695155	0.0145995	0.82433
Q9BQA9	CQ062_HUMAN	0.712625	0.693697	0.0146736	0.817461
Q5EB52	MEST_HUMAN	0.71099	0.664306	0.0164606	0.682541
Q8IUR0	TPPC5_HUMAN	0.709647	0.261871	0.0602783	-1.03627
P35527	K1C9_HUMAN	0.707838	1	1.81883e-11	21.0107
Q10471	GALT2_HUMAN	0.706535	1	0	69.105
Q9BU23	LMF2_HUMAN	0.705783	1	8.35777e-10	17.3148
Q969H8	MYDGF_HUMAN	0.705055	1	2.41936e-14	27.6216
P54687	BCAT1_HUMAN	0.703845	1	0	42.3181
Q8IUL8	CILP2_HUMAN	0.696678	0.999999	4.42713e-08	13.4506
Q00325	MPCP_HUMAN	0.693927	0.999998	4.72275e-08	13.4005
Q9UBX3	DIC_HUMAN	0.689674	0.939141	0.00239998	2.7364
Q8IWU5	SULF2_HUMAN	0.68456	0.302178	0.0531372	-0.836946
Q70UQ0	IKIP_HUMAN	0.684417	1	5.42616e-09	15.4582
P13797	PLST_HUMAN	0.682698	1	0	43.4892
Q9Y4P3	TBL2_HUMAN	0.681534	0.999998	5.80666e-08	13.1653
P54252	ATX3_HUMAN	0.676485	0.96062	0.00152068	3.19433
P41250	SYG_HUMAN	0.676439	1	0	110.282
Q6PCE3	PGM2L_HUMAN	0.674973	0.296588	0.0539619	-0.863601
P02462	CO4A1_HUMAN	0.673533	0.915007	0.00339959	2.37636
P14543	NID1_HUMAN	0.666253	0.99949	1.73048e-05	7.58098
Q9BZG1	RAB34_HUMAN	0.666196	0.999993	2.00417e-07	11.921
O43294	TGFI1_HUMAN	0.663196	0.999904	3.02307e-06	9.25373
Q02040	AK17A_HUMAN	0.662624	0.959331	0.00158084	3.16076
Q9H061	T126A_HUMAN	0.658424	0.998812	3.98499e-05	6.73433
P37840	SYUA_HUMAN	0.658327	0.0513013	0.150238	-2.91738
Q9NR30	DDX21_HUMAN	0.657794	1	0	54.762
O95214	LERL1_HUMAN	0.655919	0.337827	0.0477242	-0.672992
P11717	MPRI_HUMAN	0.653434	1	0	62.5237
Q9UQM7	KCC2A_HUMAN	0.650714	0.999933	2.08677e-06	9.61813
Q9UHN6	TMEM2_HUMAN	0.648093	0.0815083	0.122019	-2.42203
Q9H583	HEAT1_HUMAN	0.647922	0.998114	6.51585e-05	6.27134
Q9H173	SIL1_HUMAN	0.642742	0.999744	8.61071e-06	8.26867
Q9P0I2	EMC3_HUMAN	0.642115	1	1.48852e-09	16.7525
Q6UB35	C1TM_HUMAN	0.641933	1	0	47.4464
P50479	PDLI4_HUMAN	0.640761	0.0580855	0.142467	-2.786
P50552	VASP_HUMAN	0.637669	1	2.49019e-13	25.3549
P49257	LMAN1_HUMAN	0.636804	1	3.04864e-09	16.0212
Q9Y2D5	AKAP2_HUMAN	0.635483	0.999995	1.53682e-07	12.1963
P11279	LAMP1_HUMAN	0.634396	1	3.04546e-13	25.1907
O95302	FKBP9_HUMAN	0.633905	0.962232	0.00146234	3.23779
Q12800	TFCP2_HUMAN	0.632755	0.768128	0.0104249	1.19777
Q6NUQ4	TM214_HUMAN	0.631087	0.999375	2.14717e-05	7.37708
Q96HF1	SFRP2_HUMAN	0.620581	0.235587	0.0655618	-1.17703
Q14139	UBE4A_HUMAN	0.618503	0.987085	0.00048211	4.33637
Q16527	CSRP2_HUMAN	0.61848	0.54809	0.0251243	0.192954
P43307	SSRA_HUMAN	0.613348	1	2.72051e-10	18.4298
Q9Y6Y0	NS1BP_HUMAN	0.611522	0.321628	0.0499921	-0.746301
Q7Z4H8	KDEL2_HUMAN	0.609969	0.999887	3.61485e-06	9.09059
Q9BTE6	AASD1_HUMAN	0.609327	0.999095	3.04177e-05	7.00673
P07093	GDN_HUMAN	0.609044	0.981823	0.00067385	3.98926
Q9UKX7	NUP50_HUMAN	0.606995	0.876379	0.00522478	1.95858
Q9HBH5	RDH14_HUMAN	0.604822	0.814858	0.00814885	1.48189
Q8NEW0	ZNT7_HUMAN	0.603731	0.996735	0.000115441	5.7213
P56134	ATPK_HUMAN	0.60366	0.99764	8.24884e-05	6.04659
Q6DD88	ATLA3_HUMAN	0.603272	1	7.28947e-13	24.2655
P07237	PDIA1_HUMAN	0.602753	1	1.14533e-17	35.0426
Q07065	CKAP4_HUMAN	0.601618	1	0	96.5095
O00541	PESC_HUMAN	0.600555	0.0875313	0.117824	-2.34416
O95070	YIF1A_HUMAN	0.600208	0.960833	0.00150399	3.19995
Q6NTF9	RHBD2_HUMAN	0.595796	0.995328	0.000171452	5.36156
Q9H857	NT5D2_HUMAN	0.594444	1	0	101.36
Q96CP2	FWCH2_HUMAN	0.590225	0.297547	0.053788	-0.859008
O60547	GMDS_HUMAN	0.589817	0.99964	1.19975e-05	7.92861
Q969M3	YIPF5_HUMAN	0.588719	1	6.46821e-10	17.5919
Q9Y4G6	TLN2_HUMAN	0.588145	0.523397	0.0272704	0.0936568
Q8IUD2	RB6I2_HUMAN	0.586439	0.111644	0.104287	-2.07406
Q13042	CDC16_HUMAN	0.585327	0.899805	0.00405655	2.19506
O95478	NSA2_HUMAN	0.583711	0.999968	9.45943e-07	10.3517
P17483	HXB4_HUMAN	0.582487	0.047837	0.155003	-2.99094
Q96QD8	S38A2_HUMAN	0.579932	0.967741	0.00124639	3.40116
Q8TBQ9	KISHA_HUMAN	0.572751	0.948936	0.00197892	2.92227
Q5VIR6	VPS53_HUMAN	0.571854	0.122732	0.0991663	-1.96681
Q5VWZ2	LYPL1_HUMAN	0.571582	0.0602684	0.140248	-2.74679
Q96GC9	VMP1_HUMAN	0.57123	0.981603	0.000678219	3.97699
Q15404	RSU1_HUMAN	0.570859	0.998512	5.03609e-05	6.50885
P55957	BID_HUMAN	0.570124	0.0566868	0.144109	-2.81186
Q92520	FAM3C_HUMAN	0.569355	0.999997	8.85118e-08	12.7366
Q86W92	LIPB1_HUMAN	0.563248	0.907927	0.00368089	2.28858
O43301	HS12A_HUMAN	0.562571	0.999951	1.49479e-06	9.9197
P52294	IMA5_HUMAN	0.562055	0.685612	0.0150391	0.779683
Q9BSJ8	ESYT1_HUMAN	0.560669	1	0	47.6268
Q07820	MCL1_HUMAN	0.558586	0.115696	0.102425	-2.03384
Q15942	ZYX_HUMAN	0.551613	0.00971701	0.264096	-4.62411
Q6ZUT6	CO052_HUMAN	0.551268	0.113774	0.103356	-2.05276
Q96CX2	KCD12_HUMAN	0.550967	0.179416	0.0803027	-1.52031
O60568	PLOD3_HUMAN	0.550636	1	4.80975e-14	26.8978
Q02246	CNTN2_HUMAN	0.547488	0.0485041	0.154044	-2.97639
Q9UNW1	MINP1_HUMAN	0.546695	0.279033	0.0565965	-0.949264
Q13308	PTK7_HUMAN	0.545649	0.000287671	0.325114	-8.1534
Q6P996	PDXD1_HUMAN	0.543627	0.999973	7.92078e-07	10.5363
O75787	RENR_HUMAN	0.540048	0.591938	0.0216052	0.371983
Q6NYC1	JMJD6_HUMAN	0.539962	0.374909	0.0428202	-0.511216
Q9BUF5	TBB6_HUMAN	0.539027	1	2.20538e-13	25.4976
Q9BV79	MECR_HUMAN	0.538933	0.177899	0.0805416	-1.53065
P12110	CO6A2_HUMAN	0.537745	0.000220852	0.328775	-8.4178
Q9Y5M8	SRPRB_HUMAN	0.532419	0.884297	0.0048491	2.03377
P56378	68MP_HUMAN	0.531993	0.547716	0.0251695	0.191445
P41227	NAA10_HUMAN	0.530972	0.886078	0.00475214	2.0513
O75629	CREG1_HUMAN	0.530488	0.918494	0.00324714	2.42206
Q7Z2W4	ZCCHV_HUMAN	0.529817	0.0897179	0.116504	-2.31708
Q96HC4	PDLI5_HUMAN	0.5295	0.999993	2.21596e-07	11.8261
Q9BQE5	APOL2_HUMAN	0.529455	0.813583	0.00818197	1.47346
Q9BVK6	TMED9_HUMAN	0.528418	0.472793	0.032353	-0.108936
Q969T9	WBP2_HUMAN	0.527654	0.856952	0.00621127	1.79021
P02786	TFR1_HUMAN	0.522451	1	1.3408e-13	25.9177
Q5BJH7	YIF1B_HUMAN	0.519412	0.530302	0.0266116	0.121357
P56937	DHB7_HUMAN	0.519402	0.834064	0.00729855	1.61471
P08572	CO4A2_HUMAN	0.519166	0.558484	0.0243044	0.235014
Q9Y586	MB212_HUMAN	0.516116	0.218654	0.0693581	-1.27353
P40692	MLH1_HUMAN	0.511156	0.0506334	0.151156	-2.93118
P33121	ACSL1_HUMAN	0.51076	0.999998	4.8846e-08	13.366
Q5SY16	NOL9_HUMAN	0.507653	0.997064	0.000103209	5.82767
Q6NYC8	PPR18_HUMAN	0.505056	0.90934	0.0036095	2.3056
P04792	HSPB1_HUMAN	0.504429	1	3.43842e-17	34.0265
P58107	EPIPL_HUMAN	0.501087	0.0480983	0.154699	-2.98522
Q93052	LPP_HUMAN	0.500268	0.999999	2.71662e-08	13.9238
Q96L58	B3GT6_HUMAN	0.495231	0.53237	0.0264559	0.129663
Q9P2T1	GMPR2_HUMAN	0.49395	0.109885	0.105096	-2.09192
Q96AA3	RFT1_HUMAN	0.493875	0.423559	0.0374212	-0.308179
Q6RFH5	WDR74_HUMAN	0.491283	0.606771	0.0205213	0.433761
Q5T7W0	ZN618_HUMAN	0.490348	0.236394	0.0654467	-1.17255
Q13740	CD166_HUMAN	0.487948	0.980459	0.000721276	3.91549
Q9BQG0	MBB1A_HUMAN	0.487368	0.999952	1.45608e-06	9.94709
Q92552	RT27_HUMAN	0.486303	1	3.2409e-10	18.2515
Q13464	ROCK1_HUMAN	0.484757	0.0596372	0.140988	-2.75799
Q96ER9	CCD51_HUMAN	0.484254	0.187987	0.0774658	-1.46314
Q99735	MGST2_HUMAN	0.482043	0.084074	0.120094	-2.38824
Q08378	GOGA3_HUMAN	0.481783	0.960131	0.00154205	3.18148
Q01813	PFKAP_HUMAN	0.480931	0.99866	4.50387e-05	6.61344
Q9NXU5	ARL15_HUMAN	0.475495	0.999207	2.63283e-05	7.13946
Q9UDX5	MTFP1_HUMAN	0.474829	0.180181	0.0800639	-1.51512
O15511	ARPC5_HUMAN	0.474163	1	5.61663e-12	22.3109
Q9NSC5	HOME3_HUMAN	0.473133	0.17436	0.0817143	-1.55504
Q96C36	P5CR2_HUMAN	0.472998	0.597125	0.0212353	0.3935
Q9Y4G8	RPGF2_HUMAN	0.47243	0.222205	0.068753	-1.25286
P42696	RBM34_HUMAN	0.470588	0.350529	0.0458472	-0.616715
P49069	CAMLG_HUMAN	0.46988	0.119735	0.100391	-1.99494
P18085	ARF4_HUMAN	0.469242	0.000397481	0.319755	-7.82997
Q00587	BORG5_HUMAN	0.468881	0.896576	0.0041995	2.15975
Q3ZCW2	LEGL_HUMAN	0.46739	0.479593	0.0317024	-0.0816731
Q15904	VAS1_HUMAN	0.465045	0.0336489	0.180104	-3.35755
Q8IYK8	REM2_HUMAN	0.462463	0.0794878	0.123527	-2.44933
P02794	FRIH_HUMAN	0.460333	0.999964	1.10387e-06	10.227
P12532	KCRU_HUMAN	0.459186	0.998549	4.90647e-05	6.53397
P60660	MYL6_HUMAN	0.456796	0.994473	0.000206218	5.19263
Q9NS93	TM7S3_HUMAN	0.454034	0.966949	0.00127689	3.37608
Q8ND24	RN214_HUMAN	0.452392	0.61173	0.0201506	0.454591
Q8TB61	S35B2_HUMAN	0.450839	0.229468	0.0669689	-1.21132
P52756	RBM5_HUMAN	0.450471	0.983312	0.000623679	4.07621
Q14690	RRP5_HUMAN	0.449453	0.198535	0.074714	-1.39548
Q9H0N0	RAB6C_HUMAN	0.449383	0.998225	6.05881e-05	6.33192
O75964	ATP5L_HUMAN	0.448794	0.999999	2.47784e-08	14.0064
O43633	CHM2A_HUMAN	0.447462	0.750438	0.0113216	1.10095
Q12981	SEC20_HUMAN	0.447293	0.208606	0.0718395	-1.33335
O15382	BCAT2_HUMAN	0.446107	0.990295	0.000358348	4.6254
P55145	MANF_HUMAN	0.445246	0.500295	0.0295255	0.00118135
P46778	RL21_HUMAN	0.443634	0.742081	0.0117216	1.05681
Q06330	SUH_HUMAN	0.442528	0.719524	0.0130263	0.9421
Q9Y5J7	TIM9_HUMAN	0.441669	0.492602	0.0304195	-0.0295928
Q8N556	AFAP1_HUMAN	0.440245	0.160329	0.0856107	-1.65578
Q96A23	CPNE4_HUMAN	0.440102	0.0483686	0.154278	-2.97933
Q92974	ARHG2_HUMAN	0.438067	1	2.62187e-09	16.1658
Q8NBS9	TXND5_HUMAN	0.437826	0.000109595	0.335385	-9.11861
Q8N111	CEND_HUMAN	0.437561	0.0210214	0.222974	-3.84097
O43795	MYO1B_HUMAN	0.437215	1	7.09875e-17	33.315
O15155	BET1_HUMAN	0.436604	0.169215	0.083034	-1.5912
Q14807	KIF22_HUMAN	0.436416	0.114664	0.102988	-2.04396
P14923	PLAK_HUMAN	0.435204	0.000213327	0.329086	-8.45247
Q86UL3	GPAT4_HUMAN	0.433972	0.730309	0.0124139	0.996192
O75607	NPM3_HUMAN	0.432574	0.20067	0.0739109	-1.38211
Q9BYN8	RT26_HUMAN	0.431045	0.49401	0.0302532	-0.0239631
P11274	BCR_HUMAN	0.430906	0.391184	0.0410309	-0.442339
O43251	RFOX2_HUMAN	0.430503	0.528225	0.0268616	0.11302
Q9P032	NDUF4_HUMAN	0.430433	0.109164	0.105341	-2.09931
O75880	SCO1_HUMAN	0.429798	0.237713	0.0650101	-1.16526
Q9BY50	SC11C_HUMAN	0.429306	0.05573	0.14532	-2.82989
Q96AC1	FERM2_HUMAN	0.429249	0.999706	9.81044e-06	8.13045
O76021	RL1D1_HUMAN	0.427347	1	1.1505e-14	28.3804
P39060	COIA1_HUMAN	0.4237	0.170437	0.0826976	-1.58253
Q9BUB7	TMM70_HUMAN	0.423241	0.123171	0.0989704	-1.96274
P62760	VISL1_HUMAN	0.419737	0.202691	0.0735808	-1.36956
P05388	RLA0_HUMAN	0.418989	0.957552	0.00166896	3.11611
Q9H1E5	TMX4_HUMAN	0.41579	0.00391887	0.278376	-5.53802
Q9NX62	IMPA3_HUMAN	0.41235	0.0263471	0.199599	-3.6097
Q9Y2R5	RT17_HUMAN	0.412335	0.760929	0.0108069	1.15778
Q8NBN3	TM87A_HUMAN	0.410807	0.115642	0.102498	-2.03437
O95297	MPZL1_HUMAN	0.409403	0.620944	0.0194611	0.493556
P49407	ARRB1_HUMAN	0.40825	0.124333	0.0985053	-1.95202
O95425	SVIL_HUMAN	0.406773	0.464746	0.0333392	-0.141251
Q8NCC3	PAG15_HUMAN	0.405463	0.409207	0.0389599	-0.367243
O14974	MYPT1_HUMAN	0.404852	0.806566	0.0085484	1.42785
Q96K37	S35E1_HUMAN	0.402953	0.126097	0.0977466	-1.93591
Q969Z0	TBRG4_HUMAN	0.402909	0.0306384	0.187028	-3.45438
P08240	SRPR_HUMAN	0.402697	0.396065	0.0405471	-0.421887
Q9BZE4	NOG1_HUMAN	0.402586	0.995953	0.000145708	5.50573
Q05639	EF1A2_HUMAN	0.401244	0.383916	0.041715	-0.472959
P46087	NOP2_HUMAN	0.399823	0.021768	0.218745	-3.80531
Q9BVJ6	UT14A_HUMAN	0.399567	0.140669	0.0925714	-1.80974
P14174	MIF_HUMAN	0.399481	0.999748	8.45572e-06	8.28695
Q96EC8	YIPF6_HUMAN	0.398491	0.306372	0.0524249	-0.817138
Q14847	LASP1_HUMAN	0.397724	5.25524e-07	0.372731	-14.4589
Q9P0M9	RM27_HUMAN	0.397514	0.201376	0.0738165	-1.37772
P85037	FOXK1_HUMAN	0.396921	0.109229	0.105292	-2.09864
P51571	SSRD_HUMAN	0.39657	0.999999	2.46389e-08	14.0226
Q9BWM7	SFXN3_HUMAN	0.396511	0.989202	0.000396654	4.51752
O75396	SC22B_HUMAN	0.39528	0.904506	0.00380292	2.24832
Q9UDY2	ZO2_HUMAN	0.395045	0.0364442	0.17383	-3.27485
Q15042	RB3GP_HUMAN	0.394325	0.0552607	0.145747	-2.83885
Q5SRE5	NU188_HUMAN	0.393793	0.180458	0.0799923	-1.51325
Q14789	GOGB1_HUMAN	0.392357	0.0401067	0.166403	-3.17528
P24390	ERD21_HUMAN	0.39102	0.959687	0.00156835	3.16993
Q5JPH6	SYEM_HUMAN	0.389959	0.516847	0.0280326	0.0674152
Q9Y3E5	PTH2_HUMAN	0.389219	0.979266	0.000770228	3.85505
Q16186	ADRM1_HUMAN	0.388972	0.0325524	0.182512	-3.39181
O15254	ACOX3_HUMAN	0.388216	0.0684293	0.132081	-2.61107
Q8TCJ2	STT3B_HUMAN	0.386525	1	3.31936e-16	31.8574
Q15645	PCH2_HUMAN	0.385236	0.0911019	0.115722	-2.30025
Q9Y490	TLN1_HUMAN	0.385095	0.938797	0.00241848	2.73041
Q99848	EBP2_HUMAN	0.384136	0.998213	6.09007e-05	6.32561
Q5JRX3	PREP_HUMAN	0.384099	0.0019087	0.291208	-6.25942
Q99747	SNAG_HUMAN	0.38363	0.00183882	0.291745	-6.29679
P11166	GTR1_HUMAN	0.383045	0.998312	5.78561e-05	6.38257
P03905	NU4M_HUMAN	0.38299	0.00493629	0.274691	-5.30619
P41217	OX2G_HUMAN	0.381221	0.0671878	0.133166	-2.63071
Q8IYR6	TEFF1_HUMAN	0.38043	0.0167872	0.245466	-4.07021
P46776	RL27A_HUMAN	0.380385	0.000453037	0.317109	-7.69908
Q9BU76	MMTA2_HUMAN	0.380222	0.0439234	0.160475	-3.08039
P62829	RL23_HUMAN	0.378584	0.999982	5.28053e-07	10.9383
Q15397	PUM3_HUMAN	0.377581	0.116814	0.10191	-2.02295
Q96A08	H2B1A_HUMAN	0.377419	0.0218294	0.218334	-3.80243
P09525	ANXA4_HUMAN	0.376824	0.000455176	0.317045	-7.69437
P31327	CPSM_HUMAN	0.376665	0.417976	0.0379242	-0.331087
P28289	TMOD1_HUMAN	0.374561	0.0255337	0.202806	-3.64189
O95182	NDUA7_HUMAN	0.374005	0.390372	0.0411475	-0.445749
Q9BVP2	GNL3_HUMAN	0.37273	1	1.85755e-12	23.3202
Q92506	DHB8_HUMAN	0.37136	0.00441745	0.27642	-5.41777
P62424	RL7A_HUMAN	0.370471	0.000139952	0.333288	-8.87407
Q9H553	ALG2_HUMAN	0.369377	0.271324	0.0582854	-0.987917
Q12959	DLG1_HUMAN	0.367423	0.112396	0.103944	-2.0665
O94979	SC31A_HUMAN	0.367078	0.503697	0.0292136	0.0147887
Q2M2I8	AAK1_HUMAN	0.365967	0.921571	0.00310915	2.46389
Q96HY6	DDRGK_HUMAN	0.364616	0.85281	0.00636867	1.75681
Q96S59	RANB9_HUMAN	0.364434	0.366619	0.0438385	-0.54675
O43852	CALU_HUMAN	0.364199	0.00610301	0.271356	-5.09285
Q96CU9	FXRD1_HUMAN	0.363787	0.141136	0.0924011	-1.80588
Q9BZQ8	NIBAN_HUMAN	0.363336	0.980585	0.000717399	3.92212
O94874	UFL1_HUMAN	0.361555	0.143129	0.0915982	-1.78954
P29323	EPHB2_HUMAN	0.361257	0.0418333	0.163435	-3.13133
P36776	LONM_HUMAN	0.359104	0.233425	0.0660224	-1.18907
Q96IJ6	GMPPA_HUMAN	0.358229	0.866244	0.00574971	1.86815
O14735	CDIPT_HUMAN	0.355077	0.998937	3.59249e-05	6.84603
P15170	ERF3A_HUMAN	0.35354	0.000520852	0.314653	-7.55952
P53007	TXTP_HUMAN	0.353484	0.998904	3.68397e-05	6.81518
P35914	HMGCL_HUMAN	0.350881	0.00570313	0.272391	-5.16102
Q13724	MOGS_HUMAN	0.3508	0.999985	4.36742e-07	11.1294
O75477	ERLN1_HUMAN	0.349969	0.0700752	0.130631	-2.58553
Q13454	TUSC3_HUMAN	0.349962	0.489405	0.0306033	-0.042386
O14832	PAHX_HUMAN	0.34995	0.0412588	0.164495	-3.14576
Q06210	GFPT1_HUMAN	0.349909	0.988999	0.000405535	4.49874
Q9UJS0	CMC2_HUMAN	0.349693	1	8.67831e-12	21.7862
P14415	AT1B2_HUMAN	0.34952	0.0187492	0.233947	-3.95767
Q8NHH9	ATLA2_HUMAN	0.348505	0.0188824	0.233254	-3.95046
Q02978	M2OM_HUMAN	0.348211	0.983792	0.000607227	4.10588
O95166	GBRAP_HUMAN	0.347449	0.123847	0.0987256	-1.95649
O94875	SRBS2_HUMAN	0.346531	0.0400597	0.166494	-3.1765
Q9H4A6	GOLP3_HUMAN	0.345605	0.870156	0.00555359	1.90234
O95573	ACSL3_HUMAN	0.34146	6.37952e-05	0.339976	-9.65977
O95470	SGPL1_HUMAN	0.341447	0.00264665	0.285663	-5.93181
Q02818	NUCB1_HUMAN	0.340832	2.08758e-05	0.349572	-10.7769
Q9Y3B7	RM11_HUMAN	0.339776	0.115887	0.102327	-2.03196
P17405	ASM_HUMAN	0.33562	0.992381	0.000279977	4.86943
Q8TEX9	IPO4_HUMAN	0.33464	0.635823	0.0185632	0.557282
P82930	RT34_HUMAN	0.334116	0.582021	0.0223861	0.331076
Q9H7B2	RPF2_HUMAN	0.332397	0.0445538	0.15964	-3.06548
P82664	RT10_HUMAN	0.33184	0.987613	0.000460601	4.37861
P18031	PTN1_HUMAN	0.331218	3.61068e-08	0.383131	-17.1368
Q5JTV8	TOIP1_HUMAN	0.331195	0.00101392	0.302057	-6.89292
Q16851	UGPA_HUMAN	0.329902	0.00181441	0.29209	-6.31018
O15269	SPTC1_HUMAN	0.32957	0.00422792	0.277211	-5.46181
P39656	OST48_HUMAN	0.327322	1	4.75512e-12	22.4733
Q9Y3T9	NOC2L_HUMAN	0.327063	0.00705593	0.269149	-4.94681
Q8NBJ7	SUMF2_HUMAN	0.326932	0.00269671	0.285311	-5.91302
P02549	SPTA1_HUMAN	0.326336	0.0468919	0.156195	-3.01188
P46063	RECQ1_HUMAN	0.325169	0.901415	0.00396827	2.21305
Q9NVP1	DDX18_HUMAN	0.325143	0.00168004	0.293383	-6.38726
Q92901	RL3L_HUMAN	0.324608	0.582201	0.022358	0.331814
P54709	AT1B3_HUMAN	0.324269	0.0222553	0.216212	-3.78267
P61009	SPCS3_HUMAN	0.320238	0.00556253	0.272718	-5.18612
Q13492	PICAL_HUMAN	0.320237	0.246075	0.0632003	-1.11966
Q9NRY5	F1142_HUMAN	0.319617	0.274222	0.0577955	-0.973308
Q9NQ36	SCUB2_HUMAN	0.31785	0.022544	0.214763	-3.76948
Q96C57	CL043_HUMAN	0.317639	0.0316952	0.184664	-3.41938
P67812	SC11A_HUMAN	0.316144	4.92658e-05	0.342136	-9.91823
Q99584	S10AD_HUMAN	0.314295	0.131674	0.0956683	-1.88624
P60602	ROMO1_HUMAN	0.314271	0.173801	0.0817862	-1.55893
P57105	SYJ2B_HUMAN	0.31376	0.284857	0.055647	-0.920496
P30519	HMOX2_HUMAN	0.311046	0.0294728	0.189863	-3.49437
P48059	LIMS1_HUMAN	0.309792	0.0635102	0.136343	-2.69094
P62269	RS18_HUMAN	0.30868	0.951486	0.00187971	2.97617
O00471	EXOC5_HUMAN	0.308675	0.0293676	0.190367	-3.49806
O15173	PGRC2_HUMAN	0.307982	8.53904e-06	0.356927	-11.6709
Q13569	TDG_HUMAN	0.307454	0.105412	0.107352	-2.13848
Q9NRG1	PRDC1_HUMAN	0.306451	0.060158	0.140415	-2.74874
Q8N3F8	MILK1_HUMAN	0.306334	0.0357989	0.175141	-3.29338
Q14137	BOP1_HUMAN	0.305379	0.0497486	0.152355	-2.94974
Q9H3K2	GHITM_HUMAN	0.305116	0.993136	0.000250106	4.97462
Q12788	TBL3_HUMAN	0.304763	0.964115	0.0013809	3.29088
P08247	SYPH_HUMAN	0.304727	0.00630451	0.270955	-5.06017
O75165	DJC13_HUMAN	0.3043	0.859061	0.00609304	1.80752
Q9BRR6	ADPGK_HUMAN	0.304128	0.598551	0.0211402	0.399433
Q05193	DYN1_HUMAN	0.303227	0.472085	0.0324391	-0.111777
Q9NPJ3	ACO13_HUMAN	0.301671	0.0170039	0.244116	-4.05716
Q8N3V7	SYNPO_HUMAN	0.301657	0.0340927	0.179164	-3.34398
Q9H0S4	DDX47_HUMAN	0.301593	0.00768069	0.267978	-4.86134
P62136	PP1A_HUMAN	0.301285	0.0328956	0.181733	-3.38097
P29373	RABP2_HUMAN	0.30069	0.000189821	0.330405	-8.56924
Q13769	THOC5_HUMAN	0.29913	0.0336104	0.180216	-3.35873
Q6NUK1	SCMC1_HUMAN	0.298448	8.08395e-09	0.387634	-18.6334
P61225	RAP2B_HUMAN	0.298231	0.267714	0.0590897	-1.00625
Q9BQB6	VKOR1_HUMAN	0.298093	0.0548823	0.146292	-2.84612
Q8NFQ8	TOIP2_HUMAN	0.297659	0.0383513	0.170084	-3.22186
Q9HCJ6	VAT1L_HUMAN	0.296776	3.88956e-06	0.36269	-12.4572
Q96TA2	YMEL1_HUMAN	0.296565	5.59154e-05	0.341073	-9.79161
P50453	SPB9_HUMAN	0.294498	0.000593895	0.312261	-7.42821
P51398	RT29_HUMAN	0.293965	0.0003787	0.320729	-7.87839
Q9ULC3	RAB23_HUMAN	0.293624	8.29189e-08	0.380146	-16.3054
O00151	PDLI1_HUMAN	0.292875	0.00040958	0.319196	-7.79997
Q9Y2E5	MA2B2_HUMAN	0.292652	0.26812	0.0589554	-1.00418
P10636	TAU_HUMAN	0.292014	2.11251e-05	0.34947	-10.765
P60468	SC61B_HUMAN	0.291989	0.00085398	0.305386	-7.06475
Q99720	SGMR1_HUMAN	0.291817	0.0915471	0.115527	-2.29489
P04843	RPN1_HUMAN	0.291788	1	0	59.3043
O95563	MPC2_HUMAN	0.291625	0.38861	0.0412449	-0.453159
Q9UJV9	DDX41_HUMAN	0.291488	0.0550097	0.146079	-2.84366
Q9NPA0	EMC7_HUMAN	0.291378	0.00492645	0.274727	-5.3082
P02787	TRFE_HUMAN	0.291241	9.5258e-07	0.36989	-13.8641
P04083	ANXA1_HUMAN	0.290924	1.45158e-29	0.419469	-66.4023
Q9HCU5	PREB_HUMAN	0.290876	0.0806476	0.122603	-2.43358
Q9P2I0	CPSF2_HUMAN	0.290698	0.0325247	0.182601	-3.39269
Q8NBJ5	GT251_HUMAN	0.290273	2.0136e-09	0.39156	-20.0233
Q96RF0	SNX18_HUMAN	0.287876	0.0107453	0.262227	-4.52248
Q6ZRP7	QSOX2_HUMAN	0.287085	0.0501519	0.151815	-2.94125
O75438	NDUB1_HUMAN	0.286936	0.10082	0.110022	-2.18815
P13521	SCG2_HUMAN	0.286821	0.285727	0.0555148	-0.91623
Q969Q0	RL36L_HUMAN	0.286077	0.044399	0.159779	-3.06912
P62834	RAP1A_HUMAN	0.285946	0.242039	0.0639549	-1.14153
Q96JJ7	TMX3_HUMAN	0.285457	0.997545	8.62345e-05	6.00707
P00813	ADA_HUMAN	0.28518	0.122089	0.0994112	-1.9728
Q9UQB3	CTND2_HUMAN	0.284512	0.0396124	0.167297	-3.18819
Q8WTS6	SETD7_HUMAN	0.283944	0.134499	0.0946916	-1.86176
Q08379	GOGA2_HUMAN	0.283869	0.000236566	0.327746	-8.34905
O15270	SPTC2_HUMAN	0.2832	0.00405097	0.277892	-5.50474
Q9ULU8	CAPS1_HUMAN	0.282423	0.036802	0.173083	-3.26471
Q8N158	GPC2_HUMAN	0.281749	2.98532e-05	0.346606	-10.4192
Q8NCA5	FA98A_HUMAN	0.280381	0.583822	0.0221755	0.338481
Q96T60	PNKP_HUMAN	0.27982	0.00120625	0.298884	-6.71903
Q9H0U3	MAGT1_HUMAN	0.278905	0.0578381	0.142753	-2.79053
Q13423	NNTM_HUMAN	0.278313	1	4.39439e-13	24.8073
Q08209	PP2BA_HUMAN	0.278181	0.00158545	0.294329	-6.4453
Q9Y3D7	TIM16_HUMAN	0.277618	0.0710365	0.129954	-2.57088
Q9UJA5	TRM6_HUMAN	0.277309	0.0312859	0.185372	-3.4328
O43399	TPD54_HUMAN	0.276844	0.997255	9.63547e-05	5.8952
Q7Z2K8	GRIN1_HUMAN	0.276525	0.00053362	0.314101	-7.53529
Q96KA5	CLP1L_HUMAN	0.276423	0.135305	0.0943989	-1.85485
A6NE02	BTBDH_HUMAN	0.275545	0.0229366	0.213039	-3.75182
Q9NW15	ANO10_HUMAN	0.274484	0.138886	0.0932044	-1.82457
Q9BV86	NTM1A_HUMAN	0.273439	0.0450353	0.158897	-3.05423
Q15125	EBP_HUMAN	0.273069	0.0040905	0.277659	-5.49499
Q53FA7	QORX_HUMAN	0.270794	0.00669271	0.269807	-5.00002
Q15035	TRAM2_HUMAN	0.270237	0.0357286	0.175367	-3.29542
O60942	MCE1_HUMAN	0.27008	0.0234556	0.210765	-3.72891
P82673	RT35_HUMAN	0.269034	0.0620481	0.138119	-2.71579
Q9H2W6	RM46_HUMAN	0.265687	0.00474038	0.27534	-5.34689
Q6ZWT7	MBOA2_HUMAN	0.265307	0.106745	0.106714	-2.12443
Q13362	2A5G_HUMAN	0.265084	0.0344321	0.178313	-3.33373
P33897	ABCD1_HUMAN	0.263605	0.0491195	0.153223	-2.96313
O95571	ETHE1_HUMAN	0.262724	0.000716503	0.3087	-7.24041
Q9Y673	ALG5_HUMAN	0.262355	0.00396616	0.27825	-5.52598
Q9HCN8	SDF2L_HUMAN	0.261787	0.130159	0.0961814	-1.89955
Q8TDD1	DDX54_HUMAN	0.260115	0.0356717	0.175502	-3.29707
Q96DA6	TIM14_HUMAN	0.260057	0.032914	0.181688	-3.38039
Q9NYK5	RM39_HUMAN	0.259901	0.289979	0.0549658	-0.895484
O14880	MGST3_HUMAN	0.259773	0.973836	0.000982671	3.61685
O00442	RTCA_HUMAN	0.259618	0.141005	0.0924497	-1.80697
Q9Y5K5	UCHL5_HUMAN	0.258261	0.00105809	0.301451	-6.85023
Q9BRX2	PELO_HUMAN	0.257327	0.00175678	0.292591	-6.34252
O15258	RER1_HUMAN	0.256648	0.0381032	0.170699	-3.22861
O43678	NDUA2_HUMAN	0.25621	0.0272174	0.19652	-3.57631
P23284	PPIB_HUMAN	0.255638	2.23388e-05	0.349016	-10.7092
Q8NI22	MCFD2_HUMAN	0.254727	0.0519882	0.149625	-2.90335
Q15436	SC23A_HUMAN	0.253979	5.26006e-08	0.381959	-16.7605
Q9HC35	EMAL4_HUMAN	0.25387	6.62451e-11	0.398926	-23.4377
Q9NS69	TOM22_HUMAN	0.251777	0.983869	0.000599448	4.11074
P04844	RPN2_HUMAN	0.251457	1	2.90586e-14	27.4038
Q7Z417	NUFP2_HUMAN	0.251321	0.15209	0.0883928	-1.71831
Q8NHP8	PLBL2_HUMAN	0.251251	0.109474	0.105243	-2.09613
Q9BRJ2	RM45_HUMAN	0.251173	0.0351737	0.176448	-3.31165
O00754	MA2B1_HUMAN	0.249933	0.000610067	0.31182	-7.40133
Q9Y2X7	GIT1_HUMAN	0.24993	0.00242295	0.287153	-6.02035
Q96DV4	RM38_HUMAN	0.249685	0.128443	0.0968415	-1.9148
Q9Y5F9	PCDGI_HUMAN	0.249507	0.0450987	0.15878	-3.05275
Q9H2D6	TARA_HUMAN	0.249208	0.0572334	0.143348	-2.80168
O95249	GOSR1_HUMAN	0.249057	0.0629931	0.136992	-2.69967
O76024	WFS1_HUMAN	0.248945	0.00233199	0.287922	-6.0587
P55061	BI1_HUMAN	0.247458	0.0530634	0.148138	-2.88174
Q14676	MDC1_HUMAN	0.247	0.0160106	0.248839	-4.11837
Q9UKV8	AGO2_HUMAN	0.246533	0.104669	0.10794	-2.14639
Q13188	STK3_HUMAN	0.244207	0.0746846	0.127097	-2.51686
Q53H12	AGK_HUMAN	0.2437	0.000366247	0.321079	-7.91184
Q9HD45	TM9S3_HUMAN	0.243415	0.000295683	0.32461	-8.12593
Q9BTU6	P4K2A_HUMAN	0.243272	0.0788114	0.123965	-2.45861
P27449	VATL_HUMAN	0.242746	0.030005	0.18848	-3.47593
Q15075	EEA1_HUMAN	0.241472	8.28304e-12	0.402253	-25.5168
P53618	COPB_HUMAN	0.241389	1	5.59342e-13	24.5122
P99999	CYC_HUMAN	0.241224	0.0961534	0.11291	-2.24071
Q9HAD4	WDR41_HUMAN	0.24081	0.00260601	0.285891	-5.94732
O00203	AP3B1_HUMAN	0.240579	1.3495e-06	0.368116	-13.5158
P82933	RT09_HUMAN	0.240282	0.0012457	0.298459	-6.68681
P57721	PCBP3_HUMAN	0.23997	0.0202745	0.226919	-3.87791
Q13620	CUL4B_HUMAN	0.239445	0.004973	0.274528	-5.29875
P62070	RRAS2_HUMAN	0.238122	0.0218879	0.218108	-3.79969
Q92576	PHF3_HUMAN	0.237459	0.0260691	0.20067	-3.62059
Q9BVC6	TM109_HUMAN	0.236661	0.0137364	0.255977	-4.27387
Q8WTW3	COG1_HUMAN	0.236358	0.0237142	0.209864	-3.71768
P82914	RT15_HUMAN	0.23604	0.000317318	0.3236	-8.05529
O75379	VAMP4_HUMAN	0.235955	0.0174446	0.24119	-4.03112
Q7LBR1	CHM1B_HUMAN	0.234907	0.0314792	0.18504	-3.42644
O60701	UGDH_HUMAN	0.234874	1.32472e-18	0.414833	-41.1653
Q13505	MTX1_HUMAN	0.233774	0.011766	0.260593	-4.43071
Q13136	LIPA1_HUMAN	0.233062	0.0265474	0.198783	-3.60192
P23467	PTPRB_HUMAN	0.232092	0.0413486	0.164265	-3.14349
P48047	ATPO_HUMAN	0.230296	8.50983e-06	0.35697	-11.6743
Q9NQ88	TIGAR_HUMAN	0.229617	0.973587	0.000994041	3.60715
Q14061	COX17_HUMAN	0.229308	0.0394326	0.167755	-3.19293
P22570	ADRO_HUMAN	0.228584	2.49945e-09	0.391022	-19.8072
Q9Y678	COPG1_HUMAN	0.228558	1.55883e-15	0.410903	-34.0948
Q93050	VPP1_HUMAN	0.228317	0.0603501	0.140129	-2.74535
P07339	CATD_HUMAN	0.227779	5.5174e-08	0.381708	-16.7128
Q16563	SYPL1_HUMAN	0.227452	0.0178306	0.23879	-4.00885
Q9UFG5	CS025_HUMAN	0.226606	0.0761744	0.126029	-2.4955
Q96SU4	OSBL9_HUMAN	0.2264	0.0361866	0.174305	-3.28221
P46937	YAP1_HUMAN	0.226323	0.0348393	0.17728	-3.32155
P03886	NU1M_HUMAN	0.222216	0.0319793	0.184022	-3.41017
Q16799	RTN1_HUMAN	0.220277	0.000213114	0.329117	-8.45347
Q13601	KRR1_HUMAN	0.220217	0.0992712	0.110879	-2.20535
O95816	BAG2_HUMAN	0.220154	0.0316877	0.184686	-3.41962
Q9UMS0	NFU1_HUMAN	0.218646	0.10519	0.107572	-2.14084
Q9C005	DPY30_HUMAN	0.218516	0.000510056	0.315074	-7.58048
Q8IZ81	ELMD2_HUMAN	0.217924	2.66709e-05	0.347402	-10.5319
Q9BX79	STRA6_HUMAN	0.217879	0.0285071	0.193029	-3.52868
Q8N3Y3	LARG2_HUMAN	0.217485	0.017664	0.239708	-4.0184
Q96JB5	CK5P3_HUMAN	0.21631	0.0117905	0.260519	-4.4286
Q9NQH7	XPP3_HUMAN	0.21572	0.034049	0.179299	-3.34531
Q9BRK5	CAB45_HUMAN	0.21467	0.000370656	0.320999	-7.89986
Q4VC31	CCD58_HUMAN	0.213812	0.00307615	0.283037	-5.781
Q8TCT9	HM13_HUMAN	0.213716	3.98636e-05	0.344104	-10.13
Q14185	DOCK1_HUMAN	0.213672	0.000786755	0.307096	-7.14681
Q92575	UBXN4_HUMAN	0.212685	0.000785109	0.307163	-7.1489
P40616	ARL1_HUMAN	0.212357	0.00965508	0.264188	-4.63057
Q8IY81	SPB1_HUMAN	0.212281	4.48265e-05	0.343107	-10.0127
Q96A26	F162A_HUMAN	0.210483	0.0009735	0.30288	-6.93364
O15321	TM9S1_HUMAN	0.210191	0.0195865	0.230108	-3.91314
Q9HCB6	SPON1_HUMAN	0.209129	0.0173626	0.241812	-4.03592
Q14764	MVP_HUMAN	0.20841	0.000570645	0.312946	-7.46817
O00422	SAP18_HUMAN	0.207953	0.0771504	0.125398	-2.48171
P42765	THIM_HUMAN	0.207694	1.58141e-13	0.407126	-29.4753
Q9Y6R0	NUMBL_HUMAN	0.204459	0.0605219	0.139938	-2.74232
O75746	CMC1_HUMAN	0.204224	0.000178361	0.331008	-8.63152
Q96AQ6	PBIP1_HUMAN	0.204064	3.37979e-09	0.390291	-19.5055
Q86TM6	SYVN1_HUMAN	0.202893	0.0675226	0.132901	-2.62538
Q9BQ39	DDX50_HUMAN	0.20283	0.0414702	0.164126	-3.14043
P00966	ASSY_HUMAN	0.202822	1.54712e-09	0.392199	-20.2869
Q13459	MYO9B_HUMAN	0.201241	0.0269107	0.197491	-3.58795
Q13951	PEBB_HUMAN	0.201037	0.023386	0.211162	-3.73196
O94856	NFASC_HUMAN	0.19971	0.000474908	0.316416	-7.65192
O75525	KHDR3_HUMAN	0.198589	0.000564654	0.313076	-7.47873
P50995	ANX11_HUMAN	0.197804	0.000960881	0.303097	-6.9467
O15145	ARPC3_HUMAN	0.195773	0.0207488	0.224759	-3.8543
O75439	MPPB_HUMAN	0.19482	9.76222e-06	0.355825	-11.537
Q9H3P7	GCP60_HUMAN	0.194471	0.00034058	0.322429	-7.98452
Q9Y6I3	EPN1_HUMAN	0.194167	0.0210924	0.222466	-3.83752
Q8N183	MIMIT_HUMAN	0.194039	0.0658863	0.134322	-2.65167
Q9H8Y8	GORS2_HUMAN	0.193522	0.714025	0.0133811	0.915014
Q9NRL3	STRN4_HUMAN	0.19338	0.00115805	0.29968	-6.75986
Q9UI08	EVL_HUMAN	0.193336	0.0256927	0.20206	-3.63552
Q96AB3	ISOC2_HUMAN	0.192527	3.58794e-07	0.374736	-14.8405
P22105	TENX_HUMAN	0.189697	0.0199519	0.228165	-3.89427
Q3ZCQ8	TIM50_HUMAN	0.188831	0.0444826	0.159733	-3.06715
O43826	G6PT1_HUMAN	0.188596	0.0294607	0.189951	-3.4948
Q2TAL8	QRIC1_HUMAN	0.188567	0.01984	0.228707	-3.90002
P78417	GSTO1_HUMAN	0.188259	7.50549e-05	0.338619	-9.49722
O00148	DX39A_HUMAN	0.18787	0.0344448	0.178291	-3.33335
Q9UGP8	SEC63_HUMAN	0.18746	1.30408e-08	0.386231	-18.1552
Q9Y3D9	RT23_HUMAN	0.187021	0.0041053	0.277623	-5.49136
P10619	PPGB_HUMAN	0.186799	3.54966e-05	0.345217	-10.246
Q9Y5Z4	HEBP2_HUMAN	0.183693	0.00290321	0.283991	-5.83903
Q9UHQ9	NB5R1_HUMAN	0.183155	0.481084	0.0314814	-0.0756989
Q96CM8	ACSF2_HUMAN	0.182439	7.12002e-05	0.338982	-9.54994
O95716	RAB3D_HUMAN	0.181502	0.0273844	0.196152	-3.57001
Q7Z2W9	RM21_HUMAN	0.181006	0.00878569	0.265608	-4.72581
Q9NUQ6	SPS2L_HUMAN	0.180928	7.93828e-05	0.338014	-9.44115
O60934	NBN_HUMAN	0.180098	0.0238328	0.209277	-3.71257
Q13445	TMED1_HUMAN	0.179149	9.21707e-05	0.336801	-9.29178
P62304	RUXE_HUMAN	0.176667	1	8.23179e-09	15.0501
P32004	L1CAM_HUMAN	0.176312	4.4637e-09	0.389197	-19.2273
Q92979	NEP1_HUMAN	0.176017	0.0737859	0.127848	-2.52994
A6NHX0	GATL2_HUMAN	0.175395	0.0294536	0.190016	-3.49504
O60488	ACSL4_HUMAN	0.174025	1.02307e-06	0.369451	-13.7927
P50336	PPOX_HUMAN	0.173853	0.0284445	0.193268	-3.53094
Q96M27	PRRC1_HUMAN	0.173212	5.77335e-05	0.340863	-9.75962
Q6P1M0	S27A4_HUMAN	0.172494	0.000707304	0.309079	-7.25334
O00217	NDUS8_HUMAN	0.172218	0.00821162	0.266895	-4.79396
Q9UBP0	SPAST_HUMAN	0.17194	0.00239191	0.287468	-6.03327
Q969V3	NCLN_HUMAN	0.171859	0.00488214	0.274817	-5.31728
Q9HD20	AT131_HUMAN	0.171288	1.75828e-05	0.351016	-10.9486
Q9BXY0	MAK16_HUMAN	0.171141	0.0807256	0.122505	-2.43253
P15954	COX7C_HUMAN	0.170764	0.0209313	0.223563	-3.84536
Q13630	FCL_HUMAN	0.170651	1.17047e-05	0.354374	-11.3555
P78346	RPP30_HUMAN	0.170377	0.0313481	0.185217	-3.43075
O75391	SPAG7_HUMAN	0.169964	0.0224949	0.214929	-3.77171
Q9UH62	ARMX3_HUMAN	0.16985	0.0097605	0.263967	-4.6196
Q96C01	F136A_HUMAN	0.169495	0.0251541	0.204316	-3.65726
Q9BW27	NUP85_HUMAN	0.168868	0.000155477	0.33198	-8.76886
Q2M389	WASH7_HUMAN	0.168615	1.07505e-05	0.355079	-11.4405
Q8WVX9	FACR1_HUMAN	0.167743	0.0184577	0.235509	-3.97365
P20290	BTF3_HUMAN	0.167145	0.0274871	0.195915	-3.56616
P53396	ACLY_HUMAN	0.166933	1.01449e-09	0.393396	-20.7089
Q8N2K0	ABD12_HUMAN	0.16676	3.6838e-05	0.344728	-10.2089
Q15118	PDK1_HUMAN	0.164386	0.0242771	0.207489	-3.69365
Q96GQ7	DDX27_HUMAN	0.163922	1.04684e-06	0.369314	-13.7697
Q96JQ0	PCD16_HUMAN	0.163734	0.000509756	0.31509	-7.58107
P49755	TMEDA_HUMAN	0.163068	9.23462e-10	0.393561	-20.8029
O15230	LAMA5_HUMAN	0.162551	0.0229479	0.212935	-3.75131
Q9Y5U9	IR3IP_HUMAN	0.162548	0.02086	0.223888	-3.84884
O43670	ZN207_HUMAN	0.162287	0.0324358	0.182823	-3.39552
Q9H1E3	NUCKS_HUMAN	0.161655	0.0379484	0.170926	-3.23284
Q8N6S5	AR6P6_HUMAN	0.161455	0.0290824	0.191285	-3.50811
Q9UBV2	SE1L1_HUMAN	0.158441	0.0273908	0.196131	-3.56978
P26639	SYTC_HUMAN	0.157599	2.24609e-08	0.384626	-17.6115
P82650	RT22_HUMAN	0.156353	5.64457e-06	0.360211	-12.0848
Q99442	SEC62_HUMAN	0.156316	0.000639408	0.310969	-7.35433
Q96I99	SUCB2_HUMAN	0.156283	6.44728e-10	0.394475	-21.1622
Q8N983	RM43_HUMAN	0.15601	0.000329424	0.323063	-8.01784
Q6NXE6	ARMC6_HUMAN	0.155218	0.0167982	0.245446	-4.06954
Q96MH6	TMM68_HUMAN	0.155016	0.0210571	0.22273	-3.83923
Q15555	MARE2_HUMAN	0.154854	3.77753e-05	0.344564	-10.1838
Q00341	VIGLN_HUMAN	0.153784	5.28551e-21	0.416649	-46.6893
Q9Y223	GLCNE_HUMAN	0.152137	0.0889602	0.11692	-2.3264
P27816	MAP4_HUMAN	0.152013	9.8522e-16	0.411214	-34.5537
P10412	H14_HUMAN	0.151878	0.01443	0.254057	-4.22391
O00746	NDKM_HUMAN	0.151448	4.74337e-07	0.373193	-14.5613
Q12907	LMAN2_HUMAN	0.151185	1.69735e-07	0.377587	-15.589
Q92896	GSLG1_HUMAN	0.150713	0.000126094	0.33407	-8.97835
Q92544	TM9S4_HUMAN	0.149935	0.0861031	0.118703	-2.36217
P38571	LICH_HUMAN	0.149428	0.00158278	0.29438	-6.44699
Q6DKI1	RL7L_HUMAN	0.148443	0.000799228	0.306831	-7.13106
Q7Z4G1	COMD6_HUMAN	0.148274	0.00656193	0.270135	-5.01989
Q13131	AAPK1_HUMAN	0.147919	0.00331689	0.281477	-5.70541
Q9P0J1	PDP1_HUMAN	0.147765	6.36179e-06	0.359318	-11.9652
Q16740	CLPP_HUMAN	0.147715	0.0178324	0.23877	-4.00874
Q12873	CHD3_HUMAN	0.147627	0.000462023	0.316706	-7.67943
Q5MNZ6	WIPI3_HUMAN	0.147467	0.0158259	0.249678	-4.13016
P82921	RT21_HUMAN	0.14703	0.0217498	0.218848	-3.80616
Q9BW60	ELOV1_HUMAN	0.146376	0.022799	0.213601	-3.75798
Q8WUY8	NAT14_HUMAN	0.145795	0.0192374	0.231644	-3.93147
P53621	COPA_HUMAN	0.145791	4.28048e-23	0.417717	-51.5054
O75110	ATP9A_HUMAN	0.144381	0.0219723	0.217552	-3.79576
Q14331	FRG1_HUMAN	0.144201	0.0333358	0.180751	-3.36722
P11413	G6PD_HUMAN	0.142686	2.07739e-11	0.400917	-24.5973
Q9H1Z4	WDR13_HUMAN	0.142589	0.0305366	0.18727	-3.45782
Q7L0J3	SV2A_HUMAN	0.142041	0.000192559	0.330265	-8.55491
Q5VTR2	BRE1A_HUMAN	0.141528	0.000503008	0.315285	-7.5944
P02792	FRIL_HUMAN	0.140724	0.909009	0.00362978	2.30159
Q9NP92	RT30_HUMAN	0.140609	0.0455777	0.157827	-3.04169
Q96HE7	ERO1A_HUMAN	0.139404	4.29182e-05	0.343435	-10.0562
P62495	ERF1_HUMAN	0.138797	3.91042e-11	0.399873	-23.9648
Q9NQ29	LUC7L_HUMAN	0.138581	0.0208302	0.22407	-3.8503
P28370	SMCA1_HUMAN	0.137626	7.28002e-07	0.370945	-14.133
P00338	LDHA_HUMAN	0.136995	3.541e-06	0.363139	-12.5511
P05141	ADT2_HUMAN	0.135647	2.43383e-11	0.400718	-24.439
Q9HC52	CBX8_HUMAN	0.135421	0.0215325	0.220016	-3.81643
P00846	ATP6_HUMAN	0.135129	0.0182703	0.236474	-3.98404
O43264	ZW10_HUMAN	0.13506	0.00121289	0.298816	-6.71353
Q9P2W9	STX18_HUMAN	0.134954	0.0167549	0.245677	-4.07216
Q8NBM8	PCYXL_HUMAN	0.134232	0.022357	0.21555	-3.77801
P60981	DEST_HUMAN	0.134231	0.000512362	0.314993	-7.57597
Q8NCB2	CAMKV_HUMAN	0.133779	1.41322e-05	0.353017	-11.167
O75431	MTX2_HUMAN	0.133258	7.01012e-08	0.380822	-16.4733
Q8N6T3	ARFG1_HUMAN	0.131571	0.0187631	0.233848	-3.95692
Q9UM00	TMCO1_HUMAN	0.131555	0.0021694	0.289195	-6.13113
Q9UDY8	MALT1_HUMAN	0.131351	0.0175849	0.240177	-4.02297
Q9UNF1	MAGD2_HUMAN	0.131072	1.61187e-06	0.367232	-13.3381
Q13428	TCOF_HUMAN	0.130502	2.51693e-11	0.400644	-24.4054
Q15050	RRS1_HUMAN	0.129975	7.02746e-06	0.358367	-11.8657
Q96I59	SYNM_HUMAN	0.129636	0.0283487	0.193616	-3.53442
Q00403	TF2B_HUMAN	0.129544	0.0135021	0.256559	-4.29131
Q5JTH9	RRP12_HUMAN	0.12949	6.63792e-05	0.33963	-9.62006
Q14677	EPN4_HUMAN	0.129204	0.0209377	0.223482	-3.84504
Q14247	SRC8_HUMAN	0.129149	1.6145e-14	0.409267	-31.7572
P13637	AT1A3_HUMAN	0.127876	2.08622e-13	0.406883	-29.1983
Q9Y679	AUP1_HUMAN	0.127762	0.000538969	0.31389	-7.52531
P15559	NQO1_HUMAN	0.127473	0.0224563	0.215095	-3.77347
P52292	IMA1_HUMAN	0.126564	6.16774e-07	0.371846	-14.2988
Q96AX1	VP33A_HUMAN	0.125956	0.0213191	0.221243	-3.8266
Q8IZ83	A16A1_HUMAN	0.124816	0.443162	0.0354444	-0.228339
Q9H8H0	NOL11_HUMAN	0.12426	1.28815e-07	0.378695	-15.8649
Q96GX2	A7L3B_HUMAN	0.123259	0.0171183	0.243459	-4.05034
Q14517	FAT1_HUMAN	0.123113	0.0153019	0.251579	-4.16436
P20810	ICAL_HUMAN	0.122724	0.0523378	0.149106	-2.89628
P54577	SYYC_HUMAN	0.12262	2.36071e-15	0.410603	-33.6798
O75083	WDR1_HUMAN	0.122586	6.51225e-10	0.394424	-21.1522
Q5SWX8	ODR4_HUMAN	0.122132	7.40628e-06	0.357968	-11.8132
Q9NYP7	ELOV5_HUMAN	0.121889	0.0188464	0.233432	-3.9524
Q8IVL6	P3H3_HUMAN	0.121794	0.0188634	0.233333	-3.95149
Q9H270	VPS11_HUMAN	0.121304	0.0120817	0.25983	-4.4039
Q9NWH9	SLTM_HUMAN	0.120817	0.0712479	0.129737	-2.56768
Q9NQT5	EXOS3_HUMAN	0.120348	0.0180591	0.237594	-3.99588
Q99643	C560_HUMAN	0.120255	0.0194408	0.230767	-3.92075
Q9Y2C4	EXOG_HUMAN	0.119738	0.0170544	0.243788	-4.05414
Q99719	SEPT5_HUMAN	0.118518	0.000539718	0.313857	-7.52392
Q86UU1	PHLB1_HUMAN	0.118287	0.0211967	0.221916	-3.83249
Q9BSH4	TACO1_HUMAN	0.118041	0.0194829	0.230627	-3.91854
Q92665	RT31_HUMAN	0.117894	0.00059049	0.312392	-7.43397
Q8N128	F177A_HUMAN	0.117439	0.0191234	0.231982	-3.93753
O15144	ARPC2_HUMAN	0.1173	1.3043e-10	0.397487	-22.7602
Q92572	AP3S1_HUMAN	0.117265	0.00337437	0.28114	-5.68817
Q9BZE1	RM37_HUMAN	0.117163	0.00038321	0.320458	-7.86654
Q9Y4W2	LAS1L_HUMAN	0.116198	0.0128563	0.257964	-4.34098
P50851	LRBA_HUMAN	0.116026	0.0197666	0.229188	-3.9038
O14545	TRAD1_HUMAN	0.115907	0.0123096	0.259178	-4.38499
Q8NC56	LEMD2_HUMAN	0.115483	0.000293853	0.324689	-8.13214
Q5HYI7	MTX3_HUMAN	0.114745	0.000228171	0.328323	-8.38519
P04179	SODM_HUMAN	0.114469	1.23429e-05	0.353985	-11.3024
Q9BTC8	MTA3_HUMAN	0.113201	0.000774281	0.30751	-7.1628
Q9Y676	RT18B_HUMAN	0.112529	2.75284e-05	0.347107	-10.5003
Q9UNF0	PACN2_HUMAN	0.112419	0.00165316	0.293607	-6.40341
Q9NWV8	BABA1_HUMAN	0.111862	0.01305	0.257496	-4.32583
O14907	TX1B3_HUMAN	0.111659	0.0157478	0.250002	-4.13518
O60832	DKC1_HUMAN	0.111587	3.49205e-08	0.383263	-17.1702
O14933	UB2L6_HUMAN	0.111235	0.0236148	0.210241	-3.72198
Q15836	VAMP3_HUMAN	0.110614	0.0127819	0.258132	-4.34686
Q13418	ILK_HUMAN	0.11012	3.14528e-07	0.375249	-14.9722
P49406	RM19_HUMAN	0.10878	4.00213e-06	0.362564	-12.4287
Q01433	AMPD2_HUMAN	0.108308	0.00182446	0.291969	-6.30465
P17152	TMM11_HUMAN	0.108056	5.46155e-05	0.341223	-9.81514
Q8TDN6	BRX1_HUMAN	0.107537	1.44675e-06	0.367785	-13.4462
P57772	SELB_HUMAN	0.10716	0.0136285	0.256334	-4.28187
Q96RQ1	ERGI2_HUMAN	0.106684	0.0182548	0.236631	-3.9849
Q6P9B6	TLDC1_HUMAN	0.10667	0.00143611	0.295973	-6.54438
Q96EY1	DNJA3_HUMAN	0.106309	5.37598e-06	0.360451	-12.1336
Q8NFH5	NUP53_HUMAN	0.105994	0.000155059	0.332057	-8.77155
P26373	RL13_HUMAN	0.105969	0.999834	5.48307e-06	8.70287
Q9Y6C9	MTCH2_HUMAN	0.105918	4.61599e-05	0.342734	-9.98335
Q9Y3B3	TMED7_HUMAN	0.105688	5.2445e-08	0.381999	-16.7635
Q9NUJ1	ABHDA_HUMAN	0.105264	1	0	39.852
Q5ZPR3	CD276_HUMAN	0.105049	0.0190747	0.2323	-3.94013
Q02218	ODO1_HUMAN	0.104504	8.60804e-17	0.412839	-36.9912
P34897	GLYM_HUMAN	0.104206	4.98803e-19	0.415187	-42.1421
P62910	RL32_HUMAN	0.103691	7.53923e-05	0.338559	-9.49273
P04181	OAT_HUMAN	0.10351	8.03628e-11	0.398451	-23.2445
Q5T653	RM02_HUMAN	0.102447	0.000115945	0.334988	-9.06228
P83731	RL24_HUMAN	0.102161	0.0990945	0.111026	-2.20733
P07711	CATL1_HUMAN	0.102042	0.00051704	0.314864	-7.56687
Q9ULI0	ATD2B_HUMAN	0.101528	0.0165265	0.246964	-4.08613
Q96EY8	MMAB_HUMAN	0.101235	0.890469	0.00451784	2.09554
Q9UP83	COG5_HUMAN	0.101213	0.0181124	0.237378	-3.99288
Q99536	VAT1_HUMAN	0.100748	1.90144e-07	0.377131	-15.4755
P12235	ADT1_HUMAN	0.0998372	4.96892e-06	0.361086	-12.2123
Q5HYI8	RABL3_HUMAN	0.0996126	0.0241998	0.207847	-3.69691
O76031	CLPX_HUMAN	0.0992965	0.000879829	0.304886	-7.0349
Q99700	ATX2_HUMAN	0.0990114	4.89155e-06	0.361213	-12.228
Q9NY47	CA2D2_HUMAN	0.098415	5.45821e-06	0.360394	-12.1184
P07311	ACYP1_HUMAN	0.0982664	0.0126826	0.258319	-4.35476
Q9HD33	RM47_HUMAN	0.0981248	0.0124465	0.258823	-4.37379
Q8WWH5	TRUB1_HUMAN	0.0969574	0.0120445	0.259979	-4.40703
Q9Y316	MEMO1_HUMAN	0.096652	0.0154597	0.251143	-4.15394
Q9BZL1	UBL5_HUMAN	0.0951103	0.000176782	0.33107	-8.64042
Q9BS26	ERP44_HUMAN	0.0937868	2.48282e-14	0.408821	-31.3268
P00387	NB5R3_HUMAN	0.0934847	0.000796743	0.306898	-7.13418
Q9NXG2	THUM1_HUMAN	0.0924923	0.000244948	0.327168	-8.31422
P00441	SODC_HUMAN	0.0923477	0.794949	0.00912573	1.35502
O94826	TOM70_HUMAN	0.0916371	2.62354e-18	0.414608	-40.482
O00592	PODXL_HUMAN	0.0914277	0.0107503	0.26219	-4.52202
Q07954	LRP1_HUMAN	0.0912553	2.66479e-37	0.420213	-84.2155
Q9Y296	TPPC4_HUMAN	0.0907651	0.0128856	0.257833	-4.33868
Q8TCS8	PNPT1_HUMAN	0.0898443	7.38478e-09	0.387893	-18.7238
Q9BTV4	TMM43_HUMAN	0.0896804	2.94966e-11	0.400358	-24.2467
P42166	LAP2A_HUMAN	0.0895288	3.10239e-07	0.37533	-14.9859
Q9NTJ3	SMC4_HUMAN	0.0892636	5.2728e-06	0.360733	-12.1529
O95453	PARN_HUMAN	0.0890912	0.01474	0.253132	-4.20234
P51693	APLP1_HUMAN	0.0889516	0.0177113	0.239376	-4.01568
Q96B49	TOM6_HUMAN	0.0882807	0.000386899	0.320282	-7.85696
Q9BUR5	MIC26_HUMAN	0.0876784	0.000634455	0.311067	-7.36211
Q9H6X2	ANTR1_HUMAN	0.0875253	0.0166264	0.246388	-4.08
Q9NQ55	SSF1_HUMAN	0.0873469	0.0141143	0.255037	-4.24635
O60524	NEMF_HUMAN	0.0873205	0.00109292	0.300626	-6.81781
O95674	CDS2_HUMAN	0.0869888	0.000685226	0.309688	-7.28508
P36551	HEM6_HUMAN	0.0866555	4.60152e-06	0.361537	-12.2891
O75882	ATRN_HUMAN	0.0850836	0.0173511	0.241889	-4.0366
P20336	RAB3A_HUMAN	0.084921	0.00118386	0.299206	-6.73779
Q6NUQ1	RINT1_HUMAN	0.0844546	0.017952	0.238124	-4.00194
Q9GZL7	WDR12_HUMAN	0.083165	4.61029e-07	0.373383	-14.5898
Q12797	ASPH_HUMAN	0.0831417	1.83717e-05	0.350579	-10.9047
Q9BV81	EMC6_HUMAN	0.0829322	0.0113347	0.261225	-4.46849
P10620	MGST1_HUMAN	0.0817411	2.45415e-06	0.365094	-12.9177
Q07812	BAX_HUMAN	0.0811737	7.79768e-07	0.370644	-14.0643
Q86UE4	LYRIC_HUMAN	0.0810938	1.0659e-05	0.355122	-11.4491
Q99567	NUP88_HUMAN	0.0801168	3.08955e-06	0.363908	-12.6875
O00571	DDX3X_HUMAN	0.0800712	7.05439e-10	0.394196	-21.0722
P51688	SPHM_HUMAN	0.0798463	0.040516	0.165783	-3.1647
P80303	NUCB2_HUMAN	0.0784519	1.31389e-10	0.39745	-22.7529
Q8NFH4	NUP37_HUMAN	0.0783591	4.9632e-06	0.3611	-12.2135
O14682	ENC1_HUMAN	0.0776343	0.0171585	0.243246	-4.04796
Q99805	TM9S2_HUMAN	0.0768173	0.0232735	0.211559	-3.73689
P18206	VINC_HUMAN	0.0767665	1.92666e-38	0.420248	-86.8424
Q9NQR4	NIT2_HUMAN	0.0765637	3.49423e-06	0.363209	-12.5644
Q9Y371	SHLB1_HUMAN	0.0763477	0.000120166	0.334591	-9.02651
O60762	DPM1_HUMAN	0.0756377	3.34592e-08	0.383355	-17.2129
Q14168	MPP2_HUMAN	0.0747031	0.000430083	0.318218	-7.7511
P13984	T2FB_HUMAN	0.0740936	0.0202298	0.22714	-3.88016
Q9Y277	VDAC3_HUMAN	0.0739428	0.341599	0.0471853	-0.656176
Q9P0J0	NDUAD_HUMAN	0.0738274	0.00413666	0.277444	-5.48372
P49815	TSC2_HUMAN	0.0728173	0.0154605	0.251124	-4.15389
O14498	ISLR_HUMAN	0.072324	0.01303	0.257552	-4.32738
Q9P0K7	RAI14_HUMAN	0.0719609	0.000777328	0.307411	-7.15887
Q8IXB1	DJC10_HUMAN	0.0709749	4.59013e-10	0.395158	-21.5019
Q99943	PLCA_HUMAN	0.070818	0.000222762	0.328619	-8.40919
Q15773	MLF2_HUMAN	0.0707315	0.625123	0.0192047	0.511349
Q5T9A4	ATD3B_HUMAN	0.0694179	0.0102999	0.262838	-4.56526
Q96G23	CERS2_HUMAN	0.0688698	0.000261397	0.326401	-8.24921
Q5JTJ3	COA6_HUMAN	0.068814	0.0124139	0.258898	-4.37645
P62244	RS15A_HUMAN	0.0684114	0.938713	0.00242311	2.72895
P11234	RALB_HUMAN	0.0680491	0.0131599	0.257309	-4.31733
Q96QR8	PURB_HUMAN	0.0674522	0.0111392	0.261541	-4.48608
P28161	GSTM2_HUMAN	0.0660919	6.12911e-06	0.359673	-12.0025
Q15392	DHC24_HUMAN	0.0659723	5.82709e-08	0.381497	-16.6582
P04350	TBB4A_HUMAN	0.0658818	0.00843446	0.266381	-4.76696
Q14534	ERG1_HUMAN	0.0654817	0.167997	0.0835628	-1.59989
Q9UBW7	ZMYM2_HUMAN	0.0652153	0.0203878	0.226314	-3.87222
Q96AJ9	VTI1A_HUMAN	0.0650243	0.0162325	0.24796	-4.10438
Q14696	MESD_HUMAN	0.0641829	1.51212e-12	0.404516	-27.2175
P10644	KAP0_HUMAN	0.0638731	0.0073914	0.26849	-4.90002
Q96AT9	RPE_HUMAN	0.0634722	0.0141566	0.254868	-4.24331
P07203	GPX1_HUMAN	0.0622851	8.56381e-06	0.356913	-11.668
Q86US8	EST1A_HUMAN	0.0620057	0.0131504	0.257327	-4.31807
O75448	MED24_HUMAN	0.0606886	0.0129369	0.25772	-4.33465
Q15005	SPCS2_HUMAN	0.0597905	5.33495e-11	0.399263	-23.6542
Q9BTD8	RBM42_HUMAN	0.0587704	0.016532	0.246945	-4.08579
Q13310	PABP4_HUMAN	0.0584673	1.29789e-08	0.386257	-18.1599
Q16204	CCDC6_HUMAN	0.0581723	0.00212058	0.289525	-6.15394
P15848	ARSB_HUMAN	0.0578053	0.000854675	0.305369	-7.06393
O60462	NRP2_HUMAN	0.0574922	3.04439e-08	0.383644	-17.3074
O75608	LYPA1_HUMAN	0.0572962	0.000436128	0.317945	-7.73714
P38646	GRP75_HUMAN	0.0568414	4.90703e-15	0.41017	-32.9481
Q567U6	CCD93_HUMAN	0.0566192	0.0115604	0.260891	-4.44854
Q12849	GRSF1_HUMAN	0.0563955	7.91666e-05	0.33806	-9.44388
Q9Y6D9	MD1L1_HUMAN	0.056146	5.1244e-05	0.341792	-9.87886
O15027	SC16A_HUMAN	0.0558875	4.78773e-06	0.36134	-12.2494
Q8N0X7	SPG20_HUMAN	0.0554681	0.0152651	0.251693	-4.1668
P17028	ZNF24_HUMAN	0.0551861	0.0189935	0.232718	-3.94448
Q9C0E8	LNP_HUMAN	0.054078	0.0177186	0.239357	-4.01527
P49418	AMPH_HUMAN	0.0534298	0.0131178	0.257365	-4.32058
O95292	VAPB_HUMAN	0.0529828	0.00233764	0.2878	-6.05627
Q9UNK0	STX8_HUMAN	0.0512449	0.000108043	0.335537	-9.13287
Q96A33	CCD47_HUMAN	0.0511054	4.65433e-08	0.382289	-16.8829
O00115	DNS2A_HUMAN	0.0493111	1.10167e-06	0.369053	-13.7187
P31939	PUR9_HUMAN	0.0489385	1.18387e-19	0.41566	-43.5803
Q15031	SYLM_HUMAN	0.0481505	2.21818e-06	0.365526	-13.0188
Q9NR50	EI2BG_HUMAN	0.0477053	0.0207945	0.224354	-3.85205
P61020	RAB5B_HUMAN	0.0476381	6.58679e-05	0.33969	-9.62779
O60763	USO1_HUMAN	0.047628	1.38116e-20	0.41639	-45.7288
Q13217	DNJC3_HUMAN	0.0472564	1.4466e-06	0.367799	-13.4463
P63173	RL38_HUMAN	0.0462388	0.998946	3.55462e-05	6.85383
P17174	AATC_HUMAN	0.0460477	0.00884721	0.265534	-4.71877
O95870	ABHGA_HUMAN	0.0453952	1.84112e-08	0.385254	-17.8103
P52926	HMGA2_HUMAN	0.0448162	0.00439099	0.276456	-5.4238
P61421	VA0D1_HUMAN	0.0441228	4.37462e-11	0.399624	-23.8526
P21333	FLNA_HUMAN	0.0436642	3.99899e-107	0.420932	-244.991
Q9BY43	CHM4A_HUMAN	0.0434602	0.0107682	0.262171	-4.52033
O43615	TIM44_HUMAN	0.043372	6.07013e-09	0.388488	-18.9199
O14910	LIN7A_HUMAN	0.0432376	0.0147553	0.253075	-4.20129
P52732	KIF11_HUMAN	0.0430487	0.0156779	0.250307	-4.1397
O43395	PRPF3_HUMAN	0.0407253	0.000116094	0.334942	-9.061
Q9UDT6	CLIP2_HUMAN	0.0403851	0.0458395	0.157407	-3.03568
Q9NUQ7	UFSP2_HUMAN	0.0401016	0.0120072	0.260035	-4.41017
Q13190	STX5_HUMAN	0.0392641	0.0109758	0.261782	-4.50103
P55287	CAD11_HUMAN	0.0389777	0.0097041	0.264114	-4.62546
Q13033	STRN3_HUMAN	0.0386363	0.000139615	0.333334	-8.87648
P51572	BAP31_HUMAN	0.0376929	7.52272e-16	0.411322	-34.8234
P62861	RS30_HUMAN	0.0374226	0.00996557	0.263468	-4.5986
Q9Y2Q3	GSTK1_HUMAN	0.0367995	0.0012786	0.298035	-6.66071
Q53FP2	TMM35_HUMAN	0.0365539	0.804115	0.00861784	1.41222
P20936	RASA1_HUMAN	0.0357757	0.0187753	0.233789	-3.95626
P14649	MYL6B_HUMAN	0.0354586	0.00952407	0.264521	-4.64436
Q4J6C6	PPCEL_HUMAN	0.0351739	0.000884289	0.304769	-7.02984
Q96FK6	WDR89_HUMAN	0.0349198	0.0123572	0.259047	-4.38108
Q8N1G0	ZN687_HUMAN	0.0348626	0.0106596	0.262357	-4.53058
P51665	PSMD7_HUMAN	0.0341406	0.904627	0.00379228	2.24972
Q9Y6K1	DNM3A_HUMAN	0.0335039	0.00262291	0.285839	-5.94084
Q9Y250	LZTS1_HUMAN	0.033363	0.0209114	0.223665	-3.84633
Q9NX40	OCAD1_HUMAN	0.0333444	1	3.55089e-10	18.1444
P46940	IQGA1_HUMAN	0.0324224	2.90552e-46	0.420515	-104.852
Q8WUH2	TGFA1_HUMAN	0.0323182	0.0142942	0.254397	-4.2335
Q8TED0	UTP15_HUMAN	0.03154	7.60317e-05	0.338483	-9.48428
Q9BSR8	YIPF4_HUMAN	0.0309897	0.00959449	0.264336	-4.63693
Q96GA7	SDSL_HUMAN	0.0307566	0.011488	0.261039	-4.4549
Q4V328	GRAP1_HUMAN	0.0303794	0.00276473	0.284872	-5.88804
Q9Y3A6	TMED5_HUMAN	0.0302623	0.00100383	0.302259	-6.90293
O60664	PLIN3_HUMAN	0.0301407	7.40952e-12	0.402426	-25.6283
P05091	ALDH2_HUMAN	0.0301238	1	0	43.0247
A1L0T0	ILVBL_HUMAN	0.0300584	9.59707e-08	0.379601	-16.1592
Q9NPF4	OSGEP_HUMAN	0.0271734	0.0113857	0.261188	-4.46394
P60059	SC61G_HUMAN	0.0262022	0.00995027	0.263523	-4.60016
Q6P587	FAHD1_HUMAN	0.0255199	1.60728e-05	0.351713	-11.0384
P46977	STT3A_HUMAN	0.0241197	1.1475e-13	0.407417	-29.796
Q15363	TMED2_HUMAN	0.0237338	6.78457e-13	0.405433	-28.019
Q15650	TRIP4_HUMAN	0.0236627	0.000181277	0.330853	-8.6153
Q9ULP9	TBC24_HUMAN	0.0232763	0.00691321	0.269332	-4.96738
Q86SZ2	TPC6B_HUMAN	0.0231132	0.0123012	0.259196	-4.38568
O75962	TRIO_HUMAN	0.0228717	7.74769e-08	0.380438	-16.3733
Q9NVT9	ARMC1_HUMAN	0.0223431	0.0102187	0.263005	-4.57327
P06865	HEXA_HUMAN	0.0221925	5.2646e-10	0.394867	-21.3648
P08708	RS17_HUMAN	0.0221509	0.0800218	0.123041	-2.44205
O00244	ATOX1_HUMAN	0.0221196	0.000120644	0.334529	-9.02255
Q6P158	DHX57_HUMAN	0.0220035	3.42899e-06	0.363377	-12.5832
Q9P2B2	FPRP_HUMAN	0.0215265	1.16327e-06	0.368819	-13.6643
P20585	MSH3_HUMAN	0.0213995	0.0183788	0.235844	-3.97801
Q9NX20	RM16_HUMAN	0.0212903	0.0031367	0.282577	-5.76144
Q9Y512	SAM50_HUMAN	0.0204898	0.00808427	0.267152	-4.80972
O00499	BIN1_HUMAN	0.0203843	2.38316e-06	0.365275	-12.9471
P48509	CD151_HUMAN	0.0202428	0.0156928	0.250212	-4.13874
Q15293	RCN1_HUMAN	0.0199384	4.50264e-22	0.417178	-49.1522
O15394	NCAM2_HUMAN	0.0198262	0.278177	0.0568404	-0.953523
Q92621	NU205_HUMAN	0.0197227	2.64781e-15	0.410519	-33.565
Q9UNL2	SSRG_HUMAN	0.0183618	0.00951568	0.264557	-4.64525
Q9BY44	EIF2A_HUMAN	0.0183247	0.000102717	0.33601	-9.18343
P60673	PROF3_HUMAN	0.0178422	0.0103354	0.262783	-4.56179
Q96EP5	DAZP1_HUMAN	0.0178181	6.06039e-05	0.340443	-9.71109
P50416	CPT1A_HUMAN	0.0176055	0.0120596	0.259923	-4.40576
Q99797	MIPEP_HUMAN	0.0173059	0.00951553	0.264576	-4.64527
P42704	LPPRC_HUMAN	0.0171584	7.85911e-35	0.420073	-78.5288
P19623	SPEE_HUMAN	0.0162827	0.999982	5.37298e-07	10.9222
O95819	M4K4_HUMAN	0.016238	1.52618e-11	0.401437	-24.9057
P00492	HPRT_HUMAN	0.0157524	2.52819e-11	0.400631	-24.4009
Q9Y4X5	ARI1_HUMAN	0.0150073	0.0102075	0.263024	-4.57437
Q99714	HCD2_HUMAN	0.0139536	8.59296e-22	0.417048	-48.5059
O75487	GPC4_HUMAN	0.0137755	0.0026778	0.285399	-5.92008
Q16595	FRDA_HUMAN	0.0137484	0.0185619	0.235015	-3.96791
Q5T4B2	GT253_HUMAN	0.0136587	0.0196863	0.229448	-3.90795
Q7L2J0	MEPCE_HUMAN	0.0131662	0.0104804	0.262616	-4.54771
O00743	PPP6_HUMAN	0.0125305	5.68217e-06	0.360196	-12.0782
O96005	CLPT1_HUMAN	0.0125198	1.41467e-05	0.35296	-11.166
Q99986	VRK1_HUMAN	0.0122697	9.99497e-07	0.369561	-13.816
P30043	BLVRB_HUMAN	0.0112891	7.77133e-07	0.370685	-14.0677
Q8NG11	TSN14_HUMAN	0.0106623	0.0103694	0.262764	-4.55847
P15882	CHIN_HUMAN	0.0105869	0.000123931	0.334239	-8.99566
O00299	CLIC1_HUMAN	0.0100171	1.26771e-14	0.409533	-31.999
O95167	NDUA3_HUMAN	0.00987695	0.00962961	0.264281	-4.63324
Q9Y2S7	PDIP2_HUMAN	0.00983261	0.000324702	0.323284	-8.03228
Q9UI36	DACH1_HUMAN	0.00911965	0.0198858	0.228466	-3.89766
Q9Y394	DHRS7_HUMAN	0.00908779	1.79474e-05	0.350812	-10.928
Q9UBG0	MRC2_HUMAN	0.00882393	1.82233e-08	0.385319	-17.8206
Q15428	SF3A2_HUMAN	0.00850084	0.000166363	0.331487	-8.70117
O00303	EIF3F_HUMAN	0.00801653	9.57328e-13	0.40503	-27.6746
Q9Y6D6	BIG1_HUMAN	0.00797737	0.0109107	0.261819	-4.50704
Q9P0Z9	SOX_HUMAN	0.00765251	0.000113561	0.33508	-9.08305
Q14697	GANAB_HUMAN	0.00725038	3.54253e-06	0.363125	-12.5507
Q9Y276	BCS1_HUMAN	0.00712386	0.000160486	0.331749	-8.73714
Q15021	CND1_HUMAN	0.00679813	0.0169682	0.244464	-4.0593
Q05048	CSTF1_HUMAN	0.00674103	6.03694e-07	0.371955	-14.3202
Q7Z3B4	NUP54_HUMAN	0.00626703	1.18587e-06	0.368777	-13.645
Q14914	PTGR1_HUMAN	0.00595278	3.80262e-09	0.389867	-19.3876
P82675	RT05_HUMAN	0.00523296	0.0099806	0.263412	-4.59708
P56182	RRP1_HUMAN	0.00510188	0.000622944	0.31146	-7.38043
Q9NV31	IMP3_HUMAN	0.00482504	2.33031e-05	0.348591	-10.6669
P61803	DAD1_HUMAN	0.00432592	0.000204949	0.329521	-8.49254
Q9H832	UBE2Z_HUMAN	0.00335281	0.0121056	0.259756	-4.40191
O14763	TR10B_HUMAN	0.00334468	0.0105468	0.262505	-4.54133
P54136	SYRC_HUMAN	0.00300486	2.02021e-22	0.417424	-49.9537
P15289	ARSA_HUMAN	0.00288641	6.83778e-09	0.388139	-18.8008
Q9NZ08	ERAP1_HUMAN	0.00274027	8.0815e-11	0.398426	-23.2389
Q8WVM8	SCFD1_HUMAN	0.0024165	2.41038e-14	0.408869	-31.3564
P54619	AAKG1_HUMAN	0.00224617	0.00953735	0.264465	-4.64296
Q96PE3	INP4A_HUMAN	0.00221678	0.0152786	0.251617	-4.1659
Q8WXF7	ATLA1_HUMAN	0.00178717	1.99764e-09	0.391598	-20.0313
Q9BV44	THUM3_HUMAN	0.00118888	0.00985851	0.263763	-4.60951
Q92643	GPI8_HUMAN	0.000484041	0.00230592	0.288219	-6.06997
O15069	NACAD_HUMAN	0
O43402	EMC8_HUMAN	0
O43426	SYNJ1_HUMAN	0
O43464	HTRA2_HUMAN	0
O43837	IDH3B_HUMAN	0
O60427	FADS1_HUMAN	0
O60826	CCD22_HUMAN	0
O60885	BRD4_HUMAN	0
O75175	CNOT3_HUMAN	0
O94851	MICA2_HUMAN	0
O94952	FBX21_HUMAN	0
O95359	TACC2_HUMAN	0
O96013	PAK4_HUMAN	0
O96028	NSD2_HUMAN	0
P07902	GALT_HUMAN	0
P08138	TNR16_HUMAN	0
P10415	BCL2_HUMAN	0
P11441	UBL4A_HUMAN	0
P16402	H13_HUMAN	0
P16403	H12_HUMAN	0
P17936	IBP3_HUMAN	0
P33527	MRP1_HUMAN	0
P46013	KI67_HUMAN	0
P47736	RPGP1_HUMAN	0
P49005	DPOD2_HUMAN	0
P55327	TPD52_HUMAN	0
P62875	RPAB5_HUMAN	0
P78318	IGBP1_HUMAN	0
P82932	RT06_HUMAN	0
P98066	TSG6_HUMAN	0
Q00535	CDK5_HUMAN	0
Q08117	AES_HUMAN	0
Q14687	GSE1_HUMAN	0
Q14DG7	T132B_HUMAN	0
Q16656	NRF1_HUMAN	0
Q2TAA2	IAH1_HUMAN	0
Q2Y0W8	S4A8_HUMAN	0
Q5JPI3	CC038_HUMAN	0
Q5SGD2	PPM1L_HUMAN	0
Q5VWQ0	RSBN1_HUMAN	0
Q6PD62	CTR9_HUMAN	0
Q6PI48	SYDM_HUMAN	0
Q6WKZ4	RFIP1_HUMAN	0
Q86UA1	PRP39_HUMAN	0
Q8IZ40	RCOR2_HUMAN	0
Q8N201	INT1_HUMAN	0
Q8N6N7	ACBD7_HUMAN	0
Q8N8R3	MCATL_HUMAN	0
Q8NBF6	AVL9_HUMAN	0
Q8NFP7	NUD10_HUMAN	0
Q8TBC5	ZSC18_HUMAN	0
Q8WWC4	CB047_HUMAN	0
Q92796	DLG3_HUMAN	0
Q96D09	GASP2_HUMAN	0
Q96FV2	SCRN2_HUMAN	0
Q96G01	BICD1_HUMAN	0
Q96GW7	PGCB_HUMAN	0
Q96HN2	SAHH3_HUMAN	0
Q96QG7	MTMR9_HUMAN	0
Q96RT1	LAP2_HUMAN	0
Q9BPY3	F118B_HUMAN	0
Q9BQI0	AIF1L_HUMAN	0
Q9BW19	KIFC1_HUMAN	0
Q9BW72	HIG2A_HUMAN	0
Q9BXF3	CECR2_HUMAN	0
Q9BXM9	FSD1L_HUMAN	0
Q9BZH6	WDR11_HUMAN	0
Q9H336	CRLD1_HUMAN	0
Q9H3P2	NELFA_HUMAN	0
Q9H4Z3	PCIF1_HUMAN	0
Q9H7X7	IFT22_HUMAN	0
Q9H9A5	CNO10_HUMAN	0
Q9H9Z2	LN28A_HUMAN	0
Q9HBM1	SPC25_HUMAN	0
Q9NP58	ABCB6_HUMAN	0
Q9NSY0	NRBP2_HUMAN	0
Q9NT99	LRC4B_HUMAN	0
Q9NUQ2	PLCE_HUMAN	0
Q9NVE7	PANK4_HUMAN	0
Q9NVI1	FANCI_HUMAN	0
Q9P283	SEM5B_HUMAN	0
Q9UEE9	CFDP1_HUMAN	0
Q9UL40	ZN346_HUMAN	0
Q9ULJ6	ZMIZ1_HUMAN	0
Q9UPT9	UBP22_HUMAN	0
Q9Y4K0	LOXL2_HUMAN	0
Q9Y4K3	TRAF6_HUMAN	0
Q9Y6R1	S4A4_HUMAN	0
O75554	WBP4_HUMAN	-0.000423817	0.0230642	0.212519	-3.74614
Q9H269	VPS16_HUMAN	-0.00123145	3.46022e-06	0.363279	-12.5742
Q9NYL9	TMOD3_HUMAN	-0.00210649	1.98589e-11	0.400991	-24.6424
P48444	COPD_HUMAN	-0.00225597	9.31531e-23	0.417611	-50.7278
P16298	PP2BB_HUMAN	-0.00345449	0.000179887	0.3309	-8.623
Q9NUL3	STAU2_HUMAN	-0.00392623	0.000168257	0.331425	-8.68985
P82909	RT36_HUMAN	-0.00468696	0.0102074	0.263042	-4.57438
Q16401	PSMD5_HUMAN	-0.00483271	2.34859e-07	0.37642	-15.2643
Q8WVK2	SNR27_HUMAN	-0.00502026	0.0105055	0.262542	-4.5453
Q53FT3	HIKES_HUMAN	-0.00518291	0.00964373	0.264225	-4.63176
Q9Y4E8	UBP15_HUMAN	-0.00599551	0.0183301	0.236179	-3.98071
Q9Y3I1	FBX7_HUMAN	-0.00600848	0.0116044	0.260835	-4.44469
Q13641	TPBG_HUMAN	-0.00657911	1.51708e-06	0.36755	-13.3987
Q5J8M3	EMC4_HUMAN	-0.00685131	0.00950202	0.264594	-4.6467
Q07960	RHG01_HUMAN	-0.00699918	2.41521e-11	0.400731	-24.4466
Q13616	CUL1_HUMAN	-0.00765226	2.14321e-06	0.365734	-13.0532
Q96RP9	EFGM_HUMAN	-0.00794459	5.64815e-11	0.399201	-23.5971
Q8TDZ2	MICA1_HUMAN	-0.00820528	0.000783758	0.307196	-7.15063
Q6IAN0	DRS7B_HUMAN	-0.00825994	0.0126137	0.258468	-4.36028
P41240	CSK_HUMAN	-0.00838115	4.10402e-09	0.389545	-19.3113
P84095	RHOG_HUMAN	-0.00870861	0.010631	0.262412	-4.53329
Q13586	STIM1_HUMAN	-0.00887777	0.000160727	0.331718	-8.73564
Q96CS3	FAF2_HUMAN	-0.00887871	2.615e-12	0.403669	-26.6698
Q9Y5Q8	TF3C5_HUMAN	-0.00921339	4.66592e-05	0.342659	-9.97259
P43155	CACP_HUMAN	-0.00939405	5.5328e-13	0.405738	-28.2229
P60709	ACTB_HUMAN	-0.00973755	0.0605	0.139985	-2.7427
Q92692	PVRL2_HUMAN	-0.00994109	0.0112852	0.261336	-4.47292
Q8IYK4	GT252_HUMAN	-0.0104726	0.0140259	0.255263	-4.25273
P60842	IF4A1_HUMAN	-0.0105978	5.07095e-08	0.382051	-16.7972
Q9Y6Y8	S23IP_HUMAN	-0.0106154	4.40007e-11	0.399599	-23.8468
Q9NZD8	SPG21_HUMAN	-0.0111925	0.895078	0.00429171	2.14369
P19388	RPAB1_HUMAN	-0.0112092	0.0181974	0.236887	-3.98811
O75394	RM33_HUMAN	-0.0112258	0.00981468	0.263874	-4.61401
Q8NBQ5	DHB11_HUMAN	-0.0124494	1.30047e-06	0.368364	-13.5528
Q92581	SL9A6_HUMAN	-0.0125223	0.0101001	0.263209	-4.58505
P49792	RBP2_HUMAN	-0.0129916	2.07059e-18	0.414691	-40.7187
Q9Y2E4	DIP2C_HUMAN	-0.0131149	0.0121362	0.259569	-4.39935
Q96TA1	NIBL1_HUMAN	-0.0134839	0.000820017	0.306201	-7.10537
P35520	CBS_HUMAN	-0.0136213	5.92747e-05	0.340623	-9.73327
Q13045	FLII_HUMAN	-0.0138554	0.00051101	0.315042	-7.57861
Q13617	CUL2_HUMAN	-0.0139702	7.78147e-07	0.370671	-14.0663
Q9NQX7	ITM2C_HUMAN	-0.0140992	0.00972159	0.264041	-4.62364
Q5JSH3	WDR44_HUMAN	-0.0169032	0.0306084	0.187094	-3.4554
Q147X3	NAA30_HUMAN	-0.0174993	0.0142245	0.254585	-4.23846
P16435	NCPR_HUMAN	-0.0180011	5.57197e-06	0.36031	-12.0978
Q96SB4	SRPK1_HUMAN	-0.0183235	0.00995775	0.263505	-4.5994
Q9Y6N7	ROBO1_HUMAN	-0.0184852	0.000335501	0.322714	-7.99955
Q03701	CEBPZ_HUMAN	-0.0187734	0.00015508	0.332042	-8.77142
O14949	QCR8_HUMAN	-0.0189266	0.000147908	0.332473	-8.81877
Q13098	CSN1_HUMAN	-0.0191571	2.57506e-09	0.390907	-19.7774
Q9Y324	FCF1_HUMAN	-0.0195079	0.0197074	0.229328	-3.90686
Q9NZI8	IF2B1_HUMAN	-0.020079	1.51519e-05	0.352279	-11.0974
P05386	RLA1_HUMAN	-0.020321	0.000584953	0.312587	-7.44339
Q9UJ70	NAGK_HUMAN	-0.0203267	6.53942e-08	0.38114	-16.5428
Q8IWX8	CHERP_HUMAN	-0.020513	8.75036e-10	0.393676	-20.8568
Q15814	TBCC_HUMAN	-0.0210419	0.0111825	0.261466	-4.48216
Q9NPQ8	RIC8A_HUMAN	-0.0224416	0.00621281	0.271101	-5.07491
P27708	PYR1_HUMAN	-0.0226801	9.27367e-16	0.411226	-34.6142
Q9Y2Q0	AT8A1_HUMAN	-0.022691	0.00135718	0.297133	-6.60099
Q96NC0	ZMAT2_HUMAN	-0.0230769	0.0171201	0.24342	-4.05023
Q9GZR7	DDX24_HUMAN	-0.0232372	0.0128917	0.257795	-4.3382
Q9Y305	ACOT9_HUMAN	-0.0245984	9.93994e-07	0.369602	-13.8215
P40938	RFC3_HUMAN	-0.0253461	0.00302832	0.283461	-5.79672
O95400	CD2B2_HUMAN	-0.0256476	0.0260974	0.200542	-3.61947
Q8NCN5	PDPR_HUMAN	-0.0265037	2.94403e-06	0.364076	-12.7357
Q9Y696	CLIC4_HUMAN	-0.027244	2.16559e-08	0.384744	-17.648
P29218	IMPA1_HUMAN	-0.0274557	0.993634	0.000235297	5.05037
Q5R3I4	TTC38_HUMAN	-0.0275587	0.0146319	0.253321	-4.20981
P07197	NFM_HUMAN	-0.028929	2.47889e-23	0.417811	-52.0516
Q5BJD5	TM41B_HUMAN	-0.0289654	0.0102298	0.262968	-4.57217
Q04206	TF65_HUMAN	-0.0290291	6.09769e-06	0.359687	-12.0076
Q8N0U8	VKORL_HUMAN	-0.029804	0.00014239	0.333027	-8.8568
P20340	RAB6A_HUMAN	-0.0299749	0.00369618	0.279502	-5.59675
Q6ZMP0	THSD4_HUMAN	-0.0305666	0.0117884	0.260537	-4.42878
Q16539	MK14_HUMAN	-0.0308705	0.0228729	0.213268	-3.75467
Q9BYG3	MK67I_HUMAN	-0.0308988	2.51648e-06	0.364871	-12.8926
Q9NR31	SAR1A_HUMAN	-0.0309377	0.000105201	0.335736	-9.15953
Q9H7P6	MB12B_HUMAN	-0.0314423	0.0868905	0.118165	-2.35221
P61011	SRP54_HUMAN	-0.0316592	5.24025e-05	0.341628	-9.8565
Q8IY67	RAVR1_HUMAN	-0.0318414	0.0186501	0.234422	-3.96308
O60739	EIF1B_HUMAN	-0.0321215	0.0199122	0.228366	-3.89631
Q96I25	SPF45_HUMAN	-0.0321322	0.000880001	0.304869	-7.03471
P11172	UMPS_HUMAN	-0.0325149	2.39929e-07	0.376339	-15.2429
Q93034	CUL5_HUMAN	-0.0331217	9.59058e-09	0.387193	-18.4625
Q8N4V1	MMGT1_HUMAN	-0.0335805	0.0141391	0.254924	-4.24457
P26378	ELAV4_HUMAN	-0.0338812	0.00109409	0.300575	-6.81674
P11021	GRP78_HUMAN	-0.0339034	7.02758e-34	0.420015	-76.3381
A6NHR9	SMHD1_HUMAN	-0.0339875	2.56098e-06	0.364774	-12.8751
O75694	NU155_HUMAN	-0.0344033	3.64339e-09	0.390021	-19.4304
P53597	SUCA_HUMAN	-0.034736	5.80867e-08	0.38151	-16.6613
Q8IW45	NNRD_HUMAN	-0.0347958	0.00497652	0.274492	-5.29804
P56556	NDUA6_HUMAN	-0.0354884	2.52486e-06	0.36483	-12.8893
P29144	TPP2_HUMAN	-0.0361453	0.00010428	0.335873	-9.16832
Q9Y6E2	BZW2_HUMAN	-0.0364687	2.43796e-09	0.391099	-19.8321
Q9NRP0	OSTC_HUMAN	-0.0365373	0.000249021	0.327043	-8.29772
Q02878	RL6_HUMAN	-0.036553	1.33265e-12	0.404675	-27.3439
Q12860	CNTN1_HUMAN	-0.0367762	8.17833e-06	0.357298	-11.714
P57740	NU107_HUMAN	-0.037378	0.818764	0.00795183	1.508
Q9Y2Y0	AR2BP_HUMAN	-0.0379322	0.00948571	0.264613	-4.64844
Q8N6M3	FITM2_HUMAN	-0.03794	0.0117656	0.260612	-4.43074
Q9UJW0	DCTN4_HUMAN	-0.0388227	9.3586e-05	0.336664	-9.27654
P35606	COPB2_HUMAN	-0.0388263	1.87336e-39	0.420271	-89.1731
Q9P265	DIP2B_HUMAN	-0.0393583	5.16564e-05	0.341777	-9.87085
O43847	NRDC_HUMAN	-0.0402455	0.000156491	0.331903	-8.76236
Q8N766	EMC1_HUMAN	-0.04034	3.04479e-12	0.403436	-26.5176
Q9BY67	CADM1_HUMAN	-0.0406875	3.13802e-06	0.363866	-12.6719
P50402	EMD_HUMAN	-0.0409184	2.73471e-13	0.406652	-28.9276
Q9Y3U8	RL36_HUMAN	-0.0412894	8.4325e-06	0.357013	-11.6834
Q7Z6L0	PRRT2_HUMAN	-0.0417017	0.010055	0.263301	-4.58958
P31937	3HIDH_HUMAN	-0.0424416	0.0413171	0.164334	-3.14428
P55769	NH2L1_HUMAN	-0.0437043	1.30157e-05	0.353523	-11.2493
Q7L0Y3	MRRP1_HUMAN	-0.0441137	9.69473e-17	0.412791	-36.8724
Q9NVH1	DJC11_HUMAN	-0.0454831	1.08854e-05	0.354964	-11.4281
P56537	IF6_HUMAN	-0.0458523	1.86448e-10	0.396784	-22.4029
Q86VS8	HOOK3_HUMAN	-0.0467435	0.000108276	0.335492	-9.13072
P46379	BAG6_HUMAN	-0.0470886	2.771e-06	0.364369	-12.7963
Q9Y520	PRC2C_HUMAN	-0.0471388	0.0123744	0.25901	-4.37967
Q8N3C0	ASCC3_HUMAN	-0.0477102	0.000127234	0.333994	-8.96935
Q9BY32	ITPA_HUMAN	-0.04794	0.0118802	0.260295	-4.42093
Q14376	GALE_HUMAN	-0.0480477	0.0116197	0.260798	-4.44337
Q01780	EXOSX_HUMAN	-0.0484664	1.22413e-05	0.354057	-11.3107
Q86W42	THOC6_HUMAN	-0.0485876	0.00151473	0.295117	-6.491
Q9NSD9	SYFB_HUMAN	-0.0492186	0.444223	0.0353184	-0.224039
P38117	ETFB_HUMAN	-0.0507961	5.93424e-14	0.408071	-30.4555
Q5T4S7	UBR4_HUMAN	-0.0512906	0.000573913	0.312848	-7.46246
P60880	SNP25_HUMAN	-0.0517802	4.02643e-06	0.362493	-12.4226
P16870	CBPE_HUMAN	-0.0525667	0.914232	0.00343145	2.36644
P62166	NCS1_HUMAN	-0.0527721	0.000146906	0.332596	-8.82557
O15042	SR140_HUMAN	-0.0531014	1.4963e-05	0.352409	-11.1099
Q15084	PDIA6_HUMAN	-0.0533542	1.27546e-10	0.397512	-22.7825
Q8WVC0	LEO1_HUMAN	-0.0539292	0.0195252	0.230428	-3.91633
Q9UPY8	MARE3_HUMAN	-0.0543684	0.00902399	0.265277	-4.6988
A6NDG6	PGP_HUMAN	-0.0549343	0.0125887	0.258599	-4.36229
Q9Y4Y9	LSM5_HUMAN	-0.0549886	0.0132239	0.257121	-4.31242
Q14118	DAG1_HUMAN	-0.0551445	0.0139267	0.255432	-4.25992
O95219	SNX4_HUMAN	-0.0556111	1.68151e-07	0.377667	-15.5984
Q5JTZ9	SYAM_HUMAN	-0.0560436	2.96315e-06	0.364048	-12.7293
Q8N2F6	ARM10_HUMAN	-0.0568784	0.0121168	0.259662	-4.40097
Q9NRV9	HEBP1_HUMAN	-0.0574623	0.0190167	0.232658	-3.94324
P55039	DRG2_HUMAN	-0.0574648	0.000110425	0.335324	-9.11106
Q5VWJ9	SNX30_HUMAN	-0.057581	0.013586	0.256446	-4.28504
Q9Y2I8	WDR37_HUMAN	-0.0580764	0.0117268	0.260649	-4.43409
O14602	IF1AY_HUMAN	-0.0598408	0.019839	0.228727	-3.90007
P20337	RAB3B_HUMAN	-0.0598563	0.000194453	0.33011	-8.54513
P67809	YBOX1_HUMAN	-0.0611944	1.4872e-07	0.378081	-15.7212
Q15154	PCM1_HUMAN	-0.061987	0.0212943	0.221386	-3.82779
Q96A65	EXOC4_HUMAN	-0.0621628	7.36719e-09	0.387906	-18.7262
Q9NPD3	EXOS4_HUMAN	-0.0625046	3.05071e-06	0.363964	-12.7001
Q9H4G4	GAPR1_HUMAN	-0.0627693	1.39294e-05	0.353061	-11.1815
Q969X5	ERGI1_HUMAN	-0.0627807	5.34221e-09	0.38881	-19.0476
Q01518	CAP1_HUMAN	-0.0630013	2.46274e-16	0.412171	-35.9401
O75340	PDCD6_HUMAN	-0.0636016	9.61154e-10	0.393485	-20.7629
Q8NE71	ABCF1_HUMAN	-0.0641426	4.66172e-05	0.342674	-9.97349
Q9Y2Q9	RT28_HUMAN	-0.0644131	2.85819e-06	0.364258	-12.7653
P49589	SYCC_HUMAN	-0.0645563	1.29719e-09	0.392671	-20.4631
Q6P1L8	RM14_HUMAN	-0.0655125	0.000336853	0.322651	-7.99553
P62341	SELT_HUMAN	-0.0657145	0.0130769	0.257477	-4.32375
O43592	XPOT_HUMAN	-0.0658253	1.10886e-08	0.3867	-18.3173
O60828	PQBP1_HUMAN	-0.0662292	0.0115242	0.260946	-4.45172
Q9H4W6	COE3_HUMAN	-0.0665396	0.0154978	0.251029	-4.15144
Q8WV22	NSE1_HUMAN	-0.0672299	0.0166814	0.2461	-4.07664
P08069	IGF1R_HUMAN	-0.0674083	0.0152103	0.251845	-4.17046
Q96S44	PRPK_HUMAN	-0.0681174	0.011848	0.260351	-4.42368
Q8N129	CNPY4_HUMAN	-0.068401	0.000198501	0.329831	-8.52452
Q7Z4G4	TRM11_HUMAN	-0.0691849	0.0135377	0.256503	-4.28865
Q9Y3C4	TPRKB_HUMAN	-0.0700138	0.0151913	0.25194	-4.17173
Q15532	SSXT_HUMAN	-0.0702809	0.0163662	0.247405	-4.09603
P61353	RL27_HUMAN	-0.0704247	0.000312759	0.323806	-8.06977
Q75T13	PGAP1_HUMAN	-0.0705343	4.75744e-13	0.405945	-28.3739
P35251	RFC1_HUMAN	-0.0707037	0.679204	0.0155211	0.750115
Q99829	CPNE1_HUMAN	-0.0708935	1.84123e-07	0.377238	-15.5077
Q8NFH3	NUP43_HUMAN	-0.0712327	0.961183	0.00148893	3.20932
Q9UHG2	PCSK1_HUMAN	-0.0713979	0.00013288	0.333702	-8.92593
O43324	MCA3_HUMAN	-0.0715124	0.000417026	0.318843	-7.78194
Q9BTC0	DIDO1_HUMAN	-0.0731886	0.000207751	0.329319	-8.47896
Q9H8M7	F188A_HUMAN	-0.0733955	0.0196478	0.229728	-3.90995
P27144	KAD4_HUMAN	-0.0739317	0.000203206	0.329722	-8.50109
O43292	GPAA1_HUMAN	-0.0745013	0.0244427	0.206856	-3.68668
Q86VW0	SESD1_HUMAN	-0.0748685	0.0155197	0.25082	-4.15
Q9BRK0	REEP2_HUMAN	-0.0750226	0.0129475	0.257702	-4.33382
P31040	SDHA_HUMAN	-0.0751242	0.00635101	0.27081	-5.05277
Q9NRZ7	PLCC_HUMAN	-0.0753963	4.84364e-06	0.361312	-12.2378
Q9Y4I1	MYO5A_HUMAN	-0.0759317	0.106818	0.106665	-2.12366
Q15006	EMC2_HUMAN	-0.0761503	2.96803e-10	0.395978	-21.938
Q9NVJ2	ARL8B_HUMAN	-0.0767015	0.00138375	0.296724	-6.58157
O14828	SCAM3_HUMAN	-0.0768553	1.70668e-07	0.377546	-15.5835
P61769	B2MG_HUMAN	-0.0780118	2.66085e-06	0.364662	-12.8369
Q9NU22	MDN1_HUMAN	-0.0783931	0.0170395	0.243904	-4.05503
Q02952	AKA12_HUMAN	-0.0784113	6.10572e-24	0.417998	-53.4528
Q7Z7F7	RM55_HUMAN	-0.078491	0.0160813	0.248534	-4.11389
P61006	RAB8A_HUMAN	-0.0792565	0.000129179	0.333932	-8.95418
P53675	CLH2_HUMAN	-0.0792819	0.0101359	0.263116	-4.58149
O00161	SNP23_HUMAN	-0.0794497	0.00659928	0.269989	-5.01417
Q96E17	RAB3C_HUMAN	-0.0797075	3.50679e-05	0.34532	-10.2582
Q16222	UAP1_HUMAN	-0.0805712	0.0164322	0.247233	-4.09194
Q99549	MPP8_HUMAN	-0.0813665	0.0203106	0.226697	-3.87609
Q5IJ48	CRUM2_HUMAN	-0.0816852	0.0146292	0.25334	-4.21
P27361	MK03_HUMAN	-0.0817973	0.017364	0.241753	-4.03584
P21912	SDHB_HUMAN	-0.0819794	2.05459e-06	0.365971	-13.0954
Q9H2M9	RBGPR_HUMAN	-0.0826028	3.66462e-06	0.362956	-12.5168
Q8WXF0	SRS12_HUMAN	-0.0826315	0.00399338	0.278107	-5.51912
Q9NP81	SYSM_HUMAN	-0.0836703	0.0111809	0.261485	-4.48231
O60306	AQR_HUMAN	-0.0837175	8.31527e-05	0.337772	-9.39475
Q6UWP7	LCLT1_HUMAN	-0.0837249	0.000716032	0.308749	-7.24107
P20020	AT2B1_HUMAN	-0.0837404	0.014922	0.252584	-4.18988
Q8NC96	NECP1_HUMAN	-0.0837892	0.011883	0.260277	-4.42069
O96008	TOM40_HUMAN	-0.0839189	0.0035011	0.280482	-5.65117
Q7KZF4	SND1_HUMAN	-0.084251	9.30801e-41	0.420352	-92.1751
P49006	MRP_HUMAN	-0.0845924	0.000338745	0.322524	-7.98992
P46060	RAGP1_HUMAN	-0.0853621	1.43686e-10	0.397274	-22.6634
Q9GZT3	SLIRP_HUMAN	-0.0858797	4.23015e-05	0.343539	-10.0706
Q9H0A0	NAT10_HUMAN	-0.0862347	3.15064e-11	0.400271	-24.1808
Q9Y2P8	RCL1_HUMAN	-0.0867265	0.0128556	0.257982	-4.34104
Q86YN1	DOPP1_HUMAN	-0.087509	0.0199064	0.228386	-3.8966
O43148	MCES_HUMAN	-0.0876463	3.32616e-05	0.345794	-10.3111
P51151	RAB9A_HUMAN	-0.0877426	0.00382186	0.278841	-5.56319
Q9UPN9	TRI33_HUMAN	-0.0878784	0.013048	0.257515	-4.32599
Q9UIA9	XPO7_HUMAN	-0.0879762	1.04367e-11	0.402006	-25.2857
Q6PML9	ZNT9_HUMAN	-0.0879987	0.0127221	0.258207	-4.35161
O95721	SNP29_HUMAN	-0.0886961	0.0127671	0.258151	-4.34803
O43290	SNUT1_HUMAN	-0.0896024	5.22558e-13	0.405811	-28.28
O75976	CBPD_HUMAN	-0.0896662	3.66186e-08	0.383079	-17.1227
Q9UEW8	STK39_HUMAN	-0.0900217	0.0145056	0.253925	-4.21861
P98175	RBM10_HUMAN	-0.0907816	1.02172e-09	0.393371	-20.7018
Q9UHB9	SRP68_HUMAN	-0.0908965	1.30418e-11	0.401647	-25.0629
P62917	RL8_HUMAN	-0.0910187	1.49946e-09	0.392263	-20.3182
O75822	EIF3J_HUMAN	-0.0912605	3.18496e-05	0.346178	-10.3545
Q13868	EXOS2_HUMAN	-0.0912886	5.64565e-05	0.341013	-9.78198
Q9H813	TM206_HUMAN	-0.0920464	0.0161911	0.248113	-4.10697
Q9UIJ7	KAD3_HUMAN	-0.0930846	3.06594e-09	0.390535	-19.6029
Q16666	IF16_HUMAN	-0.0933409	1.43939e-07	0.378242	-15.7539
Q00577	PURA_HUMAN	-0.0934618	0.00235143	0.28773	-6.05038
O43660	PLRG1_HUMAN	-0.0937699	2.06889e-06	0.365901	-13.0885
Q7Z739	YTHD3_HUMAN	-0.094019	0.000606592	0.311885	-7.40705
P20674	COX5A_HUMAN	-0.0948039	1.87135e-08	0.385188	-17.794
Q9NSE4	SYIM_HUMAN	-0.0950688	2.80309e-11	0.40042	-24.2977
P07199	CENPB_HUMAN	-0.0951617	0.0169218	0.245042	-4.06209
P49674	KC1E_HUMAN	-0.0957898	0.0122801	0.259252	-4.38742
Q9UBU8	MO4L1_HUMAN	-0.0957913	0.02241	0.21524	-3.77558
P22087	FBRL_HUMAN	-0.0958863	0.0895253	0.116651	-2.31945
Q9BV38	WDR18_HUMAN	-0.0962123	8.72386e-09	0.387465	-18.5572
O14653	GOSR2_HUMAN	-0.0968137	0.000826115	0.306101	-7.09795
Q8NE86	MCU_HUMAN	-0.0969197	0.00319945	0.28224	-5.74157
P61160	ARP2_HUMAN	-0.0969992	1.33887e-12	0.404663	-27.3392
Q6PKG0	LARP1_HUMAN	-0.0970035	9.77398e-05	0.336375	-9.2331
O95639	CPSF4_HUMAN	-0.0972985	0.0176557	0.239806	-4.01888
Q8NBL1	PGLT1_HUMAN	-0.0974194	0.000183277	0.33073	-8.60433
P49023	PAXI_HUMAN	-0.0974444	0.0171002	0.243517	-4.05142
P15374	UCHL3_HUMAN	-0.0974828	1.55912e-05	0.352004	-11.0688
Q12996	CSTF3_HUMAN	-0.0975005	0.000557037	0.313272	-7.49232
Q9Y5X2	SNX8_HUMAN	-0.09751	0.0173138	0.242297	-4.03878
O15400	STX7_HUMAN	-0.0975433	0.999934	2.0541e-06	9.63015
Q9Y4A5	TRRAP_HUMAN	-0.0979648	0.0185763	0.234956	-3.96712
Q16891	MIC60_HUMAN	-0.098145	1.58073e-10	0.397061	-22.568
Q9Y2L1	RRP44_HUMAN	-0.0986567	1.28327e-09	0.392683	-20.4739
Q13443	ADAM9_HUMAN	-0.098786	0.88279	0.00494295	2.01912
P98172	EFNB1_HUMAN	-0.0990947	0.0209426	0.223441	-3.8448
P09497	CLCB_HUMAN	-0.0991249	5.70935e-07	0.372255	-14.376
Q9UG63	ABCF2_HUMAN	-0.100756	0.0160223	0.248801	-4.11762
P62330	ARF6_HUMAN	-0.101036	0.00239731	0.287415	-6.03101
Q9BQ67	GRWD1_HUMAN	-0.101157	0.000201259	0.329738	-8.51072
P49585	PCY1A_HUMAN	-0.101436	0.000221727	0.328697	-8.41384
P51513	NOVA1_HUMAN	-0.101568	1.453e-10	0.397236	-22.6522
Q9H6L2	TM231_HUMAN	-0.101658	0.0178751	0.238574	-4.00631
O14579	COPE_HUMAN	-0.101945	4.85769e-11	0.399462	-23.7479
O75534	CSDE1_HUMAN	-0.102238	6.28925e-09	0.388384	-18.8844
Q9NTJ5	SAC1_HUMAN	-0.10225	1.30798e-05	0.353451	-11.2444
Q8N5N7	RM50_HUMAN	-0.102306	0.0128229	0.25802	-4.34362
Q96DG6	CMBL_HUMAN	-0.102696	0.0128605	0.257926	-4.34065
P61960	UFM1_HUMAN	-0.103575	0.000132691	0.333733	-8.92735
Q01658	NC2B_HUMAN	-0.104077	0.0136688	0.25624	-4.27887
Q9NVH6	TMLH_HUMAN	-0.104268	4.04886e-06	0.362437	-12.4171
O75821	EIF3G_HUMAN	-0.104423	1.70147e-10	0.396935	-22.4944
O60508	PRP17_HUMAN	-0.104884	0.0203843	0.226334	-3.8724
P54802	ANAG_HUMAN	-0.104888	4.21482e-07	0.373965	-14.6795
P22695	QCR2_HUMAN	-0.104956	3.10096e-07	0.375343	-14.9864
Q969N2	PIGT_HUMAN	-0.105366	0.015077	0.252167	-4.1794
O43707	ACTN4_HUMAN	-0.105591	1.76401e-47	0.420538	-107.654
Q08257	QOR_HUMAN	-0.106045	1.66524e-07	0.377694	-15.6081
Q96E39	RMXL1_HUMAN	-0.106055	0.00636205	0.270737	-5.05102
P50213	IDH3A_HUMAN	-0.106541	2.10757e-10	0.396621	-22.2803
P51511	MMP15_HUMAN	-0.106556	0.0186908	0.234185	-3.96085
Q16698	DECR_HUMAN	-0.106579	3.15921e-17	0.413481	-37.9936
P07858	CATB_HUMAN	-0.106768	1.81701e-12	0.404185	-27.0338
P61266	STX1B_HUMAN	-0.107013	4.32816e-09	0.389326	-19.2581
Q92879	CELF1_HUMAN	-0.107433	0.578087	0.022683	0.314927
Q99729	ROAA_HUMAN	-0.107578	0.000205344	0.329505	-8.49062
P06400	RB_HUMAN	-0.107654	0.0139072	0.255545	-4.26134
P36404	ARL2_HUMAN	-0.108233	0.0123349	0.259122	-4.38291
Q9Y2S6	TMA7_HUMAN	-0.108963	0.0125805	0.258655	-4.36295
Q9UBM7	DHCR7_HUMAN	-0.109236	0.000528794	0.314345	-7.54438
Q10713	MPPA_HUMAN	-0.109672	8.2746e-07	0.370411	-14.0049
Q9H2U1	DHX36_HUMAN	-0.109981	0.0211115	0.222343	-3.8366
P46976	GLYG_HUMAN	-0.110012	0.0124533	0.258767	-4.37324
Q6IS24	GLTL3_HUMAN	-0.110331	0.0117777	0.260574	-4.4297
Q9C0C2	TB182_HUMAN	-0.110559	0.00402743	0.278018	-5.51059
Q9GZT4	SRR_HUMAN	-0.110658	0.148963	0.0894601	-1.74276
Q9Y4F1	FARP1_HUMAN	-0.110729	9.00511e-10	0.393625	-20.8281
Q9Y5K8	VATD_HUMAN	-0.111094	1.99737e-07	0.377064	-15.4263
Q9H3U1	UN45A_HUMAN	-0.11147	0.000433828	0.318025	-7.74243
Q9H0A8	COMD4_HUMAN	-0.112033	0.0195231	0.230448	-3.91644
Q9H7D7	WDR26_HUMAN	-0.112292	0.0236281	0.210137	-3.72141
P26440	IVD_HUMAN	-0.112425	6.62273e-14	0.407938	-30.3457
P55084	ECHB_HUMAN	-0.112691	3.32642e-19	0.415317	-42.5472
Q96DZ1	ERLEC_HUMAN	-0.112783	0.000499517	0.315479	-7.60137
Q96CV9	OPTN_HUMAN	-0.11306	0.0140313	0.255244	-4.25234
Q9NZ53	PDXL2_HUMAN	-0.113334	0.0109064	0.261856	-4.50744
P48723	HSP13_HUMAN	-0.113369	0.00044731	0.317431	-7.71181
Q9UID3	VPS51_HUMAN	-0.113577	0.015772	0.249888	-4.13362
P63010	AP2B1_HUMAN	-0.114103	4.92329e-09	0.388965	-19.1293
Q86U70	LDB1_HUMAN	-0.114632	0.0216732	0.219176	-3.80977
Q12769	NU160_HUMAN	-0.115416	0.00177425	0.292418	-6.3326
Q86VM9	ZCH18_HUMAN	-0.115633	0.0121765	0.259476	-4.396
Q9Y399	RT02_HUMAN	-0.115802	0.0175936	0.240118	-4.02247
Q13405	RM49_HUMAN	-0.116202	0.00515782	0.27366	-5.26207
O75844	FACE1_HUMAN	-0.116251	1.79275e-12	0.404209	-27.0473
Q9H115	SNAB_HUMAN	-0.116635	3.13719e-13	0.406445	-28.7903
Q13151	ROA0_HUMAN	-0.11716	1	7.40439e-11	19.72
P13807	GYS1_HUMAN	-0.117417	0.0143349	0.254246	-4.23062
P41252	SYIC_HUMAN	-0.117914	2.72231e-11	0.400457	-24.327
Q9BX67	JAM3_HUMAN	-0.118528	0.019872	0.228567	-3.89837
Q8N1F7	NUP93_HUMAN	-0.118629	2.34824e-21	0.416825	-47.5006
P07099	HYEP_HUMAN	-0.118727	2.54308e-08	0.384103	-17.4873
O14744	ANM5_HUMAN	-0.119381	2.64093e-07	0.37599	-15.147
P04075	ALDOA_HUMAN	-0.119804	7.03647e-19	0.415069	-41.798
Q9Y606	TRUA_HUMAN	-0.121	0.0189257	0.232996	-3.94813
P78344	IF4G2_HUMAN	-0.121882	1.23499e-12	0.404748	-27.42
Q8IYB5	SMAP1_HUMAN	-0.123436	0.0217718	0.218704	-3.80513
Q9HBL7	PLRKT_HUMAN	-0.123785	0.00113729	0.299984	-6.77797
P60033	CD81_HUMAN	-0.123826	0.000996089	0.30246	-6.91068
Q96B86	RGMA_HUMAN	-0.124825	0.0167635	0.24562	-4.07165
Q14692	BMS1_HUMAN	-0.124958	0.00021803	0.328915	-8.43066
Q96GM5	SMRD1_HUMAN	-0.126121	0.974341	0.000962254	3.63685
Q9H7Z7	PGES2_HUMAN	-0.126406	0.014216	0.254642	-4.23907
Q9H773	DCTP1_HUMAN	-0.126427	7.59528e-05	0.338498	-9.48532
Q9BW83	IFT27_HUMAN	-0.126898	0.000110734	0.335293	-9.10827
A2RRP1	NBAS_HUMAN	-0.127001	7.43892e-06	0.357911	-11.8088
Q92504	S39A7_HUMAN	-0.127116	0.0149344	0.252546	-4.18904
Q5SNT2	TM201_HUMAN	-0.12712	0.0299415	0.188722	-3.47811
Q96EE3	SEH1_HUMAN	-0.127435	1.95465e-06	0.366234	-13.1453
Q5JVF3	PCID2_HUMAN	-0.127575	1.82796e-05	0.350652	-10.9097
Q9UJZ1	STML2_HUMAN	-0.127714	7.21446e-14	0.407793	-30.2601
P29590	PML_HUMAN	-0.128847	0.000228181	0.328307	-8.38514
P30876	RPB2_HUMAN	-0.129565	5.83824e-10	0.394652	-21.2614
O15127	SCAM2_HUMAN	-0.129798	0.017699	0.239415	-4.01639
Q14894	CRYM_HUMAN	-0.129809	0.0979067	0.111858	-2.2207
Q8N1G2	CMTR1_HUMAN	-0.129881	0.0201707	0.227361	-3.88315
P39023	RL3_HUMAN	-0.130297	0.00257763	0.286137	-5.9583
P78330	SERB_HUMAN	-0.130694	5.08557e-05	0.341837	-9.88647
P62277	RS13_HUMAN	-0.130904	8.2684e-07	0.370425	-14.0057
Q8NDC0	MISSL_HUMAN	-0.131391	0.0234449	0.210807	-3.72938
Q07020	RL18_HUMAN	-0.131443	0.728062	0.0126221	0.984814
Q9Y2X3	NOP58_HUMAN	-0.131627	3.71875e-16	0.411824	-35.528
O43772	MCAT_HUMAN	-0.131798	0.000168538	0.331379	-8.68818
P09486	SPRC_HUMAN	-0.132388	0.000284897	0.325381	-8.1631
Q6L8Q7	PDE12_HUMAN	-0.132619	0.0145599	0.253699	-4.21481
Q9H307	PININ_HUMAN	-0.132962	9.75664e-11	0.397976	-23.0505
Q92616	GCN1L_HUMAN	-0.133302	2.93406e-20	0.416131	-44.9753
P62750	RL23A_HUMAN	-0.133353	0.0809889	0.122311	-2.42899
P60891	PRPS1_HUMAN	-0.133357	0.566052	0.0237327	0.26576
Q14318	FKBP8_HUMAN	-0.134505	0.999736	8.84234e-06	8.23811
Q9UGN5	PARP2_HUMAN	-0.134654	0.0122456	0.259308	-4.39027
P05198	IF2A_HUMAN	-0.134715	4.68731e-10	0.395133	-21.481
P52594	AGFG1_HUMAN	-0.135992	0.000545309	0.31363	-7.51361
Q8IZL8	PELP1_HUMAN	-0.136496	0.000153291	0.332196	-8.78302
Q8WUM0	NU133_HUMAN	-0.136864	6.33747e-13	0.405518	-28.0871
Q9Y4W6	AFG32_HUMAN	-0.137031	0.00117517	0.299358	-6.74517
Q9UKD2	MRT4_HUMAN	-0.137083	0.0184638	0.235469	-3.97331
Q99470	SDF2_HUMAN	-0.137836	0.000392191	0.320027	-7.84337
P00390	GSHR_HUMAN	-0.137908	1.85575e-08	0.385202	-17.8024
P26232	CTNA2_HUMAN	-0.138345	0.195132	0.0753998	-1.417
Q9GZS3	WDR61_HUMAN	-0.138472	2.10716e-12	0.403902	-26.8857
Q9H299	SH3L3_HUMAN	-0.138506	0.759136	0.0108999	1.14795
P28838	AMPL_HUMAN	-0.138956	1.76544e-15	0.410795	-33.9704
O75116	ROCK2_HUMAN	-0.139759	0.0256395	0.202294	-3.63765
Q9UFN0	NPS3A_HUMAN	-0.14021	3.06344e-06	0.363936	-12.696
Q13153	PAK1_HUMAN	-0.140277	0.0167383	0.245774	-4.07317
P20073	ANXA7_HUMAN	-0.140753	2.16607e-08	0.384731	-17.6478
P09001	RM03_HUMAN	-0.140915	0.0272036	0.196563	-3.57682
P24928	RPB1_HUMAN	-0.141162	2.29538e-10	0.39647	-22.195
Q14699	RFTN1_HUMAN	-0.141256	2.11259e-09	0.39147	-19.9754
P30101	PDIA3_HUMAN	-0.141262	1	7.13057e-17	33.315
Q15291	RBBP5_HUMAN	-0.141305	0.000639806	0.310952	-7.35371
P06493	CDK1_HUMAN	-0.142086	2.45061e-08	0.38426	-17.5243
Q96HS1	PGAM5_HUMAN	-0.14218	0.000347784	0.322048	-7.96358
Q96ST2	IWS1_HUMAN	-0.142508	0.0225834	0.21468	-3.7677
Q99543	DNJC2_HUMAN	-0.142802	0.0128927	0.257777	-4.33812
Q13485	SMAD4_HUMAN	-0.142835	0.0185143	0.235291	-3.97052
Q04837	SSBP_HUMAN	-0.143203	7.013e-13	0.405384	-27.9858
Q6IBS0	TWF2_HUMAN	-0.143285	4.32321e-05	0.34336	-10.0489
P31350	RIR2_HUMAN	-0.1439	0.00353752	0.280393	-5.64078
O14521	DHSD_HUMAN	-0.144909	0.0186402	0.234501	-3.96362
Q8NEJ9	NGDN_HUMAN	-0.145118	0.0188314	0.233511	-3.95322
P38606	VATA_HUMAN	-0.145207	1	7.03648e-09	15.2352
Q9Y2R4	DDX52_HUMAN	-0.145308	0.0258549	0.201568	-3.62906
Q562R1	ACTBL_HUMAN	-0.145317	1	1.26952e-12	23.7461
Q9ULA0	DNPEP_HUMAN	-0.145808	0.0202011	0.227241	-3.88161
P13804	ETFA_HUMAN	-0.146236	0.00479596	0.275106	-5.33517
Q9BQC6	RT63_HUMAN	-0.146355	0.0167286	0.245793	-4.07376
O43172	PRP4_HUMAN	-0.14661	0.0141268	0.254962	-4.24546
Q86TB9	PATL1_HUMAN	-0.147202	0.0230823	0.212373	-3.74534
Q9NZ01	TECR_HUMAN	-0.147454	0.000654764	0.310608	-7.33058
Q9NX47	MARH5_HUMAN	-0.148362	0.00043472	0.317977	-7.74037
P25325	THTM_HUMAN	-0.148723	0.000239214	0.327621	-8.33791
O60841	IF2P_HUMAN	-0.149255	2.98299e-07	0.375478	-15.0252
Q7Z7H5	TMED4_HUMAN	-0.149417	4.30603e-05	0.343405	-10.0529
P07947	YES_HUMAN	-0.149696	0.0221358	0.216769	-3.78817
P52815	RM12_HUMAN	-0.150046	0.00014659	0.332627	-8.82772
O76003	GLRX3_HUMAN	-0.15015	4.88243e-05	0.342226	-9.92723
P40123	CAP2_HUMAN	-0.150937	7.73199e-07	0.370726	-14.0727
Q9NZB2	F120A_HUMAN	-0.151106	0.00103925	0.301721	-6.86821
P45880	VDAC2_HUMAN	-0.151173	8.4514e-07	0.370274	-13.9838
O75251	NDUS7_HUMAN	-0.151782	0.00115736	0.299713	-6.76046
Q8TAE8	G45IP_HUMAN	-0.152495	0.0183477	0.236001	-3.97973
O14745	NHRF1_HUMAN	-0.153482	3.13466e-07	0.375263	-14.9756
P78332	RBM6_HUMAN	-0.153903	0.00175886	0.292556	-6.34133
Q14669	TRIPC_HUMAN	-0.154016	1.14693e-05	0.354489	-11.3758
Q9UEU0	VTI1B_HUMAN	-0.154257	0.022486	0.215033	-3.77212
P11171	41_HUMAN	-0.15428	1.01556e-09	0.393383	-20.7078
P62380	TBPL1_HUMAN	-0.154588	0.0468574	0.156265	-3.01266
Q9Y6X9	MORC2_HUMAN	-0.154784	0.00531368	0.273226	-5.23214
Q8IXT5	RB12B_HUMAN	-0.154914	4.38976e-09	0.389288	-19.244
O43583	DENR_HUMAN	-0.154936	3.06365e-05	0.346429	-10.3933
P06396	GELS_HUMAN	-0.155132	4.41956e-28	0.419189	-62.9863
Q96KB5	TOPK_HUMAN	-0.155327	0.0151602	0.251996	-4.17381
Q8NBF2	NHLC2_HUMAN	-0.156055	1.50624e-05	0.352352	-11.1033
P19256	LFA3_HUMAN	-0.156515	0.0261256	0.200349	-3.61837
Q9Y3P9	RBGP1_HUMAN	-0.157338	4.89693e-05	0.342181	-9.92427
Q13017	RHG05_HUMAN	-0.158212	0.0222077	0.216356	-3.78486
Q8NBU5	ATAD1_HUMAN	-0.158225	4.20211e-05	0.343628	-10.0773
Q92890	UFD1_HUMAN	-0.158265	5.81286e-07	0.372132	-14.358
P51114	FXR1_HUMAN	-0.158362	3.75097e-07	0.374506	-14.7961
Q9BV19	CA050_HUMAN	-0.158528	0.0357618	0.175231	-3.29446
P04818	TYSY_HUMAN	-0.158842	2.32599e-07	0.376474	-15.2739
Q99615	DNJC7_HUMAN	-0.159594	6.47062e-09	0.388281	-18.856
O15118	NPC1_HUMAN	-0.159626	0.000709205	0.30898	-7.25066
Q96EM0	T3HPD_HUMAN	-0.159989	4.26928e-06	0.362114	-12.3641
Q16864	VATF_HUMAN	-0.160323	0.00124933	0.298375	-6.6839
Q9BUL8	PDC10_HUMAN	-0.160388	0.00080685	0.306616	-7.12157
P00403	COX2_HUMAN	-0.160497	0.000250698	0.326933	-8.29101
O95140	MFN2_HUMAN	-0.160502	0.000629223	0.311215	-7.3704
Q9BQE3	TBA1C_HUMAN	-0.160787	0.0008911	0.304502	-7.02216
Q12768	STRUM_HUMAN	-0.160894	2.54524e-05	0.347754	-10.5787
Q9Y570	PPME1_HUMAN	-0.160917	0.0550806	0.145984	-2.8423
P51153	RAB13_HUMAN	-0.161068	1.00906e-05	0.355553	-11.5039
Q5VYK3	ECM29_HUMAN	-0.161084	2.41071e-05	0.348268	-10.633
Q15738	NSDHL_HUMAN	-0.161761	3.31972e-06	0.363531	-12.6156
P20338	RAB4A_HUMAN	-0.162215	0.00026732	0.326182	-8.2268
Q9NQT4	EXOS5_HUMAN	-0.162343	0.0252265	0.204061	-3.65431
P20339	RAB5A_HUMAN	-0.163429	4.68082e-08	0.382276	-16.8772
P49750	YLPM1_HUMAN	-0.165632	1.91312e-10	0.396709	-22.3771
Q9H845	ACAD9_HUMAN	-0.166163	0.000186137	0.330559	-8.58884
Q7Z2Z2	ETUD1_HUMAN	-0.166537	0.143347	0.0914766	-1.78776
Q9UBN7	HDAC6_HUMAN	-0.166705	0.150721	0.0888777	-1.72896
P62312	LSM6_HUMAN	-0.16737	0.000691112	0.309491	-7.27652
Q96HQ2	C2AIL_HUMAN	-0.167653	0.0276924	0.195374	-3.55852
Q9ULX6	AKP8L_HUMAN	-0.167698	6.63642e-06	0.358893	-11.9229
P46781	RS9_HUMAN	-0.16795	1.56269e-10	0.397111	-22.5794
P19387	RPB3_HUMAN	-0.168183	0.000439608	0.317768	-7.72919
Q29RF7	PDS5A_HUMAN	-0.16829	0.0279553	0.194615	-3.54879
Q8N9F7	GDPD1_HUMAN	-0.168404	1.285e-05	0.353624	-11.2622
P41743	KPCI_HUMAN	-0.168848	0.00133401	0.297372	-6.61823
Q9P003	CNIH4_HUMAN	-0.168898	0.00205174	0.289977	-6.18701
Q9NYB0	TE2IP_HUMAN	-0.169877	0.902473	0.00392103	2.22501
Q9NUD5	ZCHC3_HUMAN	-0.17019	0.00120521	0.298917	-6.71989
Q9UK59	DBR1_HUMAN	-0.170375	0.00988783	0.263689	-4.60651
Q9BQ70	TCF25_HUMAN	-0.170614	0.0988973	0.111124	-2.20954
Q13085	ACACA_HUMAN	-0.170699	0.000542203	0.31376	-7.51933
Q9UGV2	NDRG3_HUMAN	-0.171602	0.0319256	0.184155	-3.4119
Q96RS6	NUDC1_HUMAN	-0.171745	6.27856e-06	0.359446	-11.9784
Q06265	EXOS9_HUMAN	-0.171764	0.00657829	0.270062	-5.01738
Q9Y2T2	AP3M1_HUMAN	-0.172079	0.120466	0.100097	-1.98802
Q7Z6E9	RBBP6_HUMAN	-0.172781	0.02697	0.197319	-3.58569
Q5TF21	SOGA3_HUMAN	-0.1729	0.00557	0.2727	-5.18478
O00170	AIP_HUMAN	-0.173012	0.999684	1.05393e-05	8.05914
Q9Y6A9	SPCS1_HUMAN	-0.173068	9.12934e-05	0.336922	-9.30134
O14617	AP3D1_HUMAN	-0.173703	5.57653e-13	0.405714	-28.215
Q8TB72	PUM2_HUMAN	-0.173749	0.019581	0.230128	-3.91342
P17655	CAN2_HUMAN	-0.173877	8.37597e-12	0.402203	-25.5057
Q9UN86	G3BP2_HUMAN	-0.174141	0.0130189	0.257608	-4.32825
O95757	HS74L_HUMAN	-0.17416	0.789671	0.00942055	1.32294
O60313	OPA1_HUMAN	-0.174292	1.20543e-13	0.407356	-29.7468
Q9Y3L5	RAP2C_HUMAN	-0.174529	0.0215129	0.220159	-3.81735
Q8N122	RPTOR_HUMAN	-0.174634	0.0371402	0.172358	-3.25521
Q00765	REEP5_HUMAN	-0.174887	1.9291e-06	0.366318	-13.1585
P43121	MUC18_HUMAN	-0.174954	7.72284e-06	0.357755	-11.7713
Q9H078	CLPB_HUMAN	-0.175301	0.000319288	0.323506	-8.0491
Q9UIG0	BAZ1B_HUMAN	-0.175668	4.54342e-05	0.342987	-9.9992
P17812	PYRG1_HUMAN	-0.175947	1.43566e-08	0.385971	-18.0591
P51003	PAPOA_HUMAN	-0.175956	0.000313851	0.323758	-8.06628
Q9NUQ8	ABCF3_HUMAN	-0.176906	0.0780091	0.12467	-2.46971
Q5RKV6	EXOS6_HUMAN	-0.176962	0.0090876	0.265184	-4.69172
Q9Y3C8	UFC1_HUMAN	-0.177275	0.0363877	0.173943	-3.27646
P60520	GBRL2_HUMAN	-0.177591	0.000389716	0.320155	-7.8497
Q7KZ85	SPT6H_HUMAN	-0.178031	0.000391491	0.320075	-7.84516
Q96MZ0	GD1L1_HUMAN	-0.178131	0.0139245	0.255451	-4.26009
Q96IG2	FXL20_HUMAN	-0.179517	0.00723266	0.268893	-4.92189
Q9H3N1	TMX1_HUMAN	-0.179698	3.24107e-06	0.363727	-12.6396
O00267	SPT5H_HUMAN	-0.180387	8.36186e-06	0.357113	-11.6918
P05165	PCCA_HUMAN	-0.181041	7.73505e-07	0.370712	-14.0723
Q8TAF3	WDR48_HUMAN	-0.181174	0.0539323	0.147286	-2.86458
O14618	CCS_HUMAN	-0.181384	0.116978	0.101812	-2.02136
P26640	SYVC_HUMAN	-0.181729	9.60259e-18	0.414051	-39.1845
Q9H4M9	EHD1_HUMAN	-0.181897	0.000633225	0.311116	-7.36405
Q9NSK0	KLC4_HUMAN	-0.181974	0.0329182	0.181666	-3.38026
P23921	RIR1_HUMAN	-0.182118	4.91775e-12	0.402894	-26.0382
O60282	KIF5C_HUMAN	-0.182397	3.25843e-13	0.406396	-28.7524
P56385	ATP5I_HUMAN	-0.182478	0.498998	0.0296242	-0.0040068
Q13283	G3BP1_HUMAN	-0.182631	4.38706e-14	0.408338	-30.7575
Q9H6T3	RPAP3_HUMAN	-0.182779	0.0234735	0.210597	-3.72813
Q9H9J2	RM44_HUMAN	-0.183287	0.0195261	0.230408	-3.91628
P49591	SYSC_HUMAN	-0.183301	3.6041e-09	0.390085	-19.4412
O75489	NDUS3_HUMAN	-0.18345	7.52752e-09	0.387802	-18.7047
P48637	GSHB_HUMAN	-0.183709	0.00185753	0.291589	-6.28665
Q9NX24	NHP2_HUMAN	-0.184119	0.0387899	0.169172	-3.21003
Q12926	ELAV2_HUMAN	-0.184421	0.000270633	0.326103	-8.21448
P12268	IMDH2_HUMAN	-0.184668	1.96646e-14	0.409026	-31.56
P32969	RL9_HUMAN	-0.184774	0.00150371	0.295254	-6.49832
O95782	AP2A1_HUMAN	-0.185516	3.69692e-18	0.414371	-40.139
Q15907	RB11B_HUMAN	-0.185545	0.0021781	0.289108	-6.12712
Q04446	GLGB_HUMAN	-0.185886	0.000949339	0.303365	-6.95879
Q96QD9	UIF_HUMAN	-0.186026	4.33126e-05	0.34333	-10.047
Q8WXH0	SYNE2_HUMAN	-0.186035	0.0794047	0.123649	-2.45046
Q5BJF2	TMM97_HUMAN	-0.186088	0.0643828	0.135502	-2.67636
Q13596	SNX1_HUMAN	-0.186516	1.36048e-08	0.386101	-18.1128
Q9BYT8	NEUL_HUMAN	-0.186622	0.000386769	0.320298	-7.8573
P15735	PHKG2_HUMAN	-0.186703	0.058276	0.142109	-2.78252
Q9UKV3	ACINU_HUMAN	-0.186845	6.52217e-11	0.399001	-23.4532
Q07817	B2CL1_HUMAN	-0.18694	0.0454516	0.15799	-3.04459
Q08AM6	VAC14_HUMAN	-0.187142	1.05992e-05	0.355208	-11.4547
Q96GD0	PLPP_HUMAN	-0.187254	2.51175e-05	0.347857	-10.5919
P07737	PROF1_HUMAN	-0.187336	1	1.04829e-11	21.5979
Q9HA77	SYCM_HUMAN	-0.187767	0.0418868	0.163342	-3.12999
P22694	KAPCB_HUMAN	-0.188373	6.55723e-07	0.371559	-14.2375
P04049	RAF1_HUMAN	-0.188423	0.0611912	0.139172	-2.73061
P62256	UBE2H_HUMAN	-0.188576	0.0430888	0.161725	-3.10045
O43295	SRGP3_HUMAN	-0.188936	0.000181812	0.330776	-8.61236
P16278	BGAL_HUMAN	-0.188945	1.11153e-14	0.409641	-32.1305
Q15024	EXOS7_HUMAN	-0.189504	0.00051633	0.31488	-7.56825
P61221	ABCE1_HUMAN	-0.189613	1.87665e-11	0.40109	-24.699
P07196	NFL_HUMAN	-0.189996	3.17372e-26	0.418652	-58.7123
P36542	ATPG_HUMAN	-0.190015	1.22878e-09	0.392798	-20.5172
O14908	GIPC1_HUMAN	-0.190398	0.00677377	0.269642	-4.9879
P00505	AATM_HUMAN	-0.191886	0.487003	0.030704	-0.0519992
Q9BT25	HAUS8_HUMAN	-0.19197	0.0287597	0.192419	-3.5196
Q9NR46	SHLB2_HUMAN	-0.192265	0.0811127	0.122213	-2.42732
P10515	ODP2_HUMAN	-0.192701	7.05886e-05	0.339072	-9.55857
Q8IYB3	SRRM1_HUMAN	-0.19315	4.45517e-06	0.36172	-12.3214
Q7L2E3	DHX30_HUMAN	-0.193629	6.71682e-09	0.38819	-18.8187
Q9NYB9	ABI2_HUMAN	-0.193681	0.00272982	0.285153	-5.90079
Q15018	F175B_HUMAN	-0.193918	0.00455239	0.275881	-5.38754
P28331	NDUS1_HUMAN	-0.193964	1.38423e-19	0.415601	-43.424
Q9UJX3	APC7_HUMAN	-0.194286	0.029182	0.191023	-3.50459
Q9Y6A4	CFA20_HUMAN	-0.19443	0.00130749	0.297763	-6.63833
Q71RC2	LARP4_HUMAN	-0.194702	0.0504981	0.151368	-2.934
P24534	EF1B_HUMAN	-0.195122	2.05982e-09	0.391509	-20.0006
Q14684	RRP1B_HUMAN	-0.19551	0.035566	0.175705	-3.30015
P47897	SYQ_HUMAN	-0.195593	0.0360368	0.174689	-3.28651
P35237	SPB6_HUMAN	-0.196229	7.4379e-11	0.398639	-23.3218
O95772	MENTO_HUMAN	-0.196258	0.0858295	0.118849	-2.36565
P08865	RSSA_HUMAN	-0.196294	6.56261e-09	0.388229	-18.8419
P52306	GDS1_HUMAN	-0.196618	0.970725	0.00112572	3.5013
Q96ME7	ZN512_HUMAN	-0.196648	0.840555	0.00700087	1.66236
Q7L4I2	RSRC2_HUMAN	-0.196673	0.0377982	0.171199	-3.23696
O94967	WDR47_HUMAN	-0.196681	0.000300246	0.324311	-8.11061
P56192	SYMC_HUMAN	-0.196886	7.97275e-09	0.387673	-18.6472
O60684	IMA7_HUMAN	-0.197193	0.0423852	0.162581	-3.11765
Q8IXM2	BAP18_HUMAN	-0.198432	0.000104889	0.335812	-9.16251
P30405	PPIF_HUMAN	-0.198505	0.00183292	0.291848	-6.30001
Q9BZJ0	CRNL1_HUMAN	-0.198523	0.0361503	0.174396	-3.28325
O14967	CLGN_HUMAN	-0.19856	0.0668842	0.133479	-2.63557
Q15007	FL2D_HUMAN	-0.198816	0.190404	0.0767051	-1.44739
P48147	PPCE_HUMAN	-0.199136	3.25587e-08	0.383486	-17.2402
P53367	ARFP1_HUMAN	-0.199256	3.65986e-05	0.344861	-10.2155
Q9H4L4	SENP3_HUMAN	-0.199544	0.0550051	0.146102	-2.84375
Q9NXE4	NSMA3_HUMAN	-0.199734	0.0436973	0.160961	-3.08579
P42285	SK2L2_HUMAN	-0.199848	6.8329e-07	0.371314	-14.1963
O95202	LETM1_HUMAN	-0.199954	7.74643e-06	0.357726	-11.7683
P29992	GNA11_HUMAN	-0.199994	0.000174646	0.331132	-8.65257
Q99622	C10_HUMAN	-0.199999	0.00602362	0.271538	-5.10603
Q8NEZ5	FBX22_HUMAN	-0.200143	0.0270553	0.197124	-3.58245
Q53GS9	SNUT2_HUMAN	-0.200514	0.000219629	0.328852	-8.42335
Q8WYP5	ELYS_HUMAN	-0.200815	0.0450654	0.158827	-3.05353
P50914	RL14_HUMAN	-0.201088	0.161827	0.085297	-1.6447
O94888	UBXN7_HUMAN	-0.20144	0.880564	0.0050339	1.99778
Q9UMX5	NENF_HUMAN	-0.201917	0.00598873	0.271592	-5.11187
Q7LG56	RIR2B_HUMAN	-0.202249	0.0219073	0.217964	-3.79878
P35754	GLRX1_HUMAN	-0.203469	0.0350951	0.176651	-3.31397
Q7Z6K5	ARPIN_HUMAN	-0.203779	0.00789867	0.267574	-4.83313
P30419	NMT1_HUMAN	-0.204268	0.190332	0.0767764	-1.44785
P37268	FDFT_HUMAN	-0.204337	0.999999	1.8001e-08	14.2943
Q6PGP7	TTC37_HUMAN	-0.204595	0.00412454	0.277462	-5.48667
Q9H3Z4	DNJC5_HUMAN	-0.204603	4.89166e-05	0.342196	-9.92535
P18859	ATP5J_HUMAN	-0.205133	8.93649e-08	0.379854	-16.2305
P51148	RAB5C_HUMAN	-0.205706	1.64568e-08	0.385632	-17.9225
P62913	RL11_HUMAN	-0.206203	5.0134e-07	0.372989	-14.506
Q9Y2B0	CNPY2_HUMAN	-0.206313	0.00197868	0.290446	-6.22334
P42224	STAT1_HUMAN	-0.206434	4.28648e-09	0.389378	-19.2678
P33176	KINH_HUMAN	-0.206488	3.66817e-05	0.344817	-10.2132
Q13330	MTA1_HUMAN	-0.206596	0.000171642	0.33124	-8.66993
Q9UJ68	MSRA_HUMAN	-0.207244	0.0314899	0.185018	-3.42609
O00764	PDXK_HUMAN	-0.207546	0.00604817	0.271465	-5.10193
Q9NVG8	TBC13_HUMAN	-0.207906	0.0381674	0.170517	-3.22686
O75390	CISY_HUMAN	-0.207993	0.00412301	0.27748	-5.48704
Q08AG7	MZT1_HUMAN	-0.208041	0.0399918	0.166609	-3.17827
Q9UKE5	TNIK_HUMAN	-0.208119	3.14178e-05	0.346252	-10.3681
Q08752	PPID_HUMAN	-0.208583	3.3685e-10	0.395701	-21.8114
P18621	RL17_HUMAN	-0.208641	3.07149e-09	0.390509	-19.6011
Q9Y639	NPTN_HUMAN	-0.208642	0.144458	0.0911848	-1.77875
Q9NZL4	HPBP1_HUMAN	-0.209328	0.0191221	0.232002	-3.93761
Q96SB3	NEB2_HUMAN	-0.209545	7.29381e-06	0.358111	-11.8285
P59998	ARPC4_HUMAN	-0.209803	1.71996e-05	0.351219	-10.9706
Q8IWB7	WDFY1_HUMAN	-0.210789	0.00172469	0.29297	-6.36098
P46459	NSF_HUMAN	-0.210791	1.56061e-13	0.407162	-29.4885
Q9C0B1	FTO_HUMAN	-0.211317	2.37493e-06	0.365289	-12.9505
P18887	XRCC1_HUMAN	-0.211397	0.0165986	0.246484	-4.0817
Q86WA6	BPHL_HUMAN	-0.211545	0.000657127	0.310575	-7.32698
P63027	VAMP2_HUMAN	-0.211582	0.20512	0.0727567	-1.3546
O00560	SDCB1_HUMAN	-0.211763	0.501622	0.0293283	0.0064897
O95169	NDUB8_HUMAN	-0.211777	0.000229986	0.328245	-8.37726
Q96L92	SNX27_HUMAN	-0.211941	1.87985e-06	0.366401	-13.1843
Q96D46	NMD3_HUMAN	-0.212106	0.114694	0.102964	-2.04366
P62854	RS26_HUMAN	-0.212138	0.0480285	0.154816	-2.98674
P62820	RAB1A_HUMAN	-0.212233	5.59008e-05	0.341088	-9.79188
Q96BJ3	AIDA_HUMAN	-0.213491	4.06298e-05	0.34403	-10.111
P11177	ODPB_HUMAN	-0.214481	2.34313e-14	0.408881	-31.3847
P16615	AT2A2_HUMAN	-0.215283	9.95509e-17	0.412767	-36.8459
P35250	RFC2_HUMAN	-0.215299	0.000794102	0.30698	-7.1375
Q9UKF6	CPSF3_HUMAN	-0.216028	0.000371255	0.320968	-7.89825
Q6DKK2	TTC19_HUMAN	-0.216136	0.0369123	0.172879	-3.2616
Q9NWU5	RM22_HUMAN	-0.216316	0.0256477	0.202273	-3.63732
Q8N5M9	JAGN1_HUMAN	-0.216354	0.0168637	0.245273	-4.06559
Q9HCS7	SYF1_HUMAN	-0.216794	0.0249959	0.204676	-3.66373
Q9H490	PIGU_HUMAN	-0.216932	7.54448e-05	0.338528	-9.49203
Q9NRG9	AAAS_HUMAN	-0.217783	0.081402	0.122116	-2.42345
Q92542	NICA_HUMAN	-0.218014	5.13857e-07	0.37288	-14.4813
Q71UM5	RS27L_HUMAN	-0.219428	0.0166303	0.246369	-4.07976
P35232	PHB_HUMAN	-0.219644	2.96504e-12	0.403485	-26.5441
P17096	HMGA1_HUMAN	-0.219672	0.0864099	0.118434	-2.35828
Q9NX63	MIC19_HUMAN	-0.220881	0.000317942	0.323585	-8.05332
Q9HA65	TBC17_HUMAN	-0.221132	0.0226945	0.214162	-3.76268
P33993	MCM7_HUMAN	-0.221145	0.999985	4.38267e-07	11.1273
Q5JVS0	HABP4_HUMAN	-0.221163	0.0574851	0.143015	-2.79703
Q9UQ35	SRRM2_HUMAN	-0.221361	1.24229e-13	0.40732	-29.7167
Q8N126	CADM3_HUMAN	-0.221831	0.024673	0.20582	-3.67706
P07814	SYEP_HUMAN	-0.222709	0.164169	0.0845977	-1.62753
Q9UKM9	RALY_HUMAN	-0.223436	2.68651e-08	0.383958	-17.4324
O75348	VATG1_HUMAN	-0.223805	0.027657	0.195503	-3.55983
P55809	SCOT1_HUMAN	-0.224429	6.24731e-14	0.408023	-30.404
Q9BT88	SYT11_HUMAN	-0.225055	0.0949048	0.113571	-2.25517
Q8WXX5	DNJC9_HUMAN	-0.225184	1.75045e-05	0.351074	-10.953
Q8WUM4	PDC6I_HUMAN	-0.225359	5.55055e-08	0.381695	-16.7068
Q92696	PGTA_HUMAN	-0.225431	0.120301	0.100146	-1.98958
Q5QJE6	TDIF2_HUMAN	-0.225482	0.00313697	0.282559	-5.76136
O76094	SRP72_HUMAN	-0.225654	0.22182	0.068846	-1.25509
Q9H1P3	OSBL2_HUMAN	-0.225905	0.0254281	0.203146	-3.64614
P09622	DLDH_HUMAN	-0.226705	1.07634e-05	0.355064	-11.4393
P15104	GLNA_HUMAN	-0.226981	1.55713e-05	0.352018	-11.0701
P05166	PCCB_HUMAN	-0.227758	0.000231617	0.328105	-8.37019
Q15417	CNN3_HUMAN	-0.227763	2.35504e-08	0.38443	-17.5641
P24539	AT5F1_HUMAN	-0.227895	2.84901e-08	0.38384	-17.3737
P36639	8ODP_HUMAN	-0.227965	0.00633582	0.270846	-5.05518
Q7Z460	CLAP1_HUMAN	-0.227991	0.00051826	0.314831	-7.56451
P08579	RU2B_HUMAN	-0.22843	0.000866471	0.305086	-7.05022
O75208	COQ9_HUMAN	-0.228492	0.00590989	0.27181	-5.1252
O95347	SMC2_HUMAN	-0.229073	2.04611e-08	0.384914	-17.7047
Q9BZF1	OSBL8_HUMAN	-0.229121	1.05584e-06	0.3693	-13.7612
P23470	PTPRG_HUMAN	-0.229137	0.0277153	0.195352	-3.55766
P05387	RLA2_HUMAN	-0.229779	0.000427328	0.318411	-7.75753
P25788	PSA3_HUMAN	-0.229846	0.287585	0.055229	-0.907142
Q14152	EIF3A_HUMAN	-0.22991	7.07363e-22	0.417084	-48.7005
Q96EY7	PTCD3_HUMAN	-0.23024	7.02778e-05	0.339117	-9.56298
Q13573	SNW1_HUMAN	-0.230412	2.00324e-06	0.366082	-13.1207
P46100	ATRX_HUMAN	-0.230709	0.298518	0.0535925	-0.854366
O95479	G6PE_HUMAN	-0.230921	0.0242032	0.207805	-3.69677
O00567	NOP56_HUMAN	-0.230927	1.97131e-09	0.391649	-20.0446
P98179	RBM3_HUMAN	-0.231115	0.0673902	0.132973	-2.62749
Q9HDC9	APMAP_HUMAN	-0.231137	3.8521e-05	0.344357	-10.1643
P49427	UB2R1_HUMAN	-0.231406	0.012594	0.25858	-4.36186
O14562	UBFD1_HUMAN	-0.231471	0.0220312	0.217367	-3.79302
Q15046	SYK_HUMAN	-0.231604	4.80939e-13	0.405921	-28.363
Q9NVC3	S38A7_HUMAN	-0.232126	0.0531728	0.147901	-2.87957
Q6STE5	SMRD3_HUMAN	-0.232195	0.0596313	0.141036	-2.75809
Q9NQX3	GEPH_HUMAN	-0.232611	1.2989e-06	0.368392	-13.554
Q16795	NDUA9_HUMAN	-0.233047	1.16708e-05	0.354403	-11.3584
P24752	THIL_HUMAN	-0.233754	4.94e-06	0.361143	-12.2181
Q8TCG5	CPT1C_HUMAN	-0.234127	0.0385909	0.169514	-3.21538
O95394	AGM1_HUMAN	-0.23418	6.40743e-07	0.371669	-14.2606
Q96J01	THOC3_HUMAN	-0.234219	0.126935	0.097453	-1.92833
Q9BT67	NFIP1_HUMAN	-0.234394	0.317689	0.0506708	-0.764414
O14936	CSKP_HUMAN	-0.234596	4.39896e-07	0.373681	-14.6367
Q9H2P0	ADNP_HUMAN	-0.234686	6.90017e-06	0.358523	-11.884
Q92558	WASF1_HUMAN	-0.234804	0.00465769	0.275647	-5.36457
Q9BTV5	FSD1_HUMAN	-0.234867	1.02608e-09	0.393333	-20.6975
Q96JJ3	ELMO2_HUMAN	-0.234883	0.0231161	0.212143	-3.74384
Q86T03	TM55B_HUMAN	-0.23518	0.00401766	0.278053	-5.51303
P14625	ENPL_HUMAN	-0.23558	3.13379e-27	0.418956	-61.0276
P34059	GALNS_HUMAN	-0.236161	0.0902128	0.116113	-2.31104
P45985	MP2K4_HUMAN	-0.236241	0.086029	0.118727	-2.36311
P09132	SRP19_HUMAN	-0.236816	0.00162763	0.293899	-6.419
O00154	BACH_HUMAN	-0.237924	0.999996	1.11747e-07	12.4932
P54725	RD23A_HUMAN	-0.238206	0.0762598	0.126005	-2.49428
Q9BXJ9	NAA15_HUMAN	-0.238708	1	1.15023e-08	14.7352
Q14997	PSME4_HUMAN	-0.240282	0.999536	1.56093e-05	7.67565
P35658	NU214_HUMAN	-0.241009	0.0425862	0.162326	-3.11271
Q9Y6B6	SAR1B_HUMAN	-0.241126	0.00141519	0.296314	-6.55908
P09038	FGF2_HUMAN	-0.241221	0.0577577	0.142872	-2.79201
P35610	SOAT1_HUMAN	-0.241432	0.00293374	0.283902	-5.82854
O95295	SNAPN_HUMAN	-0.241524	0.120815	0.0999501	-1.98473
Q9HCK4	ROBO2_HUMAN	-0.241802	0.0514424	0.150096	-2.91448
Q9P015	RM15_HUMAN	-0.242105	0.00411945	0.277516	-5.48791
Q13595	TRA2A_HUMAN	-0.242112	0.966965	0.0012756	3.37661
Q6GMV3	PTRD1_HUMAN	-0.242668	0.175556	0.0812833	-1.54675
Q96CW1	AP2M1_HUMAN	-0.243148	0.75745	0.0109764	1.13875
P78310	CXAR_HUMAN	-0.243357	0.999896	3.29607e-06	9.17383
Q9NY12	GAR1_HUMAN	-0.243472	0.0433533	0.161378	-3.09405
Q96PK6	RBM14_HUMAN	-0.243775	1.86945e-07	0.377198	-15.4925
Q96T23	RSF1_HUMAN	-0.244263	0.0055848	0.272646	-5.18211
O00330	ODPX_HUMAN	-0.244269	0.00397927	0.278161	-5.52267
O60749	SNX2_HUMAN	-0.244514	2.48951e-07	0.376192	-15.206
P48730	KC1D_HUMAN	-0.244517	0.0631004	0.1368	-2.69785
Q04637	IF4G1_HUMAN	-0.245144	9.5948e-12	0.402117	-25.3698
Q9NUN5	LMBD1_HUMAN	-0.245322	0.0411893	0.164679	-3.14752
P61925	IPKA_HUMAN	-0.245566	0.035019	0.176718	-3.31622
P06744	G6PI_HUMAN	-0.245829	0.999507	1.67278e-05	7.61455
P51452	DUS3_HUMAN	-0.246156	1.90825e-05	0.350346	-10.8667
Q14258	TRI25_HUMAN	-0.246361	0.000205817	0.329427	-8.48832
Q9BRP8	WIBG_HUMAN	-0.246465	0.00120845	0.29885	-6.71721
P13667	PDIA4_HUMAN	-0.246919	1.44679e-20	0.416378	-45.6824
P49959	MRE11_HUMAN	-0.247184	0.0237841	0.209613	-3.71466
Q9NVI7	ATD3A_HUMAN	-0.248408	0.0388046	0.169081	-3.20964
P61764	STXB1_HUMAN	-0.248419	0.995395	0.000167744	5.37604
Q96DI7	SNR40_HUMAN	-0.248704	0.802617	0.00865288	1.40273
Q969E2	SCAM4_HUMAN	-0.248952	0.0276362	0.195568	-3.5606
Q2TAY7	SMU1_HUMAN	-0.249027	1.52738e-07	0.377934	-15.6945
Q14978	NOLC1_HUMAN	-0.249219	0.0857016	0.118922	-2.36729
Q4G0J3	LARP7_HUMAN	-0.249261	6.20952e-05	0.340217	-9.68678
P49327	FAS_HUMAN	-0.249386	1.84853e-11	0.40114	-24.714
P36915	GNL1_HUMAN	-0.249702	7.51772e-07	0.370781	-14.1008
P62847	RS24_HUMAN	-0.25066	2.18206e-07	0.376715	-15.3378
Q8WWY3	PRP31_HUMAN	-0.251016	1.99283e-06	0.366123	-13.126
P36957	ODO2_HUMAN	-0.251848	1.11469e-10	0.397776	-22.9173
O95456	PSMG1_HUMAN	-0.252139	0.915384	0.00337427	2.38122
O15020	SPTN2_HUMAN	-0.252546	5.25331e-12	0.402771	-25.9722
Q08345	DDR1_HUMAN	-0.2526	0.0260772	0.200628	-3.62027
Q13126	MTAP_HUMAN	-0.252754	0.0393893	0.167823	-3.19408
P05413	FABPH_HUMAN	-0.253094	0.0375472	0.171495	-3.24389
O60331	PI51C_HUMAN	-0.253176	0.0466558	0.156591	-3.01718
P08574	CY1_HUMAN	-0.253841	1	1.49323e-10	19.0102
Q8IXI2	MIRO1_HUMAN	-0.254625	0.0986391	0.111393	-2.21244
P62841	RS15_HUMAN	-0.255224	4.20583e-06	0.362212	-12.379
O43310	CTIF_HUMAN	-0.255378	0.0522729	0.149224	-2.89759
P17931	LEG3_HUMAN	-0.255539	1.53906e-05	0.352163	-11.0817
Q9UI12	VATH_HUMAN	-0.25571	2.43767e-06	0.365164	-12.9245
Q8NBT2	SPC24_HUMAN	-0.255873	0.0709141	0.130027	-2.57273
P36959	GMPR1_HUMAN	-0.25594	0.0185486	0.235074	-3.96864
Q9NQ50	RM40_HUMAN	-0.255959	0.601193	0.0209101	0.41044
Q9H2V7	SPNS1_HUMAN	-0.25727	0.122828	0.0990684	-1.96592
Q9NRF8	PYRG2_HUMAN	-0.257634	1.78041e-05	0.350943	-10.9361
Q92538	GBF1_HUMAN	-0.257739	0.0687642	0.131863	-2.60583
P07741	APT_HUMAN	-0.257869	4.01416e-07	0.374209	-14.7283
P41567	EIF1_HUMAN	-0.258524	0.000303998	0.324137	-8.09819
Q9H2P9	DPH5_HUMAN	-0.259332	0.0507287	0.151015	-2.9292
Q92797	SYMPK_HUMAN	-0.259919	0.0390067	0.168487	-3.20423
P08758	ANXA5_HUMAN	-0.260002	5.15885e-11	0.399338	-23.6877
Q9NVA4	T184C_HUMAN	-0.260646	0.0804555	0.122822	-2.43617
A6NIH7	U119B_HUMAN	-0.260994	0.00233227	0.287905	-6.05858
Q66K74	MAP1S_HUMAN	-0.261107	0.00339691	0.28098	-5.68149
O75179	ANR17_HUMAN	-0.261521	0.0361519	0.174373	-3.2832
O15294	OGT1_HUMAN	-0.26161	0.00276347	0.284924	-5.8885
P31146	COR1A_HUMAN	-0.261814	0.985354	0.00054359	4.20881
P50579	MAP2_HUMAN	-0.262616	0.154344	0.0876903	-1.70093
P61026	RAB10_HUMAN	-0.26302	0.000303447	0.3242	-8.1
O75122	CLAP2_HUMAN	-0.263614	0.0134929	0.256578	-4.29201
P06280	AGAL_HUMAN	-0.263944	0.0261389	0.200285	-3.61784
Q99623	PHB2_HUMAN	-0.264598	2.25417e-08	0.3846	-17.6079
Q9Y262	EIF3L_HUMAN	-0.264612	1.90509e-08	0.385123	-17.7762
Q96F63	CCD97_HUMAN	-0.264779	0.0267015	0.198137	-3.59597
Q9NW64	RBM22_HUMAN	-0.265405	0.00126388	0.298188	-6.6723
Q16836	HCDH_HUMAN	-0.265555	0.00119784	0.299036	-6.72604
Q92541	RTF1_HUMAN	-0.265596	0.0150732	0.252186	-4.17965
P12270	TPR_HUMAN	-0.265611	9.24662e-25	0.418302	-55.3404
Q96F86	EDC3_HUMAN	-0.265618	0.1928	0.0758978	-1.43192
Q8NFW8	NEUA_HUMAN	-0.266179	0.0148233	0.252735	-4.19662
Q8WUA2	PPIL4_HUMAN	-0.266221	5.89766e-06	0.359956	-12.0409
P23588	IF4B_HUMAN	-0.266323	4.31026e-06	0.361973	-12.3545
O95747	OXSR1_HUMAN	-0.266929	0.000407253	0.319356	-7.80567
P53602	MVD1_HUMAN	-0.267077	0.00360372	0.280001	-5.62218
Q99614	TTC1_HUMAN	-0.267585	0.293404	0.0544847	-0.878909
Q99933	BAG1_HUMAN	-0.26764	0.0694406	0.131284	-2.59531
Q14738	2A5D_HUMAN	-0.267858	0.995281	0.00017481	5.35134
Q99598	TSNAX_HUMAN	-0.267968	0.00423436	0.277175	-5.46028
P68104	EF1A1_HUMAN	-0.26887	0.0350045	0.176786	-3.31665
Q16881	TRXR1_HUMAN	-0.269574	3.33677e-09	0.390355	-19.5183
O75503	CLN5_HUMAN	-0.270679	0.0244086	0.207025	-3.68811
Q14344	GNA13_HUMAN	-0.270897	0.044967	0.159036	-3.05582
Q13546	RIPK1_HUMAN	-0.270942	0.0795567	0.123479	-2.44839
P62877	RBX1_HUMAN	-0.27149	0.107954	0.106053	-2.11181
O94905	ERLN2_HUMAN	-0.271832	2.63096e-11	0.40052	-24.3611
Q8WWQ0	PHIP_HUMAN	-0.27184	0.585984	0.0219936	0.347386
Q9H444	CHM4B_HUMAN	-0.271965	0.00560012	0.272591	-5.17935
Q5T9L3	WLS_HUMAN	-0.272018	0.00100096	0.302376	-6.90579
Q9Y4L1	HYOU1_HUMAN	-0.272088	4.02489e-09	0.3897	-19.3308
[truncated: 1,744 more rows]
