# Supplementary material for: An integrated multi-omic analysis of iPSC-derived motor neurons from C9ORF72 ALS patients
Source: iScience. 2021 Oct 12;24(11):103221. doi: 10.1016/j.isci.2021.103221 (PMC8554488; doi:10.1016/j.isci.2021.103221)
Supplement: Table S11. Summary of pathogenic (P) and likely pathogenic (LP) variants called by Intervar117 that are less than 20% frequent within the population [file mmc4.xlsx]

## Sheet: Sheet1
Line	Gene	Func.knownGene	Func.refGene	Func.ensGene	ExonicFunc	AAChange.knownGene	AAChange.refGene	AAChange.ensGene	chrom	position	FILTER	REF	ALT	rsID	GTEx (spinal_cord/cortex/frontal_cortex)	Up regulated Protein Atlas Gene	Omic Integrator(15 clusters)/RNA-Seq DEG C9	OMIM disease	ClinVar sig (CLINSIG)	ClinVar trait (CLNDBN)	CGD condition	CGD manifestation	CGD refs (PubMed Ids)	ALSoD/Lander/DisGeNet	Known ALS Variant	ACMG variant	ACMG gene	in silico Predictions	RVIS perc	GDI Phred / Level	LoFtool perc	Max Freq of 3	Freq:1KG/ESP/ExAC	CS00iCTR.n2_CGND.HDA.00215	CS25iCTR.18n2_CGND.HDA.00216	CS83iCTR.33n1_CGND.HDA.00217	CS30iALS.C9n1_CGND.HDA.00218	CS28iALS.C9n2_CGND.HDA.00219	CS52iALS.C9n6_CGND.HDA.00220	CS29iALS.C9n1_CGND.HDA.00221	n_cases	n_controls
CS00iCTR.n2_CGND.HDA.00215	BRPF3	exonic	exonic	exonic	stopgain	BRPF3:uc010jwb.3:exon1:c.C654A:p.C218X,BRPF3:uc011dtk.2:exon1:c.C654A:p.C218X,BRPF3:uc003olv.4:exon2:c.C654A:p.C218X	BRPF3:NM_015695:exon2:c.C654A:p.C218X	ENSG00000096070:ENST00000443324:exon1:c.C654A:p.C218X,ENSG00000096070:ENST00000532330:exon1:c.C654A:p.C218X,ENSG00000096070:ENST00000534400:exon1:c.C654A:p.C218X,ENSG00000096070:ENST00000543502:exon1:c.C654A:p.C218X,ENSG00000096070:ENST00000339717:exon2:c.C654A:p.C218X,ENSG00000096070:ENST00000357641:exon2:c.C654A:p.C218X,ENSG00000096070:ENST00000449261:exon2:c.C654A:p.C218X,ENSG00000096070:ENST0…	6	36168753	.	C	A	.	././.	.	.	.	.	.	.	.	.	././.	.	Likely_pathogenic	.	2 DMG, 1 Benign (T,.,.,D,A,.,.,.,.)	7.53715	4.39883 / Medium	17.7	.	././.	'0/1	'0/0	'0/0	'0/0	'0/0	'0/0	'0/0	0	1
CS00iCTR.n2_CGND.HDA.00215	G6PD	exonic	exonic	exonic	nonsynonymous_SNV	G6PD:uc004flx.1:exon5:c.A466G:p.N156D,G6PD:uc004fly.1:exon5:c.A376G:p.N126D	G6PD:NM_000402:exon5:c.A466G:p.N156D,G6PD:NM_001042351:exon5:c.A376G:p.N126D	ENSG00000160211:ENST00000369620:exon5:c.A376G:p.N126D,ENSG00000160211:ENST00000393562:exon5:c.A466G:p.N156D,ENSG00000160211:ENST00000393564:exon5:c.A376G:p.N126D,ENSG00000160211:ENST00000433845:exon5:c.A376G:p.N126D,ENSG00000160211:ENST00000439227:exon5:c.A376G:p.N126D,ENSG00000160211:ENST00000440967:exon5:c.A376G:p.N126D	X	153763492	.	T	C	rs1050829	././.	.	.	.	other|Pathogenic|other|other|other|other|other|Pathogenic|Pathogenic|Likely_benign	G6PD_A+|Glucose_6_phosphate_dehydrogenase_deficiency|G6PD_BETICA|G6PD_CASTILLA|G6PD_DISTRITO_FEDERAL|G6PD_TEPIC|G6PD_SANTAMARIA|not_provided|Anemia,_nonspherocytic_hemolytic,_due_to_G6PD_deficiency|Glucose_6_phosphate_dehydrogenase_deficiency	Glucose-6-phosphate dehydrogenase deficiency	Allergy/Immunology/Infectious; Hematologic	13360274; 13500095; 14014720; 14158057; 4388132; 5369703; 5305539; 4401271; 4125296; 5448; 3681550; 3446582; 2836867; 2912069; 2910917; 2602358; 2248331; 2263506; 2157298; 2321910; 1999409; 2005960; 1303182; 1611091; 1551674; 1536798; 1562739; 8471773; 8490627; 8364584; 7949118; 8533762; 7617034; 8627445; 8807322; 8826878; 8579052; 8956035; 9427729; 9674740; 10666231; 11048840; 11433050; 11803413…	././.	.	Likely_pathogenic	.	1 DMG, 7 Benign (T,B,B,N,P,N,D,T,T)	43.7721	4.61763 / Medium	1.69	0.0039	0.0039/0.000595/0	'1/1	'0/0	'0/0	'0/0	'0/0	'0/0	'0/0	0	1
CS00iCTR.n2_CGND.HDA.00215	G6PD	exonic	exonic	exonic	nonsynonymous_SNV	G6PD:uc004flx.1:exon4:c.G292A:p.V98M,G6PD:uc004fly.1:exon4:c.G202A:p.V68M	G6PD:NM_000402:exon4:c.G292A:p.V98M,G6PD:NM_001042351:exon4:c.G202A:p.V68M	ENSG00000160211:ENST00000369620:exon4:c.G202A:p.V68M,ENSG00000160211:ENST00000393562:exon4:c.G292A:p.V98M,ENSG00000160211:ENST00000393564:exon4:c.G202A:p.V68M,ENSG00000160211:ENST00000433845:exon4:c.G202A:p.V68M,ENSG00000160211:ENST00000439227:exon4:c.G202A:p.V68M,ENSG00000160211:ENST00000440967:exon4:c.G202A:p.V68M	X	153764217	.	C	T	rs1050828	././.	.	.	.	Pathogenic|other|other|other|other|other|Pathogenic|Pathogenic|drug_response|Pathogenic	Glucose_6_phosphate_dehydrogenase_deficiency|G6PD_BETICA|G6PD_CASTILLA|G6PD_DISTRITO_FEDERAL|G6PD_TEPIC|G6PD_ASAHI|Anemia,_nonspherocytic_hemolytic,_due_to_G6PD_deficiency|Favism,_susceptibility_to|chlorproguanil_and_dapsone_response_-_Toxicity/ADR|not_provided	Glucose-6-phosphate dehydrogenase deficiency	Allergy/Immunology/Infectious; Hematologic	13360274; 13500095; 14014720; 14158057; 4388132; 5369703; 5305539; 4401271; 4125296; 5448; 3681550; 3446582; 2836867; 2912069; 2910917; 2602358; 2248331; 2263506; 2157298; 2321910; 1999409; 2005960; 1303182; 1611091; 1551674; 1536798; 1562739; 8471773; 8490627; 8364584; 7949118; 8533762; 7617034; 8627445; 8807322; 8826878; 8579052; 8956035; 9427729; 9674740; 10666231; 11048840; 11433050; 11803413…	././.	.	Likely_pathogenic	.	7 DMG, 1 Benign (D,D,D,D,P,M,D,T,D)	43.7721	4.61763 / Medium	1.69	0	././0	'1/1	'0/0	'0/0	'0/0	'0/0	'0/0	'0/0	0	1
CS00iCTR.n2_CGND.HDA.00215	APOE	exonic	exonic	exonic	nonsynonymous_SNV	APOE:uc002pab.3:exon4:c.C526T:p.R176C	APOE:NM_000041:exon4:c.C526T:p.R176C,APOE:NM_001302688:exon4:c.C604T:p.R202C,APOE:NM_001302689:exon4:c.C526T:p.R176C,APOE:NM_001302690:exon4:c.C526T:p.R176C,APOE:NM_001302691:exon4:c.C526T:p.R176C	ENSG00000130203:ENST00000425718:exon3:c.C526T:p.R176C,ENSG00000130203:ENST00000252486:exon4:c.C526T:p.R176C,ENSG00000130203:ENST00000434152:exon4:c.C604T:p.R202C,ENSG00000130203:ENST00000446996:exon4:c.C526T:p.R176C	19	45412079	.	C	T	rs7412	Yes/Yes/Yes	Yes	Log2FC:1.595	['Alzheimer disease-2', 'Alzheimer disease-2']	Pathogenic|Pathogenic|Pathogenic|Pathogenic|Pathogenic|drug_response|other	APOE2_ISOFORMS|Familial_type_3_hyperlipoproteinemia|Apolipoproteinemia_E1|Familial_type_3_hyperlipoproteinemia|Familial_type_3_hyperlipoproteinemia|atorvastatin_response_-_Efficacy|not_provided	Dysbetalipoproteinemia, familial (Hyperlipoproteinemia, type III); Lipoprotein glomerulopathy; Sea-blue histiocyte disease	Cardiovascular; Gastrointestinal; Hematologic; Renal	4242937; 4195998; 6795720; 6289314; 6860421; 6323533; 3721502; 3771793; 3029073; 3038959; 3243553; 2539388; 2556398; 2313204; 2341812; 1864973; 1674745; 1713245; 1360898; 1361196; 1356443; 8488843; 7635945; 7586659; 9176854; 11095479; 15630634; 16094309; 16143024; 16431249; 16690468; 18077821; 20534298; 21534236; 22069485; 22481068; 22949395	Yes/./Yes	.	Pathogenic	.	6 DMG, 3 Benign (D,D,D,D,D,M,T,T,T)		7.27606 / Medium	.	0.0758	0.0626/0.056222/0.0758	'0/1	'0/0	'0/0	'0/0	'0/0	'0/0	'0/1	1	1
CS25iCTR.18n2_CGND.HDA.00216	FMNL2	exonic	exonic	exonic	stopgain	FMNL2:uc002tye.3:exon6:c.G475T:p.E159X	FMNL2:NM_052905:exon6:c.G475T:p.E159X	ENSG00000157827:ENST00000288670:exon6:c.G475T:p.E159X	2	153417428	.	G	T	.	././.	Yes	.	.	.	.	.	.	.	././.	.	Likely_pathogenic	.	2 DMG, 1 Benign (T,.,.,D,D,.,.,.,.)	63.6176	2.99833 / Medium	15.6	.	././.	'0/0	'0/1	'0/0	'0/1	'0/0	'0/0	'0/0	1	1
CS25iCTR.18n2_CGND.HDA.00216	CX3CR1	exonic	exonic	exonic	nonsynonymous_SNV	CX3CR1:uc021wwd.1:exon1:c.C839T:p.T280M,CX3CR1:uc003cjl.3:exon2:c.C839T:p.T280M,CX3CR1:uc021wwa.1:exon2:c.C839T:p.T280M,CX3CR1:uc021wwb.1:exon2:c.C839T:p.T280M,CX3CR1:uc021wwc.1:exon2:c.C935T:p.T312M	CX3CR1:NM_001171171:exon2:c.C839T:p.T280M,CX3CR1:NM_001171172:exon2:c.C839T:p.T280M,CX3CR1:NM_001171174:exon2:c.C935T:p.T312M,CX3CR1:NM_001337:exon2:c.C839T:p.T280M	ENSG00000168329:ENST00000358309:exon2:c.C935T:p.T312M,ENSG00000168329:ENST00000399220:exon2:c.C839T:p.T280M,ENSG00000168329:ENST00000541347:exon2:c.C839T:p.T280M,ENSG00000168329:ENST00000542107:exon2:c.C839T:p.T280M	3	39307162	.	G	A	rs3732378	././.	.	.	.	Pathogenic|other|other|other	Human_immunodeficiency_virus_type_1,_rapid_progression_to_AIDS|Coronary_artery_disease,_resistance_to|Age-related_macular_degeneration_12|MACULAR_DEGENERATION,_AGE-RELATED,_12,_SUSCEPTIBILITY_TO	.	.	.	Yes/./Yes	.	Likely_pathogenic	.	2 DMG, 5 Benign (D,P,B,N,P,M,T,T,T)	89.7912	6.08548 / Medium	39.7	0.172157	0.172/0.172157/0.0242	'0/0	'0/1	'0/0	'0/0	'0/0	'1/1	'0/0	1	1
CS25iCTR.18n2_CGND.HDA.00216	CX3CR1	exonic	exonic	exonic	nonsynonymous_SNV	CX3CR1:uc021wwd.1:exon1:c.G745A:p.V249I,CX3CR1:uc003cjl.3:exon2:c.G745A:p.V249I,CX3CR1:uc021wwa.1:exon2:c.G745A:p.V249I,CX3CR1:uc021wwb.1:exon2:c.G745A:p.V249I,CX3CR1:uc021wwc.1:exon2:c.G841A:p.V281I	CX3CR1:NM_001171171:exon2:c.G745A:p.V249I,CX3CR1:NM_001171172:exon2:c.G745A:p.V249I,CX3CR1:NM_001171174:exon2:c.G841A:p.V281I,CX3CR1:NM_001337:exon2:c.G745A:p.V249I	ENSG00000168329:ENST00000358309:exon2:c.G841A:p.V281I,ENSG00000168329:ENST00000399220:exon2:c.G745A:p.V249I,ENSG00000168329:ENST00000541347:exon2:c.G745A:p.V249I,ENSG00000168329:ENST00000542107:exon2:c.G745A:p.V249I	3	39307256	.	C	T	rs3732379	././.	.	.	.	Pathogenic|other|other|other	Human_immunodeficiency_virus_type_1,_rapid_progression_to_AIDS|Coronary_artery_disease,_resistance_to|Age-related_macular_degeneration_12|MACULAR_DEGENERATION,_AGE-RELATED,_12,_SUSCEPTIBILITY_TO	.	.	.	Yes/./Yes	.	Likely_pathogenic	.	0 DMG, 8 Benign (T,B,B,N,P,N,T,T,T)	89.7912	6.08548 / Medium	39.7	0.2853	0.2853/0.276284/0.0247	'0/0	'0/1	'0/0	'0/0	'0/1	'1/1	'0/0	2	1
CS28iALS.C9n2_CGND.HDA.00219	RARG	exonic	exonic	exonic	stopgain	RARG:uc010sob.2:exon2:c.C280T:p.R94X,RARG:uc001scd.3:exon3:c.C313T:p.R105X,RARG:uc010sod.2:exon3:c.C457T:p.R153X,RARG:uc001scg.3:exon4:c.C130T:p.R44X,RARG:uc001sce.3:exon5:c.C346T:p.R116X,RARG:uc001scf.3:exon5:c.C346T:p.R116X	RARG:NM_001243732:exon2:c.C280T:p.R94X,RARG:NM_001042728:exon3:c.C313T:p.R105X,RARG:NM_001243730:exon4:c.C130T:p.R44X,RARG:NM_000966:exon5:c.C346T:p.R116X	ENSG00000172819:ENST00000543726:exon2:c.C280T:p.R94X,ENSG00000172819:ENST00000338561:exon3:c.C313T:p.R105X,ENSG00000172819:ENST00000327550:exon4:c.C130T:p.R44X,ENSG00000172819:ENST00000394426:exon5:c.C346T:p.R116X,ENSG00000172819:ENST00000425354:exon5:c.C346T:p.R116X	12	53609206	.	G	A	.	././.	.	.	.	.	.	.	.	.	././.	.	Likely_pathogenic	.	2 DMG, 1 Benign (T,.,.,D,A,.,.,.,.)	34.3182	5.19517 / Medium	5.55	.	././.	'0/0	'0/0	'0/0	'0/0	'0/1	'0/0	'0/0	1	0
CS28iALS.C9n2_CGND.HDA.00219	BFSP1	UTR5	exonic	UTR5	stopgain	.	BFSP1:NM_001278607:exon1:c.G38A:p.W13X	.	20	17539343	.	C	T	.	././.	.	Log2FC:1.262	.	.	.	Cataract 33	Ophthalmologic	17225135	././.	.	Likely_pathogenic	.	No information	57.4074	4.49340 / Medium	37.2	.	././.	'0/0	'0/0	'0/0	'0/0	'0/1	'0/0	'0/0	1	0
CS28iALS.C9n2_CGND.HDA.00219	MUTYH	exonic	exonic	exonic	nonsynonymous_SNV	MUTYH:uc010oll.2:exon4:c.G230A:p.G77D,MUTYH:uc001cnf.3:exon13:c.G1103A:p.G368D,MUTYH:uc001cng.3:exon13:c.G1136A:p.G379D,MUTYH:uc001cnh.3:exon13:c.G1106A:p.G369D,MUTYH:uc001cni.3:exon13:c.G1103A:p.G368D,MUTYH:uc001cnj.3:exon13:c.G827A:p.G276D,MUTYH:uc001cnl.3:exon13:c.G1145A:p.G382D,MUTYH:uc001cnm.3:exon13:c.G1178A:p.G393D,MUTYH:uc001cnn.3:exon13:c.G1148A:p.G383D,MUTYH:uc001cno.3:exon13:c.G827A:p.…	MUTYH:NM_001350650:exon12:c.G758A:p.G253D,MUTYH:NM_001350651:exon12:c.G758A:p.G253D,MUTYH:NM_001048171:exon13:c.G1145A:p.G382D,MUTYH:NM_001048172:exon13:c.G1106A:p.G369D,MUTYH:NM_001048173:exon13:c.G1103A:p.G368D,MUTYH:NM_001048174:exon13:c.G1103A:p.G368D,MUTYH:NM_001128425:exon13:c.G1187A:p.G396D,MUTYH:NM_001293190:exon13:c.G1148A:p.G383D,MUTYH:NM_001293191:exon13:c.G1136A:p.G379D,MUTYH:NM_00129…	ENSG00000132781:ENST00000488731:exon4:c.G188A:p.G63D,ENSG00000132781:ENST00000528332:exon4:c.G230A:p.G77D,ENSG00000132781:ENST00000529984:exon4:c.G188A:p.G63D,ENSG00000132781:ENST00000467459:exon5:c.G520A:p.V174I,ENSG00000132781:ENST00000354383:exon13:c.G1106A:p.G369D,ENSG00000132781:ENST00000355498:exon13:c.G1103A:p.G368D,ENSG00000132781:ENST00000372098:exon13:c.G1178A:p.G393D,ENSG00000132781:EN…	1	45797228	.	C	T	rs36053993	././.	.	Log2FC:-0.728	.	Pathogenic|Pathogenic|Pathogenic|Pathogenic|not_provided|Pathogenic	MYH-associated_polyposis|Endometrial_carcinoma|not_provided|Hereditary_cancer-predisposing_syndrome|not_specified|Carcinoma_of_colon	Familial adenomatous polyposis, 2; Colorectal adenomatous polyposis, autosomal recessive, with pilomatricomas	Dermatologic; Oncologic	11818965; 12393807; 12853198; 12606733; 15690400; 21061173; 21063410; 21171015; 21696383; 22371070; 22658618; 22744763; 22851115; 22865608	././.	.	Pathogenic	Yes	9 DMG, 0 Benign (D,D,D,D,A,H,D,D,D)	62.096	7.69141 / Medium	2.43	0.0089	0.0089/0.005000/0.0001	'0/0	'0/0	'0/0	'0/0	'0/1	'0/0	'0/0	1	0
CS28iALS.C9n2_CGND.HDA.00219	TYR	exonic	exonic	exonic	nonsynonymous_SNV	TYR:uc001pcs.3:exon4:c.G1205A:p.R402Q	TYR:NM_000372:exon4:c.G1205A:p.R402Q	ENSG00000077498:ENST00000263321:exon4:c.G1205A:p.R402Q	11	89017961	.	G	A	rs1126809	././.	.	.	.	other|Pathogenic|other|other|other|Pathogenic|not_provided|other|Likely_benign	Oculocutaneous_albinism_type_1B|Oculocutaneous_albinism_type_1,_temperature_sensitive|Cutaneous_malignant_melanoma_8|Skin/hair/eye_pigmentation,_variation_in,_3|Skin/hair/eye_pigmentation_3,_blue/green_eyes|Waardenburg_syndrome_2_and_ocular_albinism,_digenic|not_provided|not_specified|Oculocutaneous_albinism	Albinism, oculocutaneous, type IA; Albinism, oculocutaneous, type IB	Dermatologic; Ophthalmologic	666627; 1970634; 8477259; 8190479; 9158138; 17999355; 17952075; 18488028; 19533789; 18488027; 19578364; 20806075; 20861488; 21458243; 21541274; 22294196	././.	.	Likely_pathogenic	.	5 DMG, 2 Benign (.,D,D,D,P,M,D,T,T)	9.27105	9.13654 / Medium	9.37	0.281228	0.2525/0.281228/0.0001	'0/0	'0/0	'0/0	'0/0	'0/1	'0/0	'1/1	2	0
CS28iALS.C9n2_CGND.HDA.00219	CX3CR1	exonic	exonic	exonic	nonsynonymous_SNV	CX3CR1:uc021wwd.1:exon1:c.G745A:p.V249I,CX3CR1:uc003cjl.3:exon2:c.G745A:p.V249I,CX3CR1:uc021wwa.1:exon2:c.G745A:p.V249I,CX3CR1:uc021wwb.1:exon2:c.G745A:p.V249I,CX3CR1:uc021wwc.1:exon2:c.G841A:p.V281I	CX3CR1:NM_001171171:exon2:c.G745A:p.V249I,CX3CR1:NM_001171172:exon2:c.G745A:p.V249I,CX3CR1:NM_001171174:exon2:c.G841A:p.V281I,CX3CR1:NM_001337:exon2:c.G745A:p.V249I	ENSG00000168329:ENST00000358309:exon2:c.G841A:p.V281I,ENSG00000168329:ENST00000399220:exon2:c.G745A:p.V249I,ENSG00000168329:ENST00000541347:exon2:c.G745A:p.V249I,ENSG00000168329:ENST00000542107:exon2:c.G745A:p.V249I	3	39307256	.	C	T	rs3732379	././.	.	.	.	Pathogenic|other|other|other	Human_immunodeficiency_virus_type_1,_rapid_progression_to_AIDS|Coronary_artery_disease,_resistance_to|Age-related_macular_degeneration_12|MACULAR_DEGENERATION,_AGE-RELATED,_12,_SUSCEPTIBILITY_TO	.	.	.	Yes/./Yes	.	Likely_pathogenic	.	0 DMG, 8 Benign (T,B,B,N,P,N,T,T,T)	89.7912	6.08548 / Medium	39.7	0.2853	0.2853/0.276284/0.0247	'0/0	'0/1	'0/0	'0/0	'0/1	'1/1	'0/0	2	1
CS28iALS.C9n2_CGND.HDA.00219	FMO3	exonic	exonic	exonic	nonsynonymous_SNV	FMO3:uc010pmc.2:exon3:c.G283A:p.E95K,FMO3:uc001ghh.3:exon4:c.G472A:p.E158K,FMO3:uc001ghi.3:exon4:c.G472A:p.E158K,FMO3:uc010pmb.2:exon5:c.G412A:p.E138K	FMO3:NM_001319174:exon3:c.G283A:p.E95K,FMO3:NM_001002294:exon4:c.G472A:p.E158K,FMO3:NM_006894:exon4:c.G472A:p.E158K,FMO3:NM_001319173:exon5:c.G412A:p.E138K	ENSG00000007933:ENST00000538429:exon3:c.G283A:p.E95K,ENSG00000007933:ENST00000367755:exon4:c.G472A:p.E158K,ENSG00000007933:ENST00000392085:exon4:c.G472A:p.E158K,ENSG00000007933:ENST00000542847:exon5:c.G412A:p.E138K	1	171076966	.	G	A	rs2266782	././.	.	.	.	Pathogenic|Likely_pathogenic|Pathogenic|Benign|Benign	Trimethylaminuria,_mild|Trimethylaminuria|Trimethylaminuria|not_specified|Trimethylaminuria	Trimethylaminuria	Biochemical	7474897; 9398858; 9846928; 10646019; 10485731; 12653714; 12893987; 12938085; 15565078; 16601883; 22126753	././Yes	.	Likely_pathogenic	.	0 DMG, 7 Benign (T,P,B,N,P,L,T,T,T)	91.3069	13.99230 / High	99.7	0.410465	0.3668/0.410465/0.2047	'0/1	'0/0	'0/0	'0/1	'0/1	'1/1	'0/0	3	1
CS29iALS.C9n1_CGND.HDA.00221	MFN2	exonic	exonic	exonic	stopgain	MFN2:uc009vni.3:exon5:c.C505T:p.Q169X,MFN2:uc001atn.4:exon6:c.C505T:p.Q169X	MFN2:NM_001127660:exon5:c.C505T:p.Q169X,MFN2:NM_014874:exon6:c.C505T:p.Q169X	ENSG00000116688:ENST00000444836:exon5:c.C505T:p.Q169X,ENSG00000116688:ENST00000235329:exon6:c.C505T:p.Q169X	1	12057384	.	C	T	.	././.	.	.	['Charcot-Marie-Tooth disease, type 2A2', 'Charcot-Marie-Tooth disease, type 2A2']	.	.	Charcot-Marie-Tooth disease, type 2A2A; Charcot-Marie-Tooth disease, type 2A2B; Hereditary motor and sensory neuropathy, type VIA	Neurologic; Ophthalmologic	9409358; 11148244; 12601114; 15136675; 15064763; 16043786; 16087932; 16835246; 16437557; 17309650; 18946002; 20008656; 19889647; 21715711; 22206013; 22526351; 22546700; 22653593; 22762946; 22957060	././Yes	.	Likely_pathogenic	.	2 DMG, 1 Benign (T,.,.,D,A,.,.,.,.)	13.1045	1.73324 / Medium	1.78	.	././.	'0/0	'0/0	'0/0	'0/0	'0/0	'0/0	'0/1	1	0
CS29iALS.C9n1_CGND.HDA.00221	APOE	exonic	exonic	exonic	nonsynonymous_SNV	APOE:uc002pab.3:exon4:c.C526T:p.R176C	APOE:NM_000041:exon4:c.C526T:p.R176C,APOE:NM_001302688:exon4:c.C604T:p.R202C,APOE:NM_001302689:exon4:c.C526T:p.R176C,APOE:NM_001302690:exon4:c.C526T:p.R176C,APOE:NM_001302691:exon4:c.C526T:p.R176C	ENSG00000130203:ENST00000425718:exon3:c.C526T:p.R176C,ENSG00000130203:ENST00000252486:exon4:c.C526T:p.R176C,ENSG00000130203:ENST00000434152:exon4:c.C604T:p.R202C,ENSG00000130203:ENST00000446996:exon4:c.C526T:p.R176C	19	45412079	.	C	T	rs7412	Yes/Yes/Yes	Yes	Log2FC:1.595	['Alzheimer disease-2', 'Alzheimer disease-2']	Pathogenic|Pathogenic|Pathogenic|Pathogenic|Pathogenic|drug_response|other	APOE2_ISOFORMS|Familial_type_3_hyperlipoproteinemia|Apolipoproteinemia_E1|Familial_type_3_hyperlipoproteinemia|Familial_type_3_hyperlipoproteinemia|atorvastatin_response_-_Efficacy|not_provided	Dysbetalipoproteinemia, familial (Hyperlipoproteinemia, type III); Lipoprotein glomerulopathy; Sea-blue histiocyte disease	Cardiovascular; Gastrointestinal; Hematologic; Renal	4242937; 4195998; 6795720; 6289314; 6860421; 6323533; 3721502; 3771793; 3029073; 3038959; 3243553; 2539388; 2556398; 2313204; 2341812; 1864973; 1674745; 1713245; 1360898; 1361196; 1356443; 8488843; 7635945; 7586659; 9176854; 11095479; 15630634; 16094309; 16143024; 16431249; 16690468; 18077821; 20534298; 21534236; 22069485; 22481068; 22949395	Yes/./Yes	.	Pathogenic	.	6 DMG, 3 Benign (D,D,D,D,D,M,T,T,T)		7.27606 / Medium	.	0.0758	0.0626/0.056222/0.0758	'0/1	'0/0	'0/0	'0/0	'0/0	'0/0	'0/1	1	1
CS29iALS.C9n1_CGND.HDA.00221	TYR	exonic	exonic	exonic	nonsynonymous_SNV	TYR:uc001pcs.3:exon4:c.G1205A:p.R402Q	TYR:NM_000372:exon4:c.G1205A:p.R402Q	ENSG00000077498:ENST00000263321:exon4:c.G1205A:p.R402Q	11	89017961	.	G	A	rs1126809	././.	.	.	.	other|Pathogenic|other|other|other|Pathogenic|not_provided|other|Likely_benign	Oculocutaneous_albinism_type_1B|Oculocutaneous_albinism_type_1,_temperature_sensitive|Cutaneous_malignant_melanoma_8|Skin/hair/eye_pigmentation,_variation_in,_3|Skin/hair/eye_pigmentation_3,_blue/green_eyes|Waardenburg_syndrome_2_and_ocular_albinism,_digenic|not_provided|not_specified|Oculocutaneous_albinism	Albinism, oculocutaneous, type IA; Albinism, oculocutaneous, type IB	Dermatologic; Ophthalmologic	666627; 1970634; 8477259; 8190479; 9158138; 17999355; 17952075; 18488028; 19533789; 18488027; 19578364; 20806075; 20861488; 21458243; 21541274; 22294196	././.	.	Likely_pathogenic	.	5 DMG, 2 Benign (.,D,D,D,P,M,D,T,T)	9.27105	9.13654 / Medium	9.37	0.281228	0.2525/0.281228/0.0001	'0/0	'0/0	'0/0	'0/0	'0/1	'0/0	'1/1	2	0
CS29iALS.C9n1_CGND.HDA.00221	APOE	exonic	exonic	exonic	nonsynonymous_SNV	APOE:uc002pab.3:exon4:c.T388C:p.C130R	APOE:NM_000041:exon4:c.T388C:p.C130R,APOE:NM_001302688:exon4:c.T466C:p.C156R,APOE:NM_001302689:exon4:c.T388C:p.C130R,APOE:NM_001302690:exon4:c.T388C:p.C130R,APOE:NM_001302691:exon4:c.T388C:p.C130R	ENSG00000130203:ENST00000425718:exon3:c.T388C:p.C130R,ENSG00000130203:ENST00000252486:exon4:c.T388C:p.C130R,ENSG00000130203:ENST00000434152:exon4:c.T466C:p.C156R,ENSG00000130203:ENST00000446996:exon4:c.T388C:p.C130R	19	45411941	.	T	C	rs429358	Yes/Yes/Yes	Yes	Log2FC:1.595	['Alzheimer disease-2', 'Alzheimer disease-2']	Pathogenic|Pathogenic|Pathogenic|Pathogenic|other|other	Familial_type_3_hyperlipoproteinemia|Alzheimer_disease_2|Familial_type_3_hyperlipoproteinemia|APOE4(-)-FREIBURG|APOE4_VARIANT|not_provided	Dysbetalipoproteinemia, familial (Hyperlipoproteinemia, type III); Lipoprotein glomerulopathy; Sea-blue histiocyte disease	Cardiovascular; Gastrointestinal; Hematologic; Renal	4242937; 4195998; 6795720; 6289314; 6860421; 6323533; 3721502; 3771793; 3029073; 3038959; 3243553; 2539388; 2556398; 2313204; 2341812; 1864973; 1674745; 1713245; 1360898; 1361196; 1356443; 8488843; 7635945; 7586659; 9176854; 11095479; 15630634; 16094309; 16143024; 16431249; 16690468; 18077821; 20534298; 21534236; 22069485; 22481068; 22949395	Yes/./Yes	.	Likely_pathogenic	.	0 DMG, 8 Benign (T,B,B,N,P,N,T,T,T)		7.27606 / Medium	.	0.1551	0.1551/0.116882/0.1494	'0/0	'0/0	'0/0	'0/0	'0/0	'0/1	'0/1	2	0
CS30iALS.C9n1_CGND.HDA.00218	NPR2	exonic	exonic	exonic	nonsynonymous_SNV	NPR2:uc010mlb.3:exon17:c.G2572A:p.V858I,NPR2:uc003zyd.3:exon18:c.G2644A:p.V882I	NPR2:NM_003995:exon18:c.G2644A:p.V882I	ENSG00000159899:ENST00000447210:exon4:c.G421A:p.V141I,ENSG00000159899:ENST00000342694:exon18:c.G2644A:p.V882I	9	35807327	.	G	A	rs55700371	././.	.	.	.	.	.	Epiphyseal chondrodysplasia, Miura type; Short stature with nonspecific skeletal abnormalities; Acromesomelic dysplasia, Maroteaux type	Musculoskeletal	15146390; 16384845; 22691581; 22870295; 24001744; 24057292; 24259409; 24471569; 26336901; 26537434	././.	.	Likely_pathogenic	.	6 DMG, 2 Benign (.,D,D,N,D,L,D,D,D)	7.71408	1.44484 / Medium	20.2	0.000116	./0.000116/0	'0/0	'0/0	'0/0	'0/1	'0/0	'0/0	'0/0	1	0
CS30iALS.C9n1_CGND.HDA.00218	FMNL2	exonic	exonic	exonic	stopgain	FMNL2:uc002tye.3:exon6:c.G475T:p.E159X	FMNL2:NM_052905:exon6:c.G475T:p.E159X	ENSG00000157827:ENST00000288670:exon6:c.G475T:p.E159X	2	153417428	.	G	T	.	././.	Yes	.	.	.	.	.	.	.	././.	.	Likely_pathogenic	.	2 DMG, 1 Benign (T,.,.,D,D,.,.,.,.)	63.6176	2.99833 / Medium	15.6	.	././.	'0/0	'0/1	'0/0	'0/1	'0/0	'0/0	'0/0	1	1
CS30iALS.C9n1_CGND.HDA.00218	DYSF	exonic	exonic	exonic	stopgain	DYSF:uc010yqz.2:exon16:c.G1780T:p.E594X,DYSF:uc010yqy.2:exon20:c.G2140T:p.E714X,DYSF:uc002sig.4:exon48:c.G5455T:p.E1819X,DYSF:uc010fel.3:exon48:c.G5458T:p.E1820X,DYSF:uc002sie.3:exon49:c.G5497T:p.E1833X,DYSF:uc002sif.3:exon49:c.G5500T:p.E1834X,DYSF:uc010feh.3:exon49:c.G5518T:p.E1840X,DYSF:uc010fei.3:exon49:c.G5548T:p.E1850X,DYSF:uc010fej.3:exon49:c.G5521T:p.E1841X,DYSF:uc010fek.3:exon49:c.G5551T:…	DYSF:NM_001130976:exon48:c.G5455T:p.E1819X,DYSF:NM_001130986:exon48:c.G5458T:p.E1820X,DYSF:NM_001130455:exon49:c.G5500T:p.E1834X,DYSF:NM_001130977:exon49:c.G5518T:p.E1840X,DYSF:NM_001130980:exon49:c.G5548T:p.E1850X,DYSF:NM_001130984:exon49:c.G5521T:p.E1841X,DYSF:NM_001130985:exon49:c.G5551T:p.E1851X,DYSF:NM_003494:exon49:c.G5497T:p.E1833X,DYSF:NM_001130978:exon50:c.G5560T:p.E1854X,DYSF:NM_0011309…	ENSG00000135636:ENST00000258104:exon49:c.G5497T:p.E1833X,ENSG00000135636:ENST00000394120:exon49:c.G5500T:p.E1834X,ENSG00000135636:ENST00000409744:exon49:c.G5521T:p.E1841X,ENSG00000135636:ENST00000409762:exon49:c.G5548T:p.E1850X,ENSG00000135636:ENST00000410041:exon49:c.G5551T:p.E1851X,ENSG00000135636:ENST00000409366:exon50:c.G5563T:p.E1855X,ENSG00000135636:ENST00000409582:exon50:c.G5611T:p.E1871X,…	2	71896309	.	G	T	rs201592500	././.	.	Log2FC:2.700	['Muscular dystrophy, limb-girdle, type 2B', 'Muscular dystrophy, limb-girdle, type 2B']	Pathogenic|Pathogenic|Pathogenic|Pathogenic	not_provided|Limb-girdle_muscular_dystrophy,_type_2B|Miyoshi_muscular_dystrophy_1|not_provided	Miyoshi muscular dystrophy 1; Muscular dystrophy, limb-girdle, type 2B; Myopathy, distal, with anterior tibial onset	Cardiovascular; Musculoskeletal	3942856; 9009996; 8808603; 9731527; 9731526; 10196377; 10469840; 11134403; 10766988; 11198284; 16087766; 17287450; 17994539; 18306167; 19084402; 20535123; 21522182; 22297152; 22517428; 21816046	././.	.	Pathogenic	.	2 DMG, 1 Benign (T,.,.,D,A,.,.,.,.)	4.85374	7.74393 / Medium	0.22	.	././.	'0/0	'0/0	'0/0	'0/1	'0/0	'0/0	'0/0	1	0
CS30iALS.C9n1_CGND.HDA.00218	NQO1	exonic	exonic	exonic	nonsynonymous_SNV	NQO1:uc010vll.2:exon4:c.C343T:p.P115S,NQO1:uc002exq.3:exon5:c.C457T:p.P153S,NQO1:uc002exr.3:exon5:c.C445T:p.P149S,NQO1:uc002exp.3:exon6:c.C559T:p.P187S	NQO1:NM_001286137:exon4:c.C343T:p.P115S,NQO1:NM_001025433:exon5:c.C457T:p.P153S,NQO1:NM_001025434:exon5:c.C445T:p.P149S,NQO1:NM_000903:exon6:c.C559T:p.P187S	ENSG00000181019:ENST00000439109:exon4:c.C343T:p.P115S,ENSG00000181019:ENST00000379046:exon5:c.C445T:p.P149S,ENSG00000181019:ENST00000379047:exon5:c.C457T:p.P153S,ENSG00000181019:ENST00000561500:exon5:c.C445T:p.P149S,ENSG00000181019:ENST00000320623:exon6:c.C559T:p.P187S,ENSG00000181019:ENST00000564043:exon6:c.C496T:p.P166S	16	69745145	.	G	A	rs1800566	././.	.	.	.	other|other|Pathogenic|drug_response	Benzene_toxicity,_susceptibility_to|Leukemia,_post-chemotherapy,_susceptibility_to|Breast_cancer,_post-chemotherapy_poor_survival_in|Alkylating_Agents,_anthracyclines_and_related_substances,_fluorouracil,_and_Platinum_compounds_response_-_Efficacy	.	.	.	././.	.	Likely_pathogenic	.	4 DMG, 4 Benign (T,D,D,D,P,M,T,T,T)	81.3812	11.03804 / Medium	98.9	0.4515	0.2107/0.198721/0.4515	'0/0	'0/0	'0/0	'0/1	'0/0	'0/1	'0/0	2	0
CS30iALS.C9n1_CGND.HDA.00218	FMO3	exonic	exonic	exonic	nonsynonymous_SNV	FMO3:uc010pmc.2:exon3:c.G283A:p.E95K,FMO3:uc001ghh.3:exon4:c.G472A:p.E158K,FMO3:uc001ghi.3:exon4:c.G472A:p.E158K,FMO3:uc010pmb.2:exon5:c.G412A:p.E138K	FMO3:NM_001319174:exon3:c.G283A:p.E95K,FMO3:NM_001002294:exon4:c.G472A:p.E158K,FMO3:NM_006894:exon4:c.G472A:p.E158K,FMO3:NM_001319173:exon5:c.G412A:p.E138K	ENSG00000007933:ENST00000538429:exon3:c.G283A:p.E95K,ENSG00000007933:ENST00000367755:exon4:c.G472A:p.E158K,ENSG00000007933:ENST00000392085:exon4:c.G472A:p.E158K,ENSG00000007933:ENST00000542847:exon5:c.G412A:p.E138K	1	171076966	.	G	A	rs2266782	././.	.	.	.	Pathogenic|Likely_pathogenic|Pathogenic|Benign|Benign	Trimethylaminuria,_mild|Trimethylaminuria|Trimethylaminuria|not_specified|Trimethylaminuria	Trimethylaminuria	Biochemical	7474897; 9398858; 9846928; 10646019; 10485731; 12653714; 12893987; 12938085; 15565078; 16601883; 22126753	././Yes	.	Likely_pathogenic	.	0 DMG, 7 Benign (T,P,B,N,P,L,T,T,T)	91.3069	13.99230 / High	99.7	0.410465	0.3668/0.410465/0.2047	'0/1	'0/0	'0/0	'0/1	'0/1	'1/1	'0/0	3	1
CS52iALS.C9n6_CGND.HDA.00220	TAB2	exonic	exonic	exonic	stopgain	TAB2:uc011eec.2:exon4:c.C1759T:p.R587X,TAB2:uc003qmj.3:exon5:c.C1855T:p.R619X,TAB2:uc010kib.2:exon7:c.C1855T:p.R619X	TAB2:NM_001292034:exon5:c.C1855T:p.R619X,TAB2:NM_001292035:exon5:c.C1759T:p.R587X,TAB2:NM_015093:exon7:c.C1855T:p.R619X	ENSG00000055208:ENST00000286332:exon4:c.C1855T:p.R619X,ENSG00000055208:ENST00000536230:exon4:c.C1759T:p.R587X,ENSG00000055208:ENST00000367456:exon6:c.C1855T:p.R619X,ENSG00000055208:ENST00000538427:exon6:c.C1855T:p.R619X	6	149719195	.	C	T	.	././.	.	.	.	.	.	Congenital heart defects, multiple types, 2	Cardiovascular	20493459; 26139517	././.	.	Likely_pathogenic	.	2 DMG, 1 Benign (T,.,.,D,D,.,.,.,.)	6.71739	0.57314 / Medium	12.3	.	././.	'0/0	'0/0	'0/0	'0/0	'0/0	'0/1	'0/0	1	0
CS52iALS.C9n6_CGND.HDA.00220	CWF19L1	exonic	exonic	exonic	stopgain	CWF19L1:uc010qpn.1:exon7:c.C573A:p.C191X,CWF19L1:uc001kqt.1:exon8:c.C96A:p.C32X,CWF19L1:uc001kqs.1:exon9:c.C240A:p.C80X,CWF19L1:uc001kqq.1:exon10:c.C984A:p.C328X,CWF19L1:uc001kqr.1:exon10:c.C984A:p.C328X	CWF19L1:NM_001303406:exon7:c.C573A:p.C191X,CWF19L1:NM_001303407:exon9:c.C249A:p.C83X,CWF19L1:NM_001303404:exon10:c.C984A:p.C328X,CWF19L1:NM_001303405:exon10:c.C573A:p.C191X,CWF19L1:NM_018294:exon10:c.C984A:p.C328X	ENSG00000095485:ENST00000370379:exon3:c.C249A:p.C83X,ENSG00000095485:ENST00000354105:exon10:c.C984A:p.C328X	10	102003515	.	G	T	.	././.	.	.	.	.	.	Spinocerebellar ataxia, autosomal recessive 17	Neurologic	15981765; 25361784	././.	.	Likely_pathogenic	.	2 DMG, 1 Benign (T,.,.,D,A,.,.,.,.)	78.6919	10.94872 / Medium	90.1	.	././.	'0/0	'0/0	'0/0	'0/0	'0/0	'0/1	'0/0	1	0
CS52iALS.C9n6_CGND.HDA.00220	CX3CR1	exonic	exonic	exonic	nonsynonymous_SNV	CX3CR1:uc021wwd.1:exon1:c.C839T:p.T280M,CX3CR1:uc003cjl.3:exon2:c.C839T:p.T280M,CX3CR1:uc021wwa.1:exon2:c.C839T:p.T280M,CX3CR1:uc021wwb.1:exon2:c.C839T:p.T280M,CX3CR1:uc021wwc.1:exon2:c.C935T:p.T312M	CX3CR1:NM_001171171:exon2:c.C839T:p.T280M,CX3CR1:NM_001171172:exon2:c.C839T:p.T280M,CX3CR1:NM_001171174:exon2:c.C935T:p.T312M,CX3CR1:NM_001337:exon2:c.C839T:p.T280M	ENSG00000168329:ENST00000358309:exon2:c.C935T:p.T312M,ENSG00000168329:ENST00000399220:exon2:c.C839T:p.T280M,ENSG00000168329:ENST00000541347:exon2:c.C839T:p.T280M,ENSG00000168329:ENST00000542107:exon2:c.C839T:p.T280M	3	39307162	.	G	A	rs3732378	././.	.	.	.	Pathogenic|other|other|other	Human_immunodeficiency_virus_type_1,_rapid_progression_to_AIDS|Coronary_artery_disease,_resistance_to|Age-related_macular_degeneration_12|MACULAR_DEGENERATION,_AGE-RELATED,_12,_SUSCEPTIBILITY_TO	.	.	.	Yes/./Yes	.	Likely_pathogenic	.	2 DMG, 5 Benign (D,P,B,N,P,M,T,T,T)	89.7912	6.08548 / Medium	39.7	0.172157	0.172/0.172157/0.0242	'0/0	'0/1	'0/0	'0/0	'0/0	'1/1	'0/0	1	1
CS52iALS.C9n6_CGND.HDA.00220	APOE	exonic	exonic	exonic	nonsynonymous_SNV	APOE:uc002pab.3:exon4:c.T388C:p.C130R	APOE:NM_000041:exon4:c.T388C:p.C130R,APOE:NM_001302688:exon4:c.T466C:p.C156R,APOE:NM_001302689:exon4:c.T388C:p.C130R,APOE:NM_001302690:exon4:c.T388C:p.C130R,APOE:NM_001302691:exon4:c.T388C:p.C130R	ENSG00000130203:ENST00000425718:exon3:c.T388C:p.C130R,ENSG00000130203:ENST00000252486:exon4:c.T388C:p.C130R,ENSG00000130203:ENST00000434152:exon4:c.T466C:p.C156R,ENSG00000130203:ENST00000446996:exon4:c.T388C:p.C130R	19	45411941	.	T	C	rs429358	Yes/Yes/Yes	Yes	Log2FC:1.595	['Alzheimer disease-2', 'Alzheimer disease-2']	Pathogenic|Pathogenic|Pathogenic|Pathogenic|other|other	Familial_type_3_hyperlipoproteinemia|Alzheimer_disease_2|Familial_type_3_hyperlipoproteinemia|APOE4(-)-FREIBURG|APOE4_VARIANT|not_provided	Dysbetalipoproteinemia, familial (Hyperlipoproteinemia, type III); Lipoprotein glomerulopathy; Sea-blue histiocyte disease	Cardiovascular; Gastrointestinal; Hematologic; Renal	4242937; 4195998; 6795720; 6289314; 6860421; 6323533; 3721502; 3771793; 3029073; 3038959; 3243553; 2539388; 2556398; 2313204; 2341812; 1864973; 1674745; 1713245; 1360898; 1361196; 1356443; 8488843; 7635945; 7586659; 9176854; 11095479; 15630634; 16094309; 16143024; 16431249; 16690468; 18077821; 20534298; 21534236; 22069485; 22481068; 22949395	Yes/./Yes	.	Likely_pathogenic	.	0 DMG, 8 Benign (T,B,B,N,P,N,T,T,T)		7.27606 / Medium	.	0.1551	0.1551/0.116882/0.1494	'0/0	'0/0	'0/0	'0/0	'0/0	'0/1	'0/1	2	0
CS52iALS.C9n6_CGND.HDA.00220	CX3CR1	exonic	exonic	exonic	nonsynonymous_SNV	CX3CR1:uc021wwd.1:exon1:c.G745A:p.V249I,CX3CR1:uc003cjl.3:exon2:c.G745A:p.V249I,CX3CR1:uc021wwa.1:exon2:c.G745A:p.V249I,CX3CR1:uc021wwb.1:exon2:c.G745A:p.V249I,CX3CR1:uc021wwc.1:exon2:c.G841A:p.V281I	CX3CR1:NM_001171171:exon2:c.G745A:p.V249I,CX3CR1:NM_001171172:exon2:c.G745A:p.V249I,CX3CR1:NM_001171174:exon2:c.G841A:p.V281I,CX3CR1:NM_001337:exon2:c.G745A:p.V249I	ENSG00000168329:ENST00000358309:exon2:c.G841A:p.V281I,ENSG00000168329:ENST00000399220:exon2:c.G745A:p.V249I,ENSG00000168329:ENST00000541347:exon2:c.G745A:p.V249I,ENSG00000168329:ENST00000542107:exon2:c.G745A:p.V249I	3	39307256	.	C	T	rs3732379	././.	.	.	.	Pathogenic|other|other|other	Human_immunodeficiency_virus_type_1,_rapid_progression_to_AIDS|Coronary_artery_disease,_resistance_to|Age-related_macular_degeneration_12|MACULAR_DEGENERATION,_AGE-RELATED,_12,_SUSCEPTIBILITY_TO	.	.	.	Yes/./Yes	.	Likely_pathogenic	.	0 DMG, 8 Benign (T,B,B,N,P,N,T,T,T)	89.7912	6.08548 / Medium	39.7	0.2853	0.2853/0.276284/0.0247	'0/0	'0/1	'0/0	'0/0	'0/1	'1/1	'0/0	2	1
CS52iALS.C9n6_CGND.HDA.00220	FMO3	exonic	exonic	exonic	nonsynonymous_SNV	FMO3:uc010pmc.2:exon3:c.G283A:p.E95K,FMO3:uc001ghh.3:exon4:c.G472A:p.E158K,FMO3:uc001ghi.3:exon4:c.G472A:p.E158K,FMO3:uc010pmb.2:exon5:c.G412A:p.E138K	FMO3:NM_001319174:exon3:c.G283A:p.E95K,FMO3:NM_001002294:exon4:c.G472A:p.E158K,FMO3:NM_006894:exon4:c.G472A:p.E158K,FMO3:NM_001319173:exon5:c.G412A:p.E138K	ENSG00000007933:ENST00000538429:exon3:c.G283A:p.E95K,ENSG00000007933:ENST00000367755:exon4:c.G472A:p.E158K,ENSG00000007933:ENST00000392085:exon4:c.G472A:p.E158K,ENSG00000007933:ENST00000542847:exon5:c.G412A:p.E138K	1	171076966	.	G	A	rs2266782	././.	.	.	.	Pathogenic|Likely_pathogenic|Pathogenic|Benign|Benign	Trimethylaminuria,_mild|Trimethylaminuria|Trimethylaminuria|not_specified|Trimethylaminuria	Trimethylaminuria	Biochemical	7474897; 9398858; 9846928; 10646019; 10485731; 12653714; 12893987; 12938085; 15565078; 16601883; 22126753	././Yes	.	Likely_pathogenic	.	0 DMG, 7 Benign (T,P,B,N,P,L,T,T,T)	91.3069	13.99230 / High	99.7	0.410465	0.3668/0.410465/0.2047	'0/1	'0/0	'0/0	'0/1	'0/1	'1/1	'0/0	3	1
